# Supplementary material for: Chemical pollution drives taxonomic and functional shifts in marine sediment microbiome, influencing benthic metazoans
Source: ISME Commun. 2025 Feb 13;5(1):ycae141. doi: 10.1093/ismeco/ycae141 (PMC11851482; doi:10.1093/ismeco/ycae141)
Supplement: Supplementary_Tab_S1_ycae141 [file supplementary_tab_s1_ycae141.xlsx]

## Sheet: Table S1
Table S1. Sediment pollution indices and environmental variables in year 2019.
Water Control Zone	StationID	Station	Latitude	Longitude	Distance to ARMs (km)	Latitude(sediment collection sites)	Longitude(sediment collection sites)	Dates	Sample No	Type	Zinc (mg/kg)	Vanadium (mg/kg)	Total Sulphide (mg/kg)	Total Phosphorus (mg/kg)	Total Kjeldahl Nitrogen (mg/kg)	Total Cyanide (mg/kg)	Pyrene (μg/kg)	Phenanthrene (μg/kg)	Nickel (mg/kg)	Naphthalene (μg/kg)	Mercury (mg/kg)	Manganese (mg/kg)	Lead (mg/kg)	Iron (mg/kg)	Indeno(1,2,3-cd)pyrene (μg/kg)	Fluorene (μg/kg)	Fluoranthene (μg/kg)	Dibenzo(ah)anthracene (μg/kg)	Copper (mg/kg)	Chrysene (μg/kg)	Chromium (mg/kg)	Cadmium (mg/kg)	Boron (mg/kg)	Benzo(k)fluoranthene (μg/kg)	Benzo(ghi)perylene (μg/kg)	Benzo(b)fluoranthene (μg/kg)	Benzo(a)pyrene (μg/kg)	Benzo(a)anthracene (μg/kg)	Barium (mg/kg)	Arsenic (mg/kg)	Anthracene (μg/kg)	Ammonia Nitrogen (mg/kg)	Aluminium (mg/kg)	Acenaphthylene (μg/kg)	Acenaphthene (μg/kg)	Total Volatile Solid (% Total Solid)	Total Solid (%w/w)	Total Carbon (%w/w)	Particle Size Fraction <63 micrometer (%w/w)
Mirs Bay	TPC	MS5	22.520550	114.393883	4.88	22.54396	114.43405	2019-03-27	1	Bulk Sample	110	37	16	200	730	<0.1	<5	<5	24	<60	<0.05	660	42	31000	<5	<10	<5	<5	17	<5	34	<0.1	21	1	4	3	2	<3	27	8.5	<5	6.7	36000	<50	<50	9.7	35	0.6	98
Mirs Bay	TPC	MS5	22.520550	114.393883	4.88	22.54396	114.43405	2019-09-17	1	Bulk Sample	110	38	15	180	630	0.1	5	<5	24	<60	<0.05	660	45	31000	<5	<10	7	<5	17	<5	36	<0.1	27	2	8	3	2	<3	38	10	<5	6.6	35000	<50	<50	8.6	37	0.6	99
North Western	SSW	NS6	22.339433	113.898467	6.44	22.281816	113.89186	2019-01-14	1	Bulk Sample	98	44	7.7	280	480	0.2	<5	<5	21	<60	0.12	500	42	33000	<5	<10	<5	<5	28	<5	33	0.1	8	2	6	4	3	<3	28	19	<5	0.7	21000	<50	<50	8.2	51	0.5	74
North Western	SSW	NS6	22.339433	113.898467	6.44	22.281816	113.89186	2019-08-28	1	Bulk Sample	180	27	1.2	210	570	0.1	9	<5	17	<60	0.08	720	51	58000	13	<10	10	<5	23	6	30	<0.1	10	6	17	9	13	6	22	14	<5	5	19000	<50	<50	6.6	64	1.2	52
Port Shelter	BI	PS6	22.319467	114.312417	4.20	22.324290	114.35286	2019-01-18	1	Bulk Sample	71	26	17	250	620	0.1	<5	<5	18	<60	<0.05	540	35	25000	<5	<10	<5	<5	12	<5	24	<0.1	20	<1	7	1	2	<3	35	6.2	<5	5.1	29000	<50	<50	8.4	52	1.3	64
Port Shelter	BI	PS6	22.319467	114.312417	4.20	22.324290	114.35286	2019-09-10	1	Bulk Sample	82	27	3.5	190	620	<0.1	<5	8	16	62	<0.05	490	37	22000	<5	<10	5	<5	13	<5	24	<0.1	20	2	12	3	4	<3	34	6.9	<5	4.4	25000	<50	<50	9.1	50	1.8	68
Southern	CDA	SS1	22.212300	114.231417	2.60	22.207805	114.25625	2019-01-25	1	Bulk Sample	60	19	19	230	470	<0.1	<5	<5	14	<60	<0.05	420	25	22000	<5	<10	<5	<5	9	<5	18	<0.1	13	2	7	3	3	<3	12	7.5	<5	0.44	12000	<50	<50	5.9	65	1.1	52
Southern	CDA	SS1	22.212300	114.231417	2.60	22.207805	114.25625	2019-07-29	1	Bulk Sample	53	16	8.1	160	410	0.1	7	<5	11	<60	<0.05	320	22	17000	6	<10	7	8	8	<5	16	<0.1	11	2	6	4	4	3	18	5.2	<5	8.3	13000	<50	<50	4.8	64	0.8	25
Southern	SW	SS3	22.191667	114.079050	5.82	22.187312	114.13536	2019-01-25	1	Bulk Sample	97	32	9.3	240	520	<0.1	8	5	21	<60	0.09	560	38	31000	<5	<10	7	<5	18	<5	30	<0.1	17	3	9	5	5	3	38	9.9	<5	0.74	26000	<50	<50	7.1	53	0.7	86
Southern	SW	SS3	22.191667	114.079050	5.82	22.187312	114.13536	2019-07-29	1	Bulk Sample	110	37	54	210	550	0.2	<5	<5	25	<60	0.8	670	37	34000	<5	<10	6	<5	21	<5	36	<0.1	19	2	5	4	4	<3	36	9.6	<5	9.7	29000	<50	<50	8.5	40	0.6	99
Southern	PC	SS5	22.257383	114.017967	3.90	22.289162	114.03408	2019-01-29	1	Bulk Sample	160	47	32	180	620	<0.1	8	<5	30	<60	0.16	680	50	35000	7	<10	7	<5	41	<5	47	<0.1	23	4	15	6	7	4	37	10	<5	0.67	41000	<50	<50	8.6	36	0.5	97
Southern	PC	SS5	22.257383	114.017967	3.90	22.289162	114.03408	2019-08-29	1	Bulk Sample	130	33	24	190	560	0.1	8	<5	22	<60	0.1	530	41	29000	<5	<10	6	<5	30	<5	34	<0.1	17	3	8	4	5	4	30	8.5	<5	7	32000	<50	<50	7.2	42	0.6	99
Tolo Harbour and Channel	CI	TS2	22.432733	114.219600	0.79	22.43968	114.22102	2019-02-14	1	Bulk Sample	310	37	110	170	710	0.1	<5	<5	19	<60	0.09	710	95	27000	7	<10	<5	<5	45	<5	29	0.7	20	3	17	5	5	<3	21	15	<5	5.5	38000	<50	<50	5.9	44	0.8	87
Tolo Harbour and Channel	CI	TS2	22.432733	114.219600	0.79	22.43968	114.22102	2019-08-06	1	Bulk Sample	300	39	120	170	640	0.1	<5	<5	19	<60	0.07	790	99	27000	7	<10	<5	<5	44	<5	29	0.6	23	2	11	4	3	<3	30	15	<5	5.9	36000	<50	<50	11	34	0.7	93
Mirs Bay	CDA	MS8	22.200350	114.322417	6.86	22.207805	114.25625	2019-01-17	1	Bulk Sample	96	41	4.6	240	560	<0.1	<5	<5	25	<60	0.06	630	38	32000	5	<10	<5	<5	15	<5	35	<0.1	18	2	8	3	3	<3	34	11	<5	2.8	26000	<50	<50	7.5	45	0.5	93
Mirs Bay	CDA	MS8	22.200350	114.322417	6.86	22.207805	114.25625	2019-07-26	1	Bulk Sample	51	15	3.4	150	340	0.1	<5	<5	11	<60	<0.05	320	21	15000	<5	<10	<5	<5	11	<5	16	<0.1	12	1	3	1	2	<3	15	5.2	<5	2.9	15000	<50	<50	5.3	65	1.3	80
[truncated: 2 more columns]
