# Supplementary material for: Chemical pollution drives taxonomic and functional shifts in marine sediment microbiome, influencing benthic metazoans
Source: ISME Commun. 2025 Feb 13;5(1):ycae141. doi: 10.1093/ismeco/ycae141 (PMC11851482; doi:10.1093/ismeco/ycae141)
Supplement: Supplementary_Tab_S2_ycae141 [file supplementary_tab_s2_ycae141.xlsx]

## Sheet: Table S2
Table S2. Metagenome-seq reads quality.
sample	raw reads pair count	human reads percentage	Adapter percentage	Duplication percentage	usable reads	usable reads perctage
CDA_W_24	106409518	0.06	0	7.49	98364506	92.44
CDA_W_23	87616602	0.15	0	7.44	80941908	92.38
CDA_W_22	67188398	0.08	0	7.76	61898892	92.13
BI_W_19	103810248	0.11	0	7.99	95386770	91.89
PC_S_50	77101018	0.08	0	7.61	71153930	92.29
TPC_S_39	66516964	0.03	0	7.56	61463042	92.4
TPC_S_38	71258732	0.03	0	8.41	65235544	91.55
SSW_W_30	62372444	0.03	0	7.27	57809598	92.68
CDA_S_45	61467750	0.06	0	7.88	56569580	92.03
CDA_S_44	81865994	0.04	0	6.74	76304088	93.21
CDA_S_43	92242628	0.02	0	7.66	85154024	92.32
TPC_S_37	64990294	0.05	0	8	59755140	91.94
SW_S_46	86601126	0.02	0	8.41	79292284	91.56
PC_W_32	91714422	0.05	0	8.66	83711532	91.27
PC_W_31	90277648	0.52	0	8.43	82096848	90.94
BI_W_21	72039020	0.15	0	8.41	65876704	91.45
BI_W_20	76345860	0.1	0	8.04	70113684	91.84
TPC_W_18	81483742	0.05	0	6.55	76096134	93.39
TPC_W_17	76857924	0.06	0	6.25	72005438	93.69
TPC_W_16	86679780	0.07	0	7.78	79871460	92.15
SW_S_48	81074072	0.09	0	7.27	75098464	92.63
PC_S_49	83796172	0.16	0	8.08	76843920	91.7
CI_W_14	74297764	0.12	0	8.44	67908048	91.4
SSW_S_52	64235348	0.06	0	7.8	59181896	92.13
SSW_S_53	64344080	0.18	0	7.52	59372428	92.27
CI_W_13	84489320	0.08	0	6.9	78574806	93
CI_W_15	68935138	0.07	0	7.82	63476980	92.08
SW_W_27	63364624	0.09	0	7.81	58357030	92.1
SSW_S_54	78940270	0.03	0	7.15	73262334	92.81
SW_W_25	71969768	0.26	0	8.7	65515928	91.03
SSW_W_29	66473390	0.01	0	8.13	61055368	91.85
SSW_W_28	58734900	0.02	0	6.73	54767392	93.25
CI_S_36	66825644	0.04	0	8.27	61262082	91.67
CI_S_34	83425196	0.03	0	8.26	76498838	91.7
BI_S_42	64738216	0.08	0	8.11	59423116	91.79
BI_S_41	71799630	0.04	0	7.91	66086630	92.04
BI_S_40	70743018	0.04	0	8.63	64600982	91.32
