# Supplementary material for: Chemical pollution drives taxonomic and functional shifts in marine sediment microbiome, influencing benthic metazoans
Source: ISME Commun. 2025 Feb 13;5(1):ycae141. doi: 10.1093/ismeco/ycae141 (PMC11851482; doi:10.1093/ismeco/ycae141)
Supplement: Supplementary_Tab_S3_ycae141 [file supplementary_tab_s3_ycae141.xlsx]

## Sheet: Table S3
Table S3. OTU table of prokaryote communities.
Kingdom	Phylum	Class	Order	Family	Genus	Species	IDs	BI_S_40	BI_S_41	BI_S_42	BI_W_19	BI_W_20	BI_W_21	CDA_S_43	CDA_S_44	CDA_S_45	CDA_W_22	CDA_W_23	CDA_W_24	CI_S_34	CI_S_36	CI_W_13	CI_W_14	CI_W_15	PC_S_49	PC_S_50	PC_W_31	PC_W_32	SSW_S_52	SSW_S_53	SSW_S_54	SSW_W_28	SSW_W_29	SSW_W_30	SW_S_46	SW_S_48	SW_W_25	SW_W_27	TPC_S_37	TPC_S_38	TPC_S_39	TPC_W_16	TPC_W_17	TPC_W_18
k__Bacteria	p__(Bacteria)	c__(Bacteria)	o__(Bacteria)	f__(Bacteria)	g__(Bacteria)	s__(Bacteria)	ID2	4220611	4626310	3686385	5734736	4634486	3664268	5959005	4688802	3424615	2885076	4008605	6136199	5074068	4033496	4682483	3597854	3589259	2881784	3971178	2682243	5136364	3996191	4002699	5669529	4345628	5123119	4189206	5988969	4419451	3329310	3903808	4161215	4670565	4140237	5466813	5168322	5324397
k__Bacteria	p__Acidobacteria	c__(Acidobacteria)	o__(Acidobacteria)	f__(Acidobacteria)	g__(Acidobacteria)	s__(Acidobacteria)	ID57723	84952	110180	75156	114257	103169	80162	115475	77110	58695	43274	71406	111776	115458	79903	86641	67312	68666	41516	66575	41229	86490	87305	76631	142881	86765	118878	97009	57944	121045	59954	68550	98982	113549	88966	104261	89330	110915
k__Bacteria	p__Acidobacteria	c__(Acidobacteria)	o__(Acidobacteria)	f__(Acidobacteria)	g__(Acidobacteria)	s__(Acidobacteria)	ID458031	0	0	0	0	0	0	0	0	0	0	0	0	0	0	0	0	0	0	0	0	0	0	0	0	0	0	0	0	0	0	0	0	0	0	0	0	0
k__Bacteria	p__Acidobacteria	c__(Acidobacteria)	o__(Acidobacteria)	f__(Acidobacteria)	g__(Acidobacteria)	s__(Acidobacteria)	ID1660250	0	0	0	0	0	0	0	0	0	0	0	0	0	0	0	0	0	0	0	0	0	0	0	0	0	0	0	0	0	0	0	0	0	0	0	0	0
k__Bacteria	p__Acidobacteria	c__(Acidobacteria bacterium Mor1)	o__(Acidobacteria bacterium Mor1)	f__(Acidobacteria bacterium Mor1)	g__(Acidobacteria bacterium Mor1)	s__Acidobacteria bacterium Mor1	ID1660251	22827	21744	21366	32564	29014	18656	22967	18363	13360	10521	19836	23553	18580	19672	16452	16580	13709	8665	13609	9771	20703	23099	19209	23294	22600	25519	27457	7878	10388	11619	14128	25787	35222	27495	29246	25767	30436
k__Bacteria	p__Acidobacteria	c__Acidobacteriia	o__(Acidobacteriia)	f__(Acidobacteriia)	g__(Acidobacteriia)	s__(Acidobacteriia)	ID204432	3022	1618	2428	3461	4241	1146	5844	3456	2913	3004	3874	6118	4446	3591	5068	3916	3827	1866	3130	1314	4968	2475	2166	3471	2254	2677	2709	3293	6545	3533	2966	3532	1481	2890	4885	4153	4137
k__Bacteria	p__Acidobacteria	c__Acidobacteriia	o__Acidobacteriales	f__(Acidobacteriales)	g__(Acidobacteriales)	s__(Acidobacteriales)	ID204433	1289	1925	1006	1370	1488	1313	2069	1064	919	835	979	1803	1743	1305	2209	1399	1515	674	969	2841	1421	1106	935	1539	1090	1313	1187	1591	3099	1127	1124	1418	1828	1096	1840	1737	1688
k__Bacteria	p__Acidobacteria	c__Acidobacteriia	o__Acidobacteriales	f__Acidobacteriaceae	g__(Acidobacteriaceae)	s__(Acidobacteriaceae)	ID204434	4556	5968	3866	5661	5764	4520	6575	5566	3858	3668	5897	7789	5784	4285	5055	4097	3921	2771	4361	0	6346	4023	3577	5885	3724	4689	4099	5067	21692	4160	4556	4847	5598	4718	5839	5126	5815
k__Bacteria	p__Acidobacteria	c__Acidobacteriia	o__Bryobacterales	f__(Bryobacterales)	g__(Bryobacterales)	s__(Bryobacterales)	ID332160	3833	2284	2929	3952	4903	1611	2557	3576	3239	2986	3496	6766	2095	4362	2342	1665	1748	4109	6148	2922	5087	5750	4803	3686	2456	2778	2926	7541	1419	3869	3224	4198	1887	3575	5887	4998	4918
k__Bacteria	p__Acidobacteria	c__Acidobacteriia	o__Bryobacterales	f__Solibacteraceae	g__(Solibacteraceae)	s__(Solibacteraceae)	ID332161	64	144	48	4172	91	103	137	68	72	62	88	144	104	97	167	107	106	0	0	0	110	0	0	64	2823	61	51	0	673	76	63	82	100	60	121	117	101
k__Bacteria	p__Acidobacteria	c__Acidobacteriia	o__Bryobacterales	f__Solibacteraceae	g__Candidatus Sulfopaludibacter	s__(Candidatus Sulfopaludibacter)	ID2136118	0	0	0	0	0	0	0	0	0	0	0	0	0	0	0	0	0	0	0	0	0	0	0	0	0	0	0	0	0	0	0	0	0	0	0	0	0
k__Bacteria	p__Acidobacteria	c__Acidobacteriia	o__Bryobacterales	f__Solibacteraceae	g__Candidatus Sulfopaludibacter	s__(Candidatus Sulfopaludibacter)	ID2626174	3687	5462	2789	0	4526	3895	5709	3617	2879	2613	3849	6065	4864	3564	5058	3773	3899	0	0	0	4590	0	0	4129	0	3353	3205	0	6586	3274	3066	4018	4821	3562	5138	4702	4910
k__Bacteria	p__Acidobacteria	c__Holophagae	o__(Holophagae)	f__(Holophagae)	g__(Holophagae)	s__(Holophagae)	ID533205	250	243	159	280	207	178	327	132	135	1576	2535	4328	320	203	218	145	194	127	161	104	2955	244	224	330	2324	3145	224	7826	175	2861	205	205	216	199	229	189	223
k__Bacteria	p__Acidobacteria	c__Holophagae	o__Acanthopleuribacterales	f__(Acanthopleuribacterales)	g__(Acanthopleuribacterales)	s__(Acanthopleuribacterales)	ID533206	0	0	0	0	0	0	0	0	0	0	0	0	0	0	0	0	0	0	0	0	0	0	0	0	0	0	0	0	0	0	0	0	0	0	0	0	0
k__Bacteria	p__Acidobacteria	c__Holophagae	o__Acanthopleuribacterales	f__Acanthopleuribacteraceae	g__(Acanthopleuribacteraceae)	s__(Acanthopleuribacteraceae)	ID533207	3516	5383	4337	8330	5814	4172	8524	5432	4663	3120	3461	8029	5577	5144	7116	4712	4555	4908	4154	4225	6756	6508	5230	3952	0	0	3767	0	5884	8802	5696	3996	4840	3852	6000	3939	4763
k__Bacteria	p__Acidobacteria	c__Holophagae	o__Holophagales	f__(Holophagales)	g__(Holophagales)	s__(Holophagales)	ID574975	498	547	371	633	472	430	695	465	368	258	430	570	637	462	503	424	404	332	427	278	410	505	516	734	520	623	525	0	940	313	531	500	581	515	593	419	636
k__Bacteria	p__Acidobacteria	c__Holophagae	o__Holophagales	f__(Holophagales)	g__(Holophagales)	s__(Holophagales)	ID1775601	0	0	0	0	0	0	0	0	0	0	0	0	0	0	0	0	0	0	0	0	0	0	0	0	0	0	0	0	0	0	0	0	0	0	0	0	0
k__Bacteria	p__Acidobacteria	c__Holophagae	o__Holophagales	f__(Holophagales bacterium)	g__(Holophagales bacterium)	s__Holophagales bacterium	ID2478486	6191	11026	5990	7642	8761	7592	10393	6996	4976	3382	5215	10850	9436	6842	7456	5355	5410	3812	6490	3500	7945	5519	4707	9652	4592	6282	5241	0	5290	5613	4330	8637	9797	7259	8057	7481	8535
k__Bacteria	p__Acidobacteria	c__Holophagae	o__(Holophagae)	f__(Holophagae)	g__(Holophagae)	s__(Holophagae)	ID2073115	0	0	0	0	0	0	0	0	0	0	0	0	0	0	0	0	0	0	0	0	0	0	0	0	0	0	0	0	0	0	0	0	0	0	0	0	0
k__Bacteria	p__Acidobacteria	c__Holophagae	o__(Holophagae bacterium)	f__(Holophagae bacterium)	g__(Holophagae bacterium)	s__Holophagae bacterium	ID2073116	8189	5872	7855	15575	5115	3957	14095	3542	3673	0	0	0	21111	10095	9452	6039	9280	3052	3574	3380	0	10372	10830	31760	16719	30836	15693	14141	5990	0	10660	10002	11519	5720	10309	9504	12783
k__Bacteria	p__Acidobacteria	c__Thermoanaerobaculia	o__(Thermoanaerobaculia)	f__(Thermoanaerobaculia)	g__(Thermoanaerobaculia)	s__(Thermoanaerobaculia)	ID1562571	269	286	213	340	305	221	409	194	157	118	175	285	419	253	297	210	220	111	212	122	225	310	272	583	325	474	325	233	199	161	235	301	340	215	325	284	312
k__Bacteria	p__Acidobacteria	c__Thermoanaerobaculia	o__(Thermoanaerobaculia)	f__(Thermoanaerobaculia)	g__(Thermoanaerobaculia)	s__(Thermoanaerobaculia)	ID2651170	0	0	0	0	0	0	0	0	0	0	0	0	0	0	0	0	0	0	0	0	0	0	0	0	0	0	0	0	0	0	0	0	0	0	0	0	0
k__Bacteria	p__Acidobacteria	c__Thermoanaerobaculia	o__(Thermoanaerobaculia bacterium)	f__(Thermoanaerobaculia bacterium)	g__(Thermoanaerobaculia bacterium)	s__Thermoanaerobaculia bacterium	ID2651171	9125	15338	8373	11172	12336	10551	14160	9864	7179	4931	7564	14709	12733	9308	10018	7521	7526	5411	9616	5324	11593	10239	8623	18180	8510	11756	9565	4466	7715	7775	6961	12038	13645	10687	11093	10111	11865
k__Bacteria	p__Acidobacteria	c__(Acidobacteria)	o__(Acidobacteria)	f__(Acidobacteria)	g__(Acidobacteria)	s__(Acidobacteria)	ID305072	45151	63408	37419	63583	58872	44902	66143	52341	34109	39200	55539	67939	70905	41265	50034	40843	37487	28540	42775	24515	60102	43717	42246	81609	48416	62121	52730	43533	152359	34116	41817	52589	60404	48920	58795	52822	60345
k__Bacteria	p__Acidobacteria	c__(Acidobacteria bacterium)	o__(Acidobacteria bacterium)	f__(Acidobacteria bacterium)	g__(Acidobacteria bacterium)	s__Acidobacteria bacterium	ID1978231	387431	571203	319391	489968	526348	410562	550527	450384	301508	276204	408364	644656	551111	341041	390826	308428	309497	236125	384858	220803	535650	367185	333693	700331	378097	543921	409164	273739	566254	318801	320112	439141	525993	418956	463097	402161	491013
k__Bacteria	p__Acidobacteria	c__(Acidobacteria bacterium ADurb.Bin051)	o__(Acidobacteria bacterium ADurb.Bin051)	f__(Acidobacteria bacterium ADurb.Bin051)	g__(Acidobacteria bacterium ADurb.Bin051)	s__Acidobacteria bacterium ADurb.Bin051	ID1852786	3351	5860	3290	0	4693	3984	5331	3816	2680	0	0	5652	4919	3662	3947	2837	2866	0	3245	0	4112	3080	0	5463	0	3679	0	0	0	2963	0	4582	5133	4022	4161	3841	4309
k__Bacteria	p__Acidobacteria	c__(Acidobacteria bacterium RBG_16_70_10)	o__(Acidobacteria bacterium RBG_16_70_10)	f__(Acidobacteria bacterium RBG_16_70_10)	g__(Acidobacteria bacterium RBG_16_70_10)	s__Acidobacteria bacterium RBG_16_70_10	ID1797174	3141	0	0	0	0	0	0	0	0	0	0	0	9322	0	0	0	3063	0	0	0	0	0	0	9527	2928	4805	0	0	0	0	0	0	4330	0	0	0	4532
k__Bacteria	p__(Bacteria)	c__(Bacteria)	o__(Bacteria)	f__(Bacteria)	g__(Bacteria)	s__(Bacteria)	ID2323	0	0	0	0	0	0	0	0	0	0	0	0	0	0	0	0	0	0	0	0	0	0	0	0	0	0	0	0	0	0	0	0	0	0	0	0	0
k__Bacteria	p__(Bacteria)	c__(Bacteria)	o__(Bacteria)	f__(Bacteria)	g__(Bacteria)	s__(Bacteria)	ID1783234	31256	21626	23052	45186	20956	19848	45442	22430	21060	12801	18962	25175	37405	27292	31228	23222	28159	22275	22061	20730	22760	34303	37441	51041	35002	38073	33833	56315	32130	19948	37277	27257	22151	23915	35217	22204	30695
k__Bacteria	p__(Bacteria)	c__(Bacteria)	o__(Bacteria)	f__(Bacteria)	g__(Bacteria)	s__(Bacteria)	ID111630	0	0	0	0	0	0	0	0	0	0	0	0	0	0	0	0	0	0	0	0	0	0	0	0	0	0	0	0	0	0	0	0	0	0	0	0	0
k__Bacteria	p__(Bacteria)	c__(Bacteria)	o__(Bacteria)	f__(Bacteria)	g__(Bacteria)	s__(Bacteria)	ID1046950	1713	1137	1072	2238	1055	811	2276	948	1091	554	803	1050	1875	1706	1693	1167	1607	772	878	629	1175	2086	2378	2942	3442	3613	2053	4850	1444	784	2644	1529	1126	966	1618	1191	1570
k__Bacteria	p__(candidate division KSB1 bacterium)	c__(candidate division KSB1 bacterium)	o__(candidate division KSB1 bacterium)	f__(candidate division KSB1 bacterium)	g__(candidate division KSB1 bacterium)	s__candidate division KSB1 bacterium	ID2172550	7541	6801	5729	9643	6054	5116	11237	5339	6129	3484	4938	6660	9373	11877	11378	6097	7955	4454	5548	3918	7618	8690	8697	11081	9333	10409	7679	34376	8330	4726	11385	7171	6609	5210	7856	5448	6936
k__Bacteria	p__(Bacteria)	c__(Bacteria)	o__(Bacteria)	f__(Bacteria)	g__(Bacteria)	s__(Bacteria)	ID111639	0	0	0	0	0	0	0	0	0	0	0	0	0	0	0	0	0	0	0	0	0	0	0	0	0	0	0	0	0	0	0	0	0	0	0	0	0
k__Bacteria	p__(candidate division KSB3 bacterium)	c__(candidate division KSB3 bacterium)	o__(candidate division KSB3 bacterium)	f__(candidate division KSB3 bacterium)	g__(candidate division KSB3 bacterium)	s__candidate division KSB3 bacterium	ID2044937	2981	0	0	0	0	0	0	0	0	0	0	0	4959	0	0	0	0	0	0	0	0	0	0	4333	0	0	0	12448	0	0	3178	0	0	0	0	0	0
k__Bacteria	p__Candidatus Aminicenantes	c__(Candidatus Aminicenantes)	o__(Candidatus Aminicenantes)	f__(Candidatus Aminicenantes)	g__(Candidatus Aminicenantes)	s__(Candidatus Aminicenantes)	ID67817	532	359	378	669	333	253	803	238	276	147	228	305	862	418	445	295	475	209	238	180	271	657	737	1976	1617	1967	770	1610	363	223	1079	449	450	295	498	320	567
k__Bacteria	p__Candidatus Aminicenantes	c__(Candidatus Aminicenantes)	o__(Candidatus Aminicenantes)	f__(Candidatus Aminicenantes)	g__(Candidatus Aminicenantes)	s__(Candidatus Aminicenantes)	ID910038	4776	3184	3367	6377	2990	2369	7042	2392	2414	1426	1915	2944	8034	3473	3648	3078	4343	1662	1983	1449	2205	6715	7337	20456	15817	21311	7931	12505	3421	1959	10478	4261	4127	2739	4434	2999	4980
k__Bacteria	p__Candidatus Aminicenantes	c__(Candidatus Aminicenantes bacterium)	o__(Candidatus Aminicenantes bacterium)	f__(Candidatus Aminicenantes bacterium)	g__(Candidatus Aminicenantes bacterium)	s__Candidatus Aminicenantes bacterium	ID2052149	17589	11322	14344	27025	9381	8546	44425	8007	16073	5831	5699	9621	40848	20785	21125	14794	29651	6765	7224	5625	7937	30094	41526	99707	81820	117892	35997	77533	16645	8795	58017	17263	14101	8849	17449	12102	18685
k__Bacteria	p__Candidatus Dadabacteria	c__(Candidatus Dadabacteria)	o__(Candidatus Dadabacteria)	f__(Candidatus Dadabacteria)	g__(Candidatus Dadabacteria)	s__(Candidatus Dadabacteria)	ID1752716	1263	1471	573	1300	1471	936	1531	1863	1106	1654	1394	1791	1405	557	720	565	548	1574	2061	866	2411	585	617	965	700	724	554	777	1549	765	822	722	1201	1189	1172	804	862
k__Bacteria	p__Candidatus Dadabacteria	c__(Candidatus Dadabacteria bacterium)	o__(Candidatus Dadabacteria bacterium)	f__(Candidatus Dadabacteria bacterium)	g__(Candidatus Dadabacteria bacterium)	s__Candidatus Dadabacteria bacterium	ID2080303	7469	6815	5122	8946	7086	5864	8086	7424	5244	3562	5913	7403	7097	5773	5787	4233	4228	5016	6368	6051	5609	6465	6424	7352	4697	5491	6131	5178	7608	3697	5946	5434	6472	9340	6517	5214	7879
k__Bacteria	p__Candidatus Eisenbacteria	c__(Candidatus Eisenbacteria)	o__(Candidatus Eisenbacteria)	f__(Candidatus Eisenbacteria)	g__(Candidatus Eisenbacteria)	s__(Candidatus Eisenbacteria)	ID1817801	1316	1391	1006	2001	1581	1015	1962	1530	982	725	1583	1562	2013	1481	1417	1242	1294	3184	1142	3259	1558	2690	2660	3499	2887	3216	2968	4513	4316	821	1559	1485	1582	1464	1391	1007	1629
k__Bacteria	p__Candidatus Eisenbacteria	c__(Candidatus Eisenbacteria bacterium)	o__(Candidatus Eisenbacteria bacterium)	f__(Candidatus Eisenbacteria bacterium)	g__(Candidatus Eisenbacteria bacterium)	s__Candidatus Eisenbacteria bacterium	ID2212470	5011	5165	3886	6651	6003	4113	6308	5243	3633	2731	5739	6098	5846	4456	4490	3917	3893	0	3838	0	5171	6962	6611	9268	8856	10163	7799	0	11101	2975	4535	5125	5649	5320	5587	4631	6188
k__Bacteria	p__Candidatus Handelsmanbacteria	c__(Candidatus Handelsmanbacteria)	o__(Candidatus Handelsmanbacteria)	f__(Candidatus Handelsmanbacteria)	g__(Candidatus Handelsmanbacteria)	s__(Candidatus Handelsmanbacteria)	ID1817806	0	0	0	0	0	0	0	0	0	0	0	0	0	0	0	0	0	0	0	0	0	0	0	0	0	0	0	0	0	0	0	0	0	0	0	0	0
k__Bacteria	p__Candidatus Handelsmanbacteria	c__(Candidatus Handelsmanbacteria bacterium RIFCSPLOWO2_12_FULL_64_10)	o__(Candidatus Handelsmanbacteria bacterium RIFCSPLOWO2_12_FULL_64_10)	f__(Candidatus Handelsmanbacteria bacterium RIFCSPLOWO2_12_FULL_64_10)	g__(Candidatus Handelsmanbacteria bacterium RIFCSPLOWO2_12_FULL_64_10)	s__Candidatus Handelsmanbacteria bacterium RIFCSPLOWO2_12_FULL_64_10	ID1817868	5894	6730	4388	9014	6500	4549	9372	6447	4723	4260	5937	6545	8550	6123	8418	6979	6580	3723	5423	0	7124	6896	6577	8310	8965	9907	9106	8531	4626	5354	6251	7052	6600	4743	8607	5888	7870
k__Bacteria	p__Candidatus Poribacteria	c__(Candidatus Poribacteria)	o__(Candidatus Poribacteria)	f__(Candidatus Poribacteria)	g__(Candidatus Poribacteria)	s__(Candidatus Poribacteria)	ID265317	22	32	12	28	35	25	33	43	12	23	38	41	31	15	32	18	16	20	28	10	45	17	15	29	17	20	22	35	14	31	24	21	27	20	21	11	24
k__Bacteria	p__Candidatus Poribacteria	c__(Candidatus Poribacteria)	o__(Candidatus Poribacteria)	f__(Candidatus Poribacteria)	g__(Candidatus Poribacteria)	s__(Candidatus Poribacteria)	ID2894089	0	0	0	0	0	0	0	0	0	0	0	0	0	0	0	0	0	0	0	0	0	0	0	0	0	0	0	0	0	0	0	0	0	0	0	0	0
k__Bacteria	p__Candidatus Poribacteria	c__(Candidatus Poribacteria bacterium)	o__(Candidatus Poribacteria bacterium)	f__(Candidatus Poribacteria bacterium)	g__(Candidatus Poribacteria bacterium)	s__Candidatus Poribacteria bacterium	ID2026781	12061	16815	8159	16592	18004	12441	22568	20535	12547	16028	22235	21971	18387	13292	16307	13504	12338	13006	21138	7316	30765	9947	9571	16888	15454	18959	12890	17887	12634	15401	12099	14221	17932	13250	16544	9380	14019
k__Bacteria	p__Candidatus Rokubacteria	c__(Candidatus Rokubacteria)	o__(Candidatus Rokubacteria)	f__(Candidatus Rokubacteria)	g__(Candidatus Rokubacteria)	s__(Candidatus Rokubacteria)	ID1752708	2	0	1	1	2	0	0	1	0	0	0	0	0	1	1	0	0	0	0	1	1	4	4	4	4	1	2	0	3	0	1	1	0	4	0	0	1
k__Bacteria	p__Candidatus Rokubacteria	c__(Candidatus Rokubacteria)	o__(Candidatus Rokubacteria)	f__(Candidatus Rokubacteria)	g__(Candidatus Rokubacteria)	s__(Candidatus Rokubacteria)	ID2760815	8804	14058	7308	10697	15027	10251	15973	18240	11447	13799	23271	24596	9826	8840	9489	8414	7211	7896	15607	5732	25366	5988	5415	8613	6290	7744	7018	8646	44027	10682	7748	9601	14113	9823	13918	13001	14521
k__Bacteria	p__Candidatus Rokubacteria	c__(Candidatus Rokubacteria bacterium)	o__(Candidatus Rokubacteria bacterium)	f__(Candidatus Rokubacteria bacterium)	g__(Candidatus Rokubacteria bacterium)	s__Candidatus Rokubacteria bacterium	ID2053607	17223	27522	14455	19908	30488	20382	31287	37223	23028	28143	44568	51182	18757	17369	18263	16191	13294	15838	31623	11451	50677	8686	8178	12757	8964	11036	10539	15782	68943	20792	13022	18547	27282	19684	27074	25782	25861
k__Bacteria	p__Candidatus Sumerlaeota	c__(Candidatus Sumerlaeota)	o__(Candidatus Sumerlaeota)	f__(Candidatus Sumerlaeota)	g__(Candidatus Sumerlaeota)	s__(Candidatus Sumerlaeota)	ID200295	141	83	78	141	94	95	79	0	61	0	0	0	92	70	90	60	71	0	0	0	0	109	115	152	150	157	133	363	131	0	150	88	96	105	144	73	112
k__Bacteria	p__Candidatus Sumerlaeota	c__(Candidatus Sumerlaeota)	o__(Candidatus Sumerlaeota)	f__(Candidatus Sumerlaeota)	g__(Candidatus Sumerlaeota)	s__(Candidatus Sumerlaeota)	ID910027	6032	4560	3715	6527	4117	3786	4542	0	3084	0	0	0	5302	3613	4114	3249	3772	0	0	0	0	6471	6430	8142	4553	5103	6815	9008	4504	0	5750	5277	5062	4070	6004	4044	5130
k__Bacteria	p__(Bacteria)	c__(Bacteria)	o__(Bacteria)	f__(Bacteria)	g__(Bacteria)	s__(Bacteria)	ID1783273	1883	3741	4103	2926	3929	3481	3820	4955	3734	2279	3255	3980	2373	4777	2344	1758	1876	2048	4832	4519	4434	4938	5636	5662	4168	3046	3169	4967	3872	3425	2848	1577	3271	3980	1797	4164	1833
k__Bacteria	p__(Bacteria)	c__(Bacteria)	o__(Bacteria)	f__(Bacteria)	g__(Bacteria)	s__(Bacteria)	ID1794810	4235	0	0	6492	0	0	19081	0	0	0	0	0	6418	0	3979	3057	3938	2804	0	0	0	5644	6828	12573	8643	7776	4573	8546	5677	0	6087	3297	0	0	4000	0	4458
k__Bacteria	p__(Bacteria)	c__(Bacteria)	o__(Bacteria)	f__(Bacteria)	g__(Bacteria)	s__(Bacteria)	ID1794811	14800	9725	10524	21311	10003	8302	22438	9985	10046	7031	8883	11517	17497	15123	17987	13142	14102	16155	15521	12940	13633	29575	31051	25664	24457	17153	21584	33857	20632	11550	20639	12180	8006	9402	13395	8174	12865
k__Bacteria	p__(Candidatus Vecturithrix)	c__(Candidatus Vecturithrix)	o__(Candidatus Vecturithrix)	f__(Candidatus Vecturithrix)	g__Candidatus Vecturithrix	s__(Candidatus Vecturithrix)	ID1940407	0	0	0	0	0	0	0	0	0	0	0	0	0	0	0	0	0	0	0	0	0	0	0	0	0	0	0	0	0	0	0	0	0	0	0	0	0
k__Bacteria	p__(Candidatus Vecturithrix)	c__(Candidatus Vecturithrix)	o__(Candidatus Vecturithrix)	f__(Candidatus Vecturithrix)	g__Candidatus Vecturithrix	s__Candidatus Vecturithrix granuli	ID1499967	3521	0	0	4429	0	0	0	0	0	0	0	0	6564	0	0	0	2884	0	0	0	0	0	0	6650	3506	4190	0	10599	0	0	4413	0	0	0	0	0	0
k__Bacteria	p__Calditrichaeota	c__(Calditrichaeota)	o__(Calditrichaeota)	f__(Calditrichaeota)	g__(Calditrichaeota)	s__(Calditrichaeota)	ID1930617	3512	3441	2263	6054	3196	2385	8535	3447	3143	2884	3413	3007	5977	6325	6072	4719	5682	3096	5146	2669	14081	4296	4943	5204	4906	4446	3464	3802	3796	3435	5258	3257	3160	2397	3261	1725	3191
k__Bacteria	p__Calditrichaeota	c__Calditrichia	o__(Calditrichia)	f__(Calditrichia)	g__(Calditrichia)	s__(Calditrichia)	ID1962850	0	0	0	0	0	0	0	0	0	0	0	0	0	0	0	0	0	0	0	0	0	0	0	0	0	0	0	0	0	0	0	0	0	0	0	0	0
k__Bacteria	p__Calditrichaeota	c__Calditrichia	o__Calditrichales	f__(Calditrichales)	g__(Calditrichales)	s__(Calditrichales)	ID1962852	2515	909	1721	191	757	666	3882	682	1327	253	335	533	200	161	173	99	171	629	428	600	434	3033	154	209	190	188	2682	3305	1255	725	130	1855	1022	1011	2602	1065	2433
k__Bacteria	p__Calditrichaeota	c__Calditrichia	o__Calditrichales	f__Calditrichaceae	g__(Calditrichaceae)	s__(Calditrichaceae)	ID1962854	0	0	0	0	0	0	0	0	0	0	0	0	0	0	0	0	0	0	0	0	0	0	0	0	0	0	0	0	0	0	0	0	0	0	0	0	0
k__Bacteria	p__Calditrichaeota	c__Calditrichia	o__Calditrichales	f__Calditrichaceae	g__Caldithrix	s__(Caldithrix)	ID187144	374	244	294	680	243	219	687	245	304	147	193	272	563	547	479	391	473	204	241	174	252	523	600	758	703	716	498	895	344	187	579	356	284	261	396	307	440
k__Bacteria	p__Calditrichaeota	c__Calditrichia	o__Calditrichales	f__Calditrichaceae	g__Caldithrix	s__(Caldithrix)	ID2641444	215	170	152	408	144	128	393	100	143	100	107	146	361	303	290	223	309	101	120	101	188	350	461	600	520	554	325	349	178	119	349	178	175	143	223	138	203
k__Bacteria	p__Calditrichaeota	c__Calditrichia	o__Calditrichales	f__Calditrichaceae	g__Caldithrix	s__Caldithrix sp.	ID1962856	5169	8190	3794	7160	7696	6042	10549	7667	5612	6776	8013	9046	7619	6891	7442	6470	5896	6665	11880	5310	32827	5049	5084	5432	4366	4587	5093	5015	5594	6971	5461	6165	6544	5585	6385	3986	5418
k__Bacteria	p__Calditrichaeota	c__(Calditrichaeota)	o__(Calditrichaeota)	f__(Calditrichaeota)	g__(Calditrichaeota)	s__(Calditrichaeota)	ID1960893	0	0	0	0	0	0	0	0	0	0	0	0	0	0	0	0	0	0	0	0	0	0	0	0	0	0	0	0	0	0	0	0	0	0	0	0	0
k__Bacteria	p__Calditrichaeota	c__(Calditrichaeota bacterium)	o__(Calditrichaeota bacterium)	f__(Calditrichaeota bacterium)	g__(Calditrichaeota bacterium)	s__Calditrichaeota bacterium	ID2212469	17869	16165	13737	29323	15797	12844	31643	15186	14731	9844	14011	17534	24194	25726	25275	18630	20652	11464	15514	12723	25055	22042	22527	23202	18625	18862	17716	25194	21586	15166	25196	16724	14325	13592	15650	11023	16844
k__Bacteria	p__Elusimicrobia	c__(Elusimicrobia)	o__(Elusimicrobia)	f__(Elusimicrobia)	g__(Elusimicrobia)	s__(Elusimicrobia)	ID74152	197	102	118	212	110	93	129	75	139	47	79	109	131	89	105	90	126	66	91	0	93	352	360	210	226	209	225	384	139	66	206	142	121	100	197	125	124
k__Bacteria	p__Elusimicrobia	c__(Elusimicrobia)	o__(Elusimicrobia)	f__(Elusimicrobia)	g__(Elusimicrobia)	s__(Elusimicrobia)	ID1797919	6331	5560	4319	9462	6544	5351	5308	4366	3794	3331	4718	5398	5062	3897	4462	3640	3857	2912	4326	0	5152	26303	19487	15687	9132	8925	12012	8502	6831	3971	6174	6379	5251	4503	8372	4932	6583
k__Bacteria	p__(Bacteria)	c__(Bacteria)	o__(Bacteria)	f__(Bacteria)	g__(Bacteria)	s__(Bacteria)	ID48479	0	0	0	0	0	0	0	0	0	0	0	0	0	0	0	0	0	0	0	0	0	0	0	0	0	0	0	0	0	0	0	0	0	0	0	0	0
k__Bacteria	p__(uncultured bacterium)	c__(uncultured bacterium)	o__(uncultured bacterium)	f__(uncultured bacterium)	g__(uncultured bacterium)	s__uncultured bacterium	ID77133	13920	15389	12502	18867	15547	12247	19779	16741	12083	10419	15333	22123	16253	13906	15544	12701	11850	10492	14393	10469	18056	12720	13004	17390	11515	13849	12888	17991	21382	12449	12898	12906	15179	14165	17477	15803	16739
k__Bacteria	p__(Bacteria)	c__(Bacteria)	o__(Bacteria)	f__(Bacteria)	g__(Bacteria)	s__(Bacteria)	ID1783270	38394	36079	31500	53171	34600	27536	48565	27148	26877	17517	26618	33695	44145	37931	38697	30964	33268	23768	27986	22867	35671	46237	45894	62513	50758	62218	49769	56892	36161	25833	40763	35267	34544	31612	39588	27470	38893
k__Bacteria	p__(Bacteria)	c__(Bacteria)	o__(Bacteria)	f__(Bacteria)	g__(Bacteria)	s__(Bacteria)	ID68336	36956	37779	35917	57124	36653	35296	45324	31485	30748	30026	32811	43090	36680	38786	44247	37274	31598	34701	38516	37171	52430	37772	40193	40217	27207	29184	30965	56266	57242	38131	45045	31076	30083	36979	32822	23344	31880
k__Bacteria	p__Bacteroidetes	c__(Bacteroidetes)	o__(Bacteroidetes)	f__(Bacteroidetes)	g__(Bacteroidetes)	s__(Bacteroidetes)	ID976	358480	317007	360036	552440	285258	413128	335791	240752	271197	221187	249663	333462	300486	353617	393841	324401	290476	394414	336762	501524	367512	317414	379739	345763	182247	158595	237115	885875	834553	400492	555009	226183	153066	373975	257103	146834	238619
k__Bacteria	p__Bacteroidetes	c__(Bacteroidetes Order II. Incertae sedis)	o__Bacteroidetes Order II. Incertae sedis	f__(Bacteroidetes Order II. Incertae sedis)	g__(Bacteroidetes Order II. Incertae sedis)	s__(Bacteroidetes Order II. Incertae sedis)	ID1100069	0	0	0	0	0	0	0	1	0	0	0	0	0	0	0	0	0	0	0	0	0	0	0	0	0	0	0	0	0	0	0	0	0	0	0	0	0
k__Bacteria	p__Bacteroidetes	c__(Bacteroidetes Order II. Incertae sedis)	o__Bacteroidetes Order II. Incertae sedis	f__Rhodothermaceae	g__(Rhodothermaceae)	s__(Rhodothermaceae)	ID563843	6158	4423	4993	5748	4866	3566	10186	4628	3525	3890	5245	10528	7179	5347	7617	4146	5514	6012	5804	5041	5711	4606	4248	5723	3356	4344	4778	4738	5551	4145	5026	5846	5197	3867	7084	3821	6415
k__Bacteria	p__Bacteroidetes	c__Bacteroidia	o__(Bacteroidia)	f__(Bacteroidia)	g__(Bacteroidia)	s__(Bacteroidia)	ID200643	10411	7209	7277	9252	7746	17503	5233	3813	5513	1600	2273	3112	6600	5924	7126	4343	5881	7517	6160	6776	2912	6749	7302	8241	5447	4952	4941	48974	19282	6824	14511	5082	4935	13254	8797	5957	8068
k__Bacteria	p__Bacteroidetes	c__Bacteroidia	o__Bacteroidales	f__(Bacteroidales)	g__(Bacteroidales)	s__(Bacteroidales)	ID171549	13758	10172	10809	15850	8527	15235	10876	5729	8227	5430	7442	10657	11279	9940	11860	8151	9628	9359	8842	7597	8863	11811	13191	15046	7831	10040	9817	37394	24319	7831	14782	9023	6387	12673	10037	6794	8893
k__Bacteria	p__Bacteroidetes	c__Bacteroidia	o__Bacteroidales	f__Bacteroidaceae	g__(Bacteroidaceae)	s__(Bacteroidaceae)	ID815	724	602	609	854	517	823	598	361	459	0	0	0	542	499	624	464	468	518	485	475	0	634	656	730	481	473	525	2341	1200	499	839	469	361	737	614	443	502
k__Bacteria	p__Bacteroidetes	c__Bacteroidia	o__Bacteroidales	f__Bacteroidaceae	g__Bacteroides	s__(Bacteroides)	ID816	2198	1814	1828	2711	1729	2715	1739	3553	1425	0	0	0	1948	1636	1953	1419	1536	1661	3379	3795	0	1847	2056	2342	1609	1610	1550	7582	3841	4105	2752	1534	1246	2352	1851	1292	1599
k__Bacteria	p__Bacteroidetes	c__Bacteroidia	o__Bacteroidales	f__Bacteroidaceae	g__Bacteroides	s__(Bacteroides)	ID2646097	8824	3484	3452	7382	4361	4665	5664	0	3133	0	0	0	9303	6754	7154	4553	7888	3214	0	0	0	5196	6997	10875	8115	8078	6058	17803	6795	0	10480	3837	5096	5114	4363	5136	4819
k__Bacteria	p__Bacteroidetes	c__Bacteroidia	o__Bacteroidales	f__Bacteroidaceae	g__Bacteroides	s__Bacteroides sp. SM23_62	ID1703352	8501	3169	3145	6839	0	0	5677	0	2834	0	0	0	9243	6691	6617	4337	7366	0	0	0	0	4661	6093	10900	7482	7727	5835	19715	0	0	9981	3450	0	0	4024	0	4624
k__Bacteria	p__Bacteroidetes	c__Bacteroidia	o__Marinilabiliales	f__(Marinilabiliales)	g__(Marinilabiliales)	s__(Marinilabiliales)	ID1970189	7011	8861	6418	6657	7365	14798	10585	6245	7090	4960	3889	9995	7544	4106	4958	5697	3791	4219	6900	5214	5897	5235	5529	5836	5637	4974	6036	27560	13779	6336	6379	5784	6258	11211	7121	4672	5258
k__Bacteria	p__Bacteroidetes	c__Bacteroidia	o__Marinilabiliales	f__Marinilabiliaceae	g__(Marinilabiliaceae)	s__(Marinilabiliaceae)	ID558415	5066	5507	4266	7418	4536	14240	0	0	3983	0	0	0	4754	5094	6579	3361	4325	4392	4578	2965	0	3302	6062	7390	3132	3456	4097	34563	23462	3377	6556	4299	0	19187	7417	6668	4972
k__Bacteria	p__Bacteroidetes	c__Bacteroidia	o__Marinilabiliales	f__Marinilabiliaceae	g__Carboxylicivirga	s__(Carboxylicivirga)	ID1628153	5508	7592	4175	0	6285	13723	0	0	4016	0	0	0	0	0	0	0	0	3944	0	3990	0	3086	0	0	0	0	0	9436	21015	3371	3541	0	0	23086	0	0	0
k__Bacteria	p__Bacteroidetes	c__Bacteroidia	o__Marinilabiliales	f__Prolixibacteraceae	g__(Prolixibacteraceae)	s__(Prolixibacteraceae)	ID1471398	24845	19173	18988	25100	16461	87752	11402	4832	15634	0	3229	0	11354	9945	14133	8187	10029	25417	16311	15473	4860	18352	15540	17174	10065	8854	11228	91248	48000	11080	26568	13895	7455	50008	15863	8968	10829
k__Bacteria	p__Bacteroidetes	c__Bacteroidia	o__Marinilabiliales	f__Prolixibacteraceae	g__Draconibacterium	s__(Draconibacterium)	ID1471399	5432	4825	4584	0	3513	23962	0	0	4098	0	0	0	0	0	0	0	0	6351	3554	3605	0	0	0	0	0	0	0	21809	12775	0	5564	0	0	12796	0	0	0
k__Bacteria	p__Bacteroidetes	c__Bacteroidia	o__Marinilabiliales	f__Prolixibacteraceae	g__Maribellus	s__(Maribellus)	ID2678352	5003	3753	3704	0	0	5138	0	0	2980	0	0	0	0	0	0	0	0	4584	0	3061	0	0	2945	0	0	0	0	5756	8302	0	5412	0	0	7575	0	0	0
k__Bacteria	p__Bacteroidetes	c__Bacteroidia	o__Marinilabiliales	f__(Marinilabiliales)	g__(Marinilabiliales)	s__(Marinilabiliales)	ID2053302	0	0	0	0	0	0	0	0	0	0	0	0	0	0	0	0	0	0	0	0	0	0	0	0	0	0	0	0	0	0	0	0	0	0	0	0	0
k__Bacteria	p__Bacteroidetes	c__Bacteroidia	o__Marinilabiliales	f__(Marinilabiliales bacterium)	g__(Marinilabiliales bacterium)	s__Marinilabiliales bacterium	ID2053303	4322	0	3843	4386	0	8359	0	0	0	0	0	0	0	3865	3969	0	2789	3679	0	0	0	3530	3956	3936	0	0	0	40270	10170	0	8271	0	0	6425	0	0	0
k__Bacteria	p__Bacteroidetes	c__Bacteroidia	o__(Bacteroidia)	f__(Bacteroidia)	g__(Bacteroidia)	s__(Bacteroidia)	ID1151610	33	30	31	50	0	43	32	0	21	0	0	0	30	20	27	26	35	32	0	0	0	43	39	40	31	40	25	156	56	0	48	10	0	39	0	0	0
k__Bacteria	p__Bacteroidetes	c__Bacteroidia	o__(Bacteroidia bacterium)	f__(Bacteroidia bacterium)	g__(Bacteroidia bacterium)	s__Bacteroidia bacterium	ID2044936	7386	4005	3833	5748	0	3450	4436	0	2910	0	0	0	6725	5807	6649	3361	5835	3283	0	0	0	4112	4827	6726	4349	3868	4293	36809	6461	0	11575	3292	0	3734	0	0	0
k__Bacteria	p__Bacteroidetes	c__Chitinophagia	o__(Chitinophagia)	f__(Chitinophagia)	g__(Chitinophagia)	s__(Chitinophagia)	ID1853228	0	0	0	0	0	0	0	0	0	0	0	0	0	0	0	0	0	0	0	0	0	0	0	0	0	0	0	0	0	0	0	0	0	0	0	0	0
k__Bacteria	p__Bacteroidetes	c__Chitinophagia	o__Chitinophagales	f__(Chitinophagales)	g__(Chitinophagales)	s__(Chitinophagales)	ID1853229	0	0	0	0	0	0	0	0	0	0	0	0	0	0	0	0	0	0	0	1	0	1	1	0	0	0	0	0	1	0	0	0	0	0	0	0	0
k__Bacteria	p__Bacteroidetes	c__Chitinophagia	o__Chitinophagales	f__Chitinophagaceae	g__(Chitinophagaceae)	s__(Chitinophagaceae)	ID563835	6182	6589	6307	9644	6359	6017	7414	6121	5513	4490	6585	8862	6595	6597	7440	6172	5557	5433	6029	6107	7199	7124	8116	7800	4397	4445	5003	11052	37448	7132	7520	5450	4705	6514	5978	4463	5852
k__Bacteria	p__Bacteroidetes	c__Cytophagia	o__(Cytophagia)	f__(Cytophagia)	g__(Cytophagia)	s__(Cytophagia)	ID768503	70	81	99	157	105	93	80	81	68	73	84	104	72	67	93	85	85	67	80	122	114	76	102	74	34	35	57	82	204	158	136	68	41	83	67	59	81
k__Bacteria	p__Bacteroidetes	c__Cytophagia	o__Cytophagales	f__(Cytophagales)	g__(Cytophagales)	s__(Cytophagales)	ID768507	35613	44763	42025	67721	46317	44551	44353	37448	28741	42084	39709	47638	33986	33300	47518	36141	37631	41714	44447	60130	60156	42494	45073	40887	25109	25757	29760	38603	84677	67131	52929	28417	27963	38300	41954	30256	34759
k__Bacteria	p__Bacteroidetes	c__Cytophagia	o__Cytophagales	f__Cyclobacteriaceae	g__(Cyclobacteriaceae)	s__(Cyclobacteriaceae)	ID563798	6722	7772	9623	10428	6829	7790	6040	5313	4937	4042	5413	11187	9685	8894	10385	8713	7648	6061	6036	6723	7016	8938	10093	10439	5537	4939	6877	14647	8373	7044	8609	7362	5708	10136	7666	5817	7931
k__Bacteria	p__Bacteroidetes	c__Cytophagia	o__Cytophagales	f__Cyclobacteriaceae	g__(Cyclobacteriaceae)	s__(Cyclobacteriaceae)	ID579921	89	119	0	177	95	68	4410	88	106	117	119	0	0	0	0	0	0	140	114	218	181	0	0	0	0	0	0	0	158	121	141	0	0	0	0	0	0
k__Bacteria	p__Bacteroidetes	c__Cytophagia	o__Cytophagales	f__Cyclobacteriaceae	g__(Cyclobacteriaceae bacterium)	s__Cyclobacteriaceae bacterium	ID2099675	4261	4513	0	5625	4481	3610	0	4425	2981	4484	4009	0	0	0	0	0	0	5427	6117	5286	10081	0	0	0	0	0	0	0	7318	2808	6717	0	0	0	0	0	0
k__Bacteria	p__Bacteroidetes	c__Cytophagia	o__Cytophagales	f__Flammeovirgaceae	g__(Flammeovirgaceae)	s__(Flammeovirgaceae)	ID200667	4524	5502	4987	7350	4788	6220	0	4465	4173	3450	4732	6322	4317	4151	5893	4640	4233	2777	4267	5074	4760	5048	5819	4642	0	0	3436	7871	8235	3138	7525	3830	0	5734	6186	3676	4080
k__Bacteria	p__Bacteroidetes	c__Cytophagia	o__Cytophagales	f__Fulvivirgaceae	g__(Fulvivirgaceae)	s__(Fulvivirgaceae)	ID2762286	1372	1879	1687	2529	1738	1859	1423	1340	1081	1606	1549	1669	1384	1188	1804	1456	1396	1622	1554	2798	2534	1844	1941	1587	3116	0	1095	1928	7512	2063	2058	1269	0	1718	1333	3914	1244
k__Bacteria	p__Bacteroidetes	c__Cytophagia	o__Cytophagales	f__Fulvivirgaceae	g__Fulvivirga	s__(Fulvivirga)	ID396811	4616	6340	5381	10723	5772	6044	7417	6044	4089	7351	5769	6755	5507	5431	5095	5853	5997	5321	5804	18379	8795	5388	5858	4242	0	0	3516	5823	7250	7593	4933	3898	0	5469	4414	0	4037
k__Bacteria	p__Bacteroidetes	c__Cytophagia	o__Cytophagales	f__Hymenobacteraceae	g__(Hymenobacteraceae)	s__(Hymenobacteraceae)	ID1853232	5007	5819	5058	7762	5546	5277	5720	5138	4149	3885	5321	7328	5270	4846	5951	4951	4559	4330	4983	4820	6618	4830	5069	5145	3404	0	3966	6779	9972	5944	5847	4504	3990	5463	5121	4070	5160
k__Bacteria	p__Bacteroidetes	c__Cytophagia	o__Cytophagales	f__Reichenbachiellaceae	g__(Reichenbachiellaceae)	s__(Reichenbachiellaceae)	ID2762302	4177	6435	4949	5302	7810	4346	4366	7400	3986	5075	3625	3742	3712	6496	3331	2884	4765	5700	6170	4852	5669	8726	6379	0	0	0	5722	5067	5673	5038	3917	4232	0	4858	6699	0	4269
k__Bacteria	p__Bacteroidetes	c__Cytophagia	o__Cytophagales	f__Spirosomaceae	g__(Spirosomaceae)	s__(Spirosomaceae)	ID2896860	3445	3845	3375	5150	3737	3541	0	0	2817	2479	3449	4855	3772	3724	4275	3475	3197	3091	3393	3466	4247	3214	3285	0	0	0	0	5373	8519	4031	4074	3050	0	3675	0	0	0
k__Bacteria	p__Bacteroidetes	c__Flavobacteriia	o__(Flavobacteriia)	f__(Flavobacteriia)	g__(Flavobacteriia)	s__(Flavobacteriia)	ID117743	4823	3616	6667	10885	3476	3164	4694	4135	4088	3501	3151	4844	3411	4684	4139	4598	3468	9236	6858	16657	6047	4203	6132	5234	2084	2040	2993	3746	15142	6020	10749	2753	1746	3691	4788	2222	4248
k__Bacteria	p__Bacteroidetes	c__Flavobacteriia	o__Flavobacteriales	f__(Flavobacteriales)	g__(Flavobacteriales)	s__(Flavobacteriales)	ID200644	18696	15079	29049	46075	17331	15723	26017	18442	18753	20718	17059	24969	19330	26466	24092	25937	19436	33698	26475	81939	31433	23876	31397	20148	11309	8484	12286	19873	66769	32150	40645	12710	8614	17220	17161	12056	16271
k__Bacteria	p__Bacteroidetes	c__Flavobacteriia	o__Flavobacteriales	f__Crocinitomicaceae	g__(Crocinitomicaceae)	s__(Crocinitomicaceae)	ID1853230	5040	3627	7107	10292	5181	4116	0	5720	5361	4295	5559	7596	0	0	6873	7278	4643	6320	4769	6181	5943	7139	6730	4663	0	0	3419	3911	9469	3696	8653	3198	0	4996	5016	0	5696
k__Bacteria	p__Bacteroidetes	c__Flavobacteriia	o__Flavobacteriales	f__Flavobacteriaceae	g__(Flavobacteriaceae)	s__(Flavobacteriaceae)	ID49546	131032	111773	176359	289612	108370	96469	152489	119266	114799	108646	97976	152978	106136	145987	126354	129804	109133	204156	166513	447597	194243	100556	137666	123112	54236	48504	68643	118996	284478	155713	219382	85591	56918	105049	114473	71261	112503
k__Bacteria	p__Bacteroidetes	c__Flavobacteriia	o__Flavobacteriales	f__Flavobacteriaceae	g__Flavobacterium	s__(Flavobacterium)	ID237	2921	0	3442	5662	0	3403	0	0	2769	2494	0	0	0	3434	3829	3377	2793	3953	3438	6144	4235	3536	4796	0	0	0	0	6088	13316	4197	4831	0	0	3105	0	0	0
k__Bacteria	p__Bacteroidetes	c__Flavobacteriia	o__Flavobacteriales	f__Flavobacteriaceae	g__Muricauda	s__(Muricauda)	ID111500	3171	0	4898	6660	0	0	0	0	0	3379	0	0	0	3375	0	0	0	4811	3269	5794	4203	0	0	0	0	0	0	0	7576	3221	3265	0	0	0	0	0	0
k__Bacteria	p__Bacteroidetes	c__Flavobacteriia	o__Flavobacteriales	f__Flavobacteriaceae	g__(Flavobacteriaceae)	s__(Flavobacteriaceae)	ID61432	1359	3429	1561	2691	4549	1356	4382	3763	4122	2594	3141	0	3731	1419	4797	1542	1321	2638	4558	3498	5007	2595	2982	1764	1101	933	1415	5375	3673	2282	2483	2888	0	3590	0	0	4175
k__Bacteria	p__Bacteroidetes	c__Flavobacteriia	o__Flavobacteriales	f__Flavobacteriaceae	g__(Flavobacteriaceae bacterium)	s__Flavobacteriaceae bacterium	ID1871037	3134	0	3277	9839	0	3036	0	0	0	0	0	0	0	3203	0	3461	2760	3244	0	8668	0	7202	10317	13289	6614	6477	7184	0	6179	4612	11330	0	0	0	0	0	0
k__Bacteria	p__Bacteroidetes	c__Flavobacteriia	o__Flavobacteriales	f__(Flavobacteriales)	g__(Flavobacteriales)	s__(Flavobacteriales)	ID403978	5178	5852	3436	5595	4551	3720	3723	3596	3576	1454	1803	2633	6480	3592	2369	2431	4366	5639	3575	4346	5593	7018	6034	5561	4883	3436	7171	5665	7052	2840	3820	5500	4772	6317	4391	2603	8300
k__Bacteria	p__Bacteroidetes	c__Saprospiria	o__(Saprospiria)	f__(Saprospiria)	g__(Saprospiria)	s__(Saprospiria)	ID1937959	2	2	2	8	2	0	4	4	4	1	5	10	5	4	5	8	3	10	4	11	2	1	5	7	1	3	1	0	4	6	5	3	1	1	3	0	1
k__Bacteria	p__Bacteroidetes	c__Saprospiria	o__Saprospirales	f__(Saprospirales)	g__(Saprospirales)	s__(Saprospirales)	ID1936988	6607	6812	8274	12319	5956	4931	10871	7893	7331	5439	7434	12670	9439	11201	11470	10014	8158	9062	8561	11476	8209	5569	6156	6340	8347	7630	4679	4819	13720	11137	9385	5249	9348	7345	7359	8246	5253
k__Bacteria	p__Bacteroidetes	c__Saprospiria	o__Saprospirales	f__Haliscomenobacteraceae	g__(Haliscomenobacteraceae)	s__(Haliscomenobacteraceae)	ID1937961	5253	4987	1079	1630	4479	3580	8049	6151	958	4455	5757	9632	7187	1393	4805	1213	3167	1184	4033	1517	6092	4751	5485	5232	0	0	3828	4481	2291	1510	1318	3997	0	5515	0	0	4024
k__Bacteria	p__Bacteroidetes	c__Saprospiria	o__Saprospirales	f__Lewinellaceae	g__(Lewinellaceae)	s__(Lewinellaceae)	ID1937960	2977	2910	800	1226	2790	2293	5270	3622	802	657	3609	1346	4256	1236	1129	1134	836	1127	1182	1328	4027	2277	2760	2692	3854	3435	1908	3028	1698	1212	1036	2427	4188	3054	4888	0	5573
k__Bacteria	p__Bacteroidetes	c__Saprospiria	o__Saprospirales	f__Lewinellaceae	g__Flavilitoribacter	s__(Flavilitoribacter)	ID2762562	0	0	0	0	0	0	0	0	0	0	0	0	0	0	0	0	0	0	0	0	0	0	0	0	0	0	0	0	0	0	0	0	0	0	0	0	0
k__Bacteria	p__Bacteroidetes	c__Saprospiria	o__Saprospirales	f__Lewinellaceae	g__Flavilitoribacter	s__Flavilitoribacter nigricans	ID70997	3554	3883	4281	8271	3392	2820	12661	6301	6274	4247	5701	9345	9086	10665	10262	8708	7540	9138	9444	9828	10859	3797	4595	4972	0	0	3508	4228	9333	6960	7043	2991	0	3639	0	0	0
k__Bacteria	p__Bacteroidetes	c__Saprospiria	o__Saprospirales	f__Saprospiraceae	g__(Saprospiraceae)	s__(Saprospiraceae)	ID89374	2091	1691	2591	1799	2141	2241	2173	2259	2170	1789	2255	4623	2048	2186	3796	3274	2322	2303	2511	1487	2340	4628	2439	4246	0	0	3900	4833	2284	2036	1373	1371	0	1802	4366	0	4528
k__Bacteria	p__Bacteroidetes	c__Saprospiria	o__Saprospirales	f__Saprospiraceae	g__(Saprospiraceae)	s__(Saprospiraceae)	ID234684	0	0	0	0	0	0	0	0	0	0	0	0	0	0	0	0	0	0	0	0	0	0	0	0	0	0	0	0	0	0	0	0	0	0	0	0	0
k__Bacteria	p__Bacteroidetes	c__Saprospiria	o__Saprospirales	f__Saprospiraceae	g__(Saprospiraceae bacterium)	s__Saprospiraceae bacterium	ID2202734	3856	3623	5069	7556	3518	2848	8050	4571	4797	3921	4826	7541	5873	8344	8533	7123	5783	5297	4770	6237	5004	0	2963	0	0	0	0	0	6799	7720	5298	2835	0	3882	0	0	0
k__Bacteria	p__Bacteroidetes	c__Sphingobacteriia	o__(Sphingobacteriia)	f__(Sphingobacteriia)	g__(Sphingobacteriia)	s__(Sphingobacteriia)	ID117747	149	151	155	229	144	136	179	137	124	98	164	236	173	159	204	165	149	128	146	196	158	240	224	180	106	100	115	252	437	180	200	125	89	146	121	83	133
k__Bacteria	p__Bacteroidetes	c__Sphingobacteriia	o__Sphingobacteriales	f__(Sphingobacteriales)	g__(Sphingobacteriales)	s__(Sphingobacteriales)	ID200666	2057	2101	2367	3584	2051	1887	2527	1947	1796	1365	1936	2913	2212	2364	2632	2312	1853	1737	1845	1985	1989	2674	3165	2757	1153	4302	1574	2805	1370	2562	2616	1812	1350	2319	1780	4441	1873
k__Bacteria	p__Bacteroidetes	c__Sphingobacteriia	o__Sphingobacteriales	f__Sphingobacteriaceae	g__(Sphingobacteriaceae)	s__(Sphingobacteriaceae)	ID84566	4750	4918	4884	7355	4769	5138	5224	4181	4054	3320	4498	6221	4806	4724	5809	4878	4267	4328	4410	4847	5129	4966	5259	5177	3333	0	3761	10012	10963	5787	6274	4147	3199	4974	4690	0	4383
k__Bacteria	p__Bacteroidetes	c__(Bacteroidetes)	o__(Bacteroidetes)	f__(Bacteroidetes)	g__(Bacteroidetes)	s__(Bacteroidetes)	ID37452	27520	21791	24621	33910	21556	39753	25325	13568	18388	9200	12925	17528	22605	26727	28966	18999	20107	23133	18919	19765	16383	25993	28274	27681	16521	14200	17482	89521	59919	19098	39578	17541	12374	30308	19963	12046	16602
k__Bacteria	p__Bacteroidetes	c__(Bacteroidetes bacterium)	o__(Bacteroidetes bacterium)	f__(Bacteroidetes bacterium)	g__(Bacteroidetes bacterium)	s__Bacteroidetes bacterium	ID1898104	89649	67625	71388	106449	54702	65143	72299	44130	54203	31894	42876	59668	65364	79150	86919	61238	60127	74354	60210	72345	53978	80665	92392	89170	52375	45877	64844	206742	132879	69092	110999	51378	36472	70721	56759	37832	52205
k__Bacteria	p__Balneolaeota	c__(Balneolaeota)	o__(Balneolaeota)	f__(Balneolaeota)	g__(Balneolaeota)	s__(Balneolaeota)	ID1936987	112	129	138	190	137	118	148	143	87	204	87	140	139	118	129	102	87	101	115	96	194	141	107	127	0	0	112	136	162	123	103	137	131	152	143	0	110
k__Bacteria	p__Balneolaeota	c__Balneolia	o__(Balneolia)	f__(Balneolia)	g__(Balneolia)	s__(Balneolia)	ID1853221	0	0	0	0	0	0	0	0	0	0	0	0	0	0	0	0	0	0	0	0	0	0	0	0	0	0	0	0	0	0	0	0	0	0	0	0	0
k__Bacteria	p__Balneolaeota	c__Balneolia	o__Balneolales	f__(Balneolales)	g__(Balneolales)	s__(Balneolales)	ID1853223	124	124	119	157	133	93	169	117	91	190	124	156	132	108	134	101	97	97	131	71	148	129	117	142	0	0	102	162	151	122	124	116	115	110	113	0	125
k__Bacteria	p__Balneolaeota	c__Balneolia	o__Balneolales	f__Balneolaceae	g__(Balneolaceae)	s__(Balneolaceae)	ID1813606	4129	4221	4787	6637	4390	3370	4955	4118	3591	10023	3941	5072	4097	3991	4258	3958	4075	4219	4661	3049	7655	4714	4354	4113	0	0	3150	4563	8863	3624	3671	3583	3823	3968	3897	0	3946
k__Bacteria	p__Ignavibacteriae	c__(Ignavibacteriae)	o__(Ignavibacteriae)	f__(Ignavibacteriae)	g__(Ignavibacteriae)	s__(Ignavibacteriae)	ID1134404	4061	3685	5394	8092	3493	3991	7039	2728	4606	1287	1841	2431	5311	5872	4675	5695	4746	4276	3774	4004	2780	11321	12603	11264	7389	4885	5616	8854	6634	3605	8363	4900	2701	4555	4540	2697	5217
k__Bacteria	p__Ignavibacteriae	c__Ignavibacteria	o__(Ignavibacteria)	f__(Ignavibacteria)	g__(Ignavibacteria)	s__(Ignavibacteria)	ID795747	1947	6993	1383	3331	6699	3659	3341	5567	1350	3237	4719	6047	2445	2609	2243	1459	2321	5524	6282	3317	6395	4538	5254	4607	3286	2362	2634	4412	3121	5761	3674	1396	5926	4230	8403	5566	4779
k__Bacteria	p__Ignavibacteriae	c__Ignavibacteria	o__Ignavibacteriales	f__(Ignavibacteriales)	g__(Ignavibacteriales)	s__(Ignavibacteriales)	ID795748	4269	0	3524	8227	0	3210	6755	0	3352	0	0	0	5898	5469	5448	3965	4997	0	0	2985	0	2040	2211	5859	3997	3371	3400	4020	6734	0	1931	3592	0	3595	0	0	3851
k__Bacteria	p__Ignavibacteriae	c__Ignavibacteria	o__(Ignavibacteria)	f__(Ignavibacteria)	g__(Ignavibacteria)	s__(Ignavibacteria)	ID1798416	3662	0	2993	5637	0	0	5432	0	2641	0	0	0	4823	4480	4397	3244	3889	0	0	0	0	6228	5901	5673	4457	7057	3549	7505	6050	0	3342	3348	0	0	0	0	0
k__Bacteria	p__Ignavibacteriae	c__(Ignavibacteriae)	o__(Ignavibacteriae)	f__(Ignavibacteriae)	g__(Ignavibacteriae)	s__(Ignavibacteriae)	ID1852932	3390	0	0	1403	0	0	1057	0	0	0	0	0	819	892	3668	0	726	0	0	0	0	1703	1942	1759	1117	4120	882	2009	1283	0	1405	0	0	0	0	0	0
k__Bacteria	p__candidate division Zixibacteria	c__(candidate division Zixibacteria)	o__(candidate division Zixibacteria)	f__(candidate division Zixibacteria)	g__(candidate division Zixibacteria)	s__(candidate division Zixibacteria)	ID1379697	5	6	0	5	1	2	3	0	1	1	4	0	4	2	2	0	1	1	0	2	0	5	8	4	6	8	6	3	0	5	3	3	0	5	2	0	2
k__Bacteria	p__candidate division Zixibacteria	c__(candidate division Zixibacteria)	o__(candidate division Zixibacteria)	f__(candidate division Zixibacteria)	g__(candidate division Zixibacteria)	s__(candidate division Zixibacteria)	ID2751484	5998	3229	3634	7420	2787	2117	7563	2202	3318	1258	1697	2289	6355	4780	4546	3968	5564	2605	2031	1707	2086	8454	9404	11821	16547	20080	8253	14287	3422	1845	7891	4842	3461	2631	4784	3018	4886
k__Bacteria	p__candidate division Zixibacteria	c__(candidate division Zixibacteria bacterium)	o__(candidate division Zixibacteria bacterium)	f__(candidate division Zixibacteria bacterium)	g__(candidate division Zixibacteria bacterium)	s__candidate division Zixibacteria bacterium	ID2053527	12776	7972	9275	18367	7026	5475	16993	5661	7819	2933	4185	5812	15536	11164	11769	9426	12250	7232	6154	5813	5354	25665	27951	32777	44347	63290	23548	31071	9927	4791	18109	11242	8549	6511	11474	7431	11280
k__Bacteria	p__Candidatus Hydrogenedentes	c__(Candidatus Hydrogenedentes)	o__(Candidatus Hydrogenedentes)	f__(Candidatus Hydrogenedentes)	g__(Candidatus Hydrogenedentes)	s__(Candidatus Hydrogenedentes)	ID142187	0	0	0	0	0	0	0	0	0	0	0	0	0	0	0	0	0	0	0	0	0	0	0	0	0	0	0	0	0	0	0	0	0	0	0	0	0
k__Bacteria	p__Candidatus Hydrogenedentes	c__(Candidatus Hydrogenedentes)	o__(Candidatus Hydrogenedentes)	f__(Candidatus Hydrogenedentes)	g__(Candidatus Hydrogenedentes)	s__(Candidatus Hydrogenedentes)	ID1046981	5466	3688	3619	5801	3281	3950	4435	1849	2336	1093	2041	2330	4466	3295	4066	3175	3329	2658	2569	2125	1562	5576	5565	6522	5442	5932	6159	10786	5432	2241	5564	4618	3790	3725	4447	2995	4105
k__Bacteria	p__Candidatus Hydrogenedentes	c__(Candidatus Hydrogenedentes bacterium)	o__(Candidatus Hydrogenedentes bacterium)	f__(Candidatus Hydrogenedentes bacterium)	g__(Candidatus Hydrogenedentes bacterium)	s__Candidatus Hydrogenedentes bacterium	ID2030809	7131	6507	5521	11242	7150	6268	7215	4831	4375	4092	8879	8582	6661	4121	6442	6985	5445	2977	4385	5346	4738	8370	8528	8804	10043	10767	12373	10915	8066	6939	9408	8742	6624	6322	8610	5820	7991
k__Bacteria	p__Candidatus Latescibacteria	c__(Candidatus Latescibacteria)	o__(Candidatus Latescibacteria)	f__(Candidatus Latescibacteria)	g__(Candidatus Latescibacteria)	s__(Candidatus Latescibacteria)	ID74015	20	5	4	30	7	3	18	4	5	4	4	5	18	28	6	3	12	0	3	1	1	12	25	35	45	89	21	28	3	5	23	3	13	4	11	3	12
k__Bacteria	p__Candidatus Latescibacteria	c__(Candidatus Latescibacteria)	o__(Candidatus Latescibacteria)	f__(Candidatus Latescibacteria)	g__(Candidatus Latescibacteria)	s__(Candidatus Latescibacteria)	ID910046	2646	1875	1900	3667	1671	1485	3526	1281	1325	647	1029	1356	3409	2495	2741	2141	2653	1105	1139	840	1230	3759	4060	5761	6448	4654	4924	6352	1801	1125	3526	2710	2206	1572	3030	1910	2867
k__Bacteria	p__Candidatus Latescibacteria	c__(Candidatus Latescibacteria bacterium)	o__(Candidatus Latescibacteria bacterium)	f__(Candidatus Latescibacteria bacterium)	g__(Candidatus Latescibacteria bacterium)	s__Candidatus Latescibacteria bacterium	ID2053570	21058	16906	15980	34201	19126	13549	26892	13926	10805	7295	14084	14460	25393	20013	17840	17825	17366	8777	12643	11328	17122	40054	41467	61885	66612	81810	55016	16249	14025	8802	24261	20620	21738	19045	21110	14263	24517
k__Bacteria	p__Candidatus Marinimicrobia	c__(Candidatus Marinimicrobia)	o__(Candidatus Marinimicrobia)	f__(Candidatus Marinimicrobia)	g__(Candidatus Marinimicrobia)	s__(Candidatus Marinimicrobia)	ID62680	2549	1731	2060	3005	1629	1733	3074	1067	1044	691	977	1311	1674	1908	2074	1593	1417	1164	1145	975	1242	4021	2740	2542	2028	1879	2308	6131	2366	1130	2181	2438	1446	1309	2375	1561	1721
k__Bacteria	p__Candidatus Marinimicrobia	c__(Candidatus Marinimicrobia bacterium)	o__(Candidatus Marinimicrobia bacterium)	f__(Candidatus Marinimicrobia bacterium)	g__(Candidatus Marinimicrobia bacterium)	s__Candidatus Marinimicrobia bacterium	ID2026760	8960	9277	7276	11154	8779	7109	27753	7282	5621	5195	7201	9570	9231	7385	8177	6893	7035	4637	6778	4059	8856	12288	11301	12868	12414	14060	9899	25372	7190	5761	9080	8951	8031	7277	9079	6818	8744
k__Bacteria	p__Fibrobacteres	c__(Fibrobacteres)	o__(Fibrobacteres)	f__(Fibrobacteres)	g__(Fibrobacteres)	s__(Fibrobacteres)	ID65842	4304	0	3242	4216	0	4255	0	0	0	0	0	0	0	0	0	0	0	0	0	0	0	2940	3018	0	0	0	0	5027	12212	0	2163	2972	0	4824	0	0	0
k__Bacteria	p__Gemmatimonadetes	c__(Gemmatimonadetes)	o__(Gemmatimonadetes)	f__(Gemmatimonadetes)	g__(Gemmatimonadetes)	s__(Gemmatimonadetes)	ID142182	40500	34948	31522	59770	36268	25200	49873	33320	27170	22782	34925	38929	46494	35870	34304	33999	34046	21918	32531	21476	51136	78606	72801	101810	91950	115057	89602	60669	30466	28786	54588	43945	43454	33757	41008	27748	44644
k__Bacteria	p__Gemmatimonadetes	c__Gemmatimonadetes <class>	o__(Gemmatimonadetes <class>)	f__(Gemmatimonadetes <class>)	g__(Gemmatimonadetes <class>)	s__(Gemmatimonadetes <class>)	ID219685	1	2	0	0	1	1	0	0	0	0	0	0	1	0	0	0	1	0	0	1	0	1	0	0	0	1	1	0	0	0	1	0	0	0	0	0	1
k__Bacteria	p__Gemmatimonadetes	c__Gemmatimonadetes <class>	o__Gemmatimonadales	f__(Gemmatimonadales)	g__(Gemmatimonadales)	s__(Gemmatimonadales)	ID219686	4360	4455	3858	6825	4847	3352	6031	5200	4302	3438	6335	6655	5114	4477	4772	4714	3801	2932	4293	3418	5851	9687	7971	7868	5554	6403	8422	5577	4182	5000	5846	4849	4465	4179	3723	2368	4428
k__Bacteria	p__Gemmatimonadetes	c__Gemmatimonadetes <class>	o__Gemmatimonadales	f__Gemmatimonadaceae	g__(Gemmatimonadaceae)	s__(Gemmatimonadaceae)	ID219687	1046	1257	903	1437	1305	987	1483	1425	948	944	1527	1803	1316	1030	1078	872	852	769	1215	651	1726	1094	1060	1408	885	1071	1122	1108	2382	960	926	1093	1339	1143	1250	996	1229
k__Bacteria	p__Gemmatimonadetes	c__Gemmatimonadetes <class>	o__Gemmatimonadales	f__Gemmatimonadaceae	g__Gemmatimonas	s__(Gemmatimonas)	ID173479	862	1040	789	1288	1224	838	1305	1112	863	771	1402	1496	1027	851	935	853	734	621	945	633	1513	1503	1403	1474	735	913	1084	914	2033	916	860	973	1079	963	943	693	1071
k__Bacteria	p__Gemmatimonadetes	c__Gemmatimonadetes <class>	o__Gemmatimonadales	f__Gemmatimonadaceae	g__Gemmatimonas	s__(Gemmatimonas)	ID2646123	4168	6964	3410	6347	10357	7355	7821	8529	6946	5389	7949	10320	4663	6098	6539	5924	3122	5251	8142	6377	7587	2942	2881	4370	3987	1785	3684	7367	7692	6634	2003	4102	4544	6316	4563	9923	4726
k__Bacteria	p__Gemmatimonadetes	c__Gemmatimonadetes <class>	o__Gemmatimonadales	f__Gemmatimonadaceae	g__Gemmatimonas	s__Gemmatimonas sp. SG8_17	ID1703355	3697	3268	3188	5710	0	0	5257	0	0	0	0	0	5507	3924	3760	3536	3868	0	0	0	4343	4560	4387	7067	6351	7878	5492	7882	0	0	4676	4381	4098	0	4183	0	4369
k__Bacteria	p__Gemmatimonadetes	c__Gemmatimonadetes <class>	o__Gemmatimonadales	f__Gemmatimonadaceae	g__Gemmatimonas	s__Gemmatimonas sp. SG8_23	ID1703356	20643	25085	22892	42333	29445	20582	34410	33713	25740	24918	47024	46886	27695	23614	29067	32798	22527	15324	24284	23802	34324	45273	38661	35272	24660	27755	44073	16632	25617	35824	30812	22519	22288	24385	20285	10957	24719
k__Bacteria	p__Gemmatimonadetes	c__Gemmatimonadetes <class>	o__Gemmatimonadales	f__Gemmatimonadaceae	g__Gemmatimonas	s__Gemmatimonas sp. SG8_38_2	ID1703358	3524	0	3249	5531	0	0	0	0	0	0	0	0	4314	0	0	0	2818	0	0	0	0	5304	5468	8894	6771	9661	6740	0	0	0	4089	3468	3812	3180	3926	0	4534
k__Bacteria	p__Gemmatimonadetes	c__Gemmatimonadetes <class>	o__Gemmatimonadales	f__(Gemmatimonadales)	g__(Gemmatimonadales)	s__(Gemmatimonadales)	ID1951096	0	0	0	0	0	0	0	0	0	0	0	0	0	0	0	0	0	0	0	0	0	0	0	0	0	0	0	0	0	0	0	0	0	0	0	0	0
k__Bacteria	p__Gemmatimonadetes	c__Gemmatimonadetes <class>	o__Gemmatimonadales	f__(Gemmatimonadales bacterium)	g__(Gemmatimonadales bacterium)	s__Gemmatimonadales bacterium	ID2448054	35035	29808	25243	45820	29237	21556	39660	29025	25823	17466	31571	35596	34551	29858	28420	25804	24904	20780	28086	23441	34863	85294	72726	79344	58415	75802	75821	50573	27666	25858	45588	35259	34476	27996	27754	19745	32988
k__Bacteria	p__Gemmatimonadetes	c__(Gemmatimonadetes)	o__(Gemmatimonadetes)	f__(Gemmatimonadetes)	g__(Gemmatimonadetes)	s__(Gemmatimonadetes)	ID234665	10370	11145	7731	13748	11966	8256	14432	12688	8426	8882	14210	14051	11660	9762	9394	9356	8554	8126	13349	6583	23782	16091	14210	18848	15693	17712	16769	13636	14224	8750	11154	10658	12126	10121	11082	7955	11742
k__Bacteria	p__Gemmatimonadetes	c__(Gemmatimonadetes bacterium)	o__(Gemmatimonadetes bacterium)	f__(Gemmatimonadetes bacterium)	g__(Gemmatimonadetes bacterium)	s__Gemmatimonadetes bacterium	ID2026742	83543	77458	67426	123304	82706	57191	98883	70014	52370	44604	72490	81411	90374	69108	69464	67103	66115	39854	62518	42401	96274	147678	139678	204904	196539	246687	177057	86824	63635	52229	97913	87288	93392	80685	90306	64910	100528
k__Bacteria	p__Fusobacteria	c__(Fusobacteria)	o__(Fusobacteria)	f__(Fusobacteria)	g__(Fusobacteria)	s__(Fusobacteria)	ID32066	376	0	0	0	0	0	0	0	0	0	0	0	0	0	0	0	0	0	0	0	0	0	0	0	0	3625	0	0	576	0	0	0	0	1122	1391	3816	0
k__Bacteria	p__Fusobacteria	c__Fusobacteriia	o__(Fusobacteriia)	f__(Fusobacteriia)	g__(Fusobacteriia)	s__(Fusobacteriia)	ID203490	3003	0	0	0	0	0	0	0	0	0	0	0	0	0	0	0	0	0	0	0	0	0	0	0	0	0	0	0	611	0	0	0	0	1012	1068	0	0
k__Bacteria	p__(Bacteria)	c__(Bacteria)	o__(Bacteria)	f__(Bacteria)	g__(Bacteria)	s__(Bacteria)	ID1802340	1642	5314	1393	1548	5511	3766	3804	5550	3151	5728	4542	9873	1237	1279	1463	1010	777	2421	5789	1499	12222	260	263	324	258	290	327	1336	1130	2661	567	2410	3771	2041	2945	3543	2193
k__Bacteria	p__Candidatus Tectomicrobia	c__(Candidatus Tectomicrobia)	o__(Candidatus Tectomicrobia)	f__(Candidatus Tectomicrobia)	g__(Candidatus Tectomicrobia)	s__(Candidatus Tectomicrobia)	ID1802339	199	564	156	3740	593	349	471	522	321	665	437	925	150	154	214	171	130	2467	558	1332	1119	2680	2713	2290	1980	2228	64	2922	2325	277	1960	267	419	225	348	345	230
k__Bacteria	p__Candidatus Tectomicrobia	c__(Candidatus Entotheonella)	o__(Candidatus Entotheonella)	f__(Candidatus Entotheonella)	g__Candidatus Entotheonella	s__(Candidatus Entotheonella)	ID93171	62299	219294	53210	59294	241847	169732	195768	240941	147915	277576	227655	508733	53109	56317	74569	43626	33655	97365	242536	61786	516174	10078	10553	17132	9581	11789	13673	56162	50718	134250	29399	96040	163018	88734	109482	135869	76531
k__Bacteria	p__Candidatus Tectomicrobia	c__(Candidatus Entotheonella)	o__(Candidatus Entotheonella)	f__(Candidatus Entotheonella)	g__Candidatus Entotheonella	s__Candidatus Entotheonella factor	ID1429438	6213	20467	5030	6087	23400	16112	20977	22794	14650	27828	22827	50472	5787	6011	8277	4927	3892	9594	22565	6026	50444	0	0	0	0	0	0	5718	5573	14318	0	8904	14724	8715	10455	12483	7493
k__Bacteria	p__Candidatus Tectomicrobia	c__(Candidatus Entotheonella)	o__(Candidatus Entotheonella)	f__(Candidatus Entotheonella)	g__Candidatus Entotheonella	s__Candidatus Entotheonella gemina	ID1429439	4623	14424	3653	4407	16994	11710	14433	16625	10485	22001	16331	35616	4355	4559	5928	3485	2815	7580	17490	4621	38025	0	0	0	0	0	0	4363	3894	10085	0	6411	10854	6194	7702	9040	5615
k__Bacteria	p__Candidatus Tectomicrobia	c__(Candidatus Entotheonella)	o__(Candidatus Entotheonella)	f__(Candidatus Entotheonella)	g__Candidatus Entotheonella	s__Candidatus Entotheonella palauensis	ID93172	5409	16264	4285	5222	18483	13317	15919	19050	11885	21484	18313	40149	5084	5092	6795	4121	3420	7696	18330	4987	39453	0	0	0	0	0	0	4817	4329	11164	0	7534	12134	7467	8811	10421	6636
k__Bacteria	p__Candidatus Tectomicrobia	c__(Candidatus Entotheonella)	o__(Candidatus Entotheonella)	f__(Candidatus Entotheonella)	g__Candidatus Entotheonella	s__Candidatus Entotheonella serta	ID1652106	15819	51974	13478	15852	57663	40141	50974	57359	34822	64616	53454	116058	15071	15660	20256	12530	9752	23576	57346	15367	123667	0	0	0	0	0	0	14471	12927	31589	5987	23641	39158	22433	28415	33788	20512
k__Bacteria	p__Candidatus Tectomicrobia	c__(Candidatus Tectomicrobia)	o__(Candidatus Tectomicrobia)	f__(Candidatus Tectomicrobia)	g__(Candidatus Tectomicrobia)	s__(Candidatus Tectomicrobia)	ID1802341	4885	8926	2811	0	9697	6439	11476	7396	5083	8495	6135	9539	6902	5225	7756	7229	5756	0	3899	0	6536	0	0	0	0	0	3601	0	0	4086	0	5581	8458	4837	11170	6975	8150
k__Bacteria	p__Nitrospinae	c__(Nitrospinae)	o__(Nitrospinae)	f__(Nitrospinae)	g__(Nitrospinae)	s__(Nitrospinae)	ID1293497	3221	8907	3210	9643	13433	7041	34840	11653	12489	26326	11969	16977	17728	22656	24338	24075	15129	29655	46972	49248	97664	25577	23068	12210	12402	9083	22523	8984	12502	23697	6716	5153	7032	5699	12113	5786	6828
k__Bacteria	p__Nitrospinae	c__Nitrospinia	o__(Nitrospinia)	f__(Nitrospinia)	g__(Nitrospinia)	s__(Nitrospinia)	ID1293498	0	0	0	0	0	0	1	0	0	9	0	0	0	0	0	0	0	2	6	2	0	0	0	0	0	0	0	0	0	0	0	0	1	0	0	0	0
k__Bacteria	p__Nitrospinae	c__Nitrospinia	o__Nitrospinales	f__(Nitrospinales)	g__(Nitrospinales)	s__(Nitrospinales)	ID1293499	0	0	0	1	0	0	0	0	0	1	0	1	0	0	0	0	0	0	1	0	2	0	0	0	0	0	0	0	1	0	1	0	0	0	0	0	0
k__Bacteria	p__Nitrospinae	c__Nitrospinia	o__Nitrospinales	f__Nitrospinaceae	g__(Nitrospinaceae)	s__(Nitrospinaceae)	ID407032	5909	13802	5436	15481	18583	11040	35288	19854	14038	29251	16152	22668	17933	24613	26053	26520	15838	31563	51708	54055	111584	25198	23178	14237	13169	9352	22241	16686	17221	25984	8451	8191	9334	9175	20060	9033	11279
k__Bacteria	p__Nitrospinae	c__Nitrospinia	o__Nitrospinales	f__Nitrospinaceae	g__Nitrospina	s__(Nitrospina)	ID35800	2343	6128	2243	5851	9082	4859	15612	7444	8356	13956	7900	11419	7609	12094	12164	9863	7485	14198	24720	25553	55576	10028	9480	7123	6071	4347	9727	5774	8057	10351	3991	3692	4600	4090	8367	4138	4730
k__Bacteria	p__Nitrospinae	c__Nitrospinia	o__Nitrospinales	f__Nitrospinaceae	g__Nitrospina	s__(Nitrospina)	ID2638683	0	0	0	0	0	0	0	0	0	0	0	0	0	0	0	0	0	0	0	0	0	0	0	0	0	0	0	0	0	0	0	0	0	0	0	0	0
k__Bacteria	p__Nitrospinae	c__Nitrospinia	o__Nitrospinales	f__Nitrospinaceae	g__Nitrospina	s__Nitrospina sp.	ID2024844	8807	24584	7334	20164	36934	19145	56217	28529	35596	79630	30766	47433	25589	47757	45076	48536	26001	74098	131804	131614	304693	44080	42871	22809	20652	13209	44723	21199	28538	54304	14494	14830	17574	16205	33912	14493	17583
k__Bacteria	p__Nitrospinae	c__(Nitrospinae)	o__(Nitrospinae)	f__(Nitrospinae)	g__(Nitrospinae)	s__(Nitrospinae)	ID1449243	4143	2328	3421	8152	2597	1746	5075	2753	2621	4324	2926	4011	6709	5392	7397	5949	4861	3287	4819	6890	8657	7082	6644	6677	5443	5691	5837	5557	5813	2137	4564	1542	1747	4224	2691	2114	5561
k__Bacteria	p__Nitrospirae	c__(Nitrospirae)	o__(Nitrospirae)	f__(Nitrospirae)	g__(Nitrospirae)	s__(Nitrospirae)	ID40117	58576	105218	29947	60359	120500	76765	215834	249223	206081	202185	210417	382421	95660	86384	108743	74722	66273	175368	337252	175840	628807	65482	71238	57974	58981	46720	69442	79203	98582	197950	63765	54193	83136	64652	114587	55862	57806
k__Bacteria	p__Nitrospirae	c__Nitrospira <class>	o__(Nitrospira <class>)	f__(Nitrospira <class>)	g__(Nitrospira <class>)	s__(Nitrospira <class>)	ID203693	4317	6358	2514	6116	6806	4874	12257	12261	11121	8064	10444	20018	6006	5079	6154	6159	4839	7067	11695	8567	21492	11859	14586	12594	17197	11364	10665	4354	5139	9823	4531	4855	4608	4296	8271	3970	5404
k__Bacteria	p__Nitrospirae	c__Nitrospira <class>	o__Nitrospirales	f__(Nitrospirales)	g__(Nitrospirales)	s__(Nitrospirales)	ID189778	1724	3318	1076	1899	3808	2325	8242	7101	6615	6035	6126	11523	3557	3345	4151	2600	2616	5674	10513	5948	19373	1693	1808	1304	1161	992	1850	2529	2868	6460	1650	1717	2629	2170	3593	2045	1923
k__Bacteria	p__Nitrospirae	c__Nitrospira <class>	o__Nitrospirales	f__Nitrospiraceae	g__(Nitrospiraceae)	s__(Nitrospiraceae)	ID189779	1855	2356	1490	2617	2460	1852	3247	3166	2149	2367	5205	3894	2203	1646	2068	1639	1528	4864	4697	1826	7478	2871	2928	3491	2933	2782	2050	2848	2976	4897	1977	1921	2432	1679	3177	2482	2393
k__Bacteria	p__Nitrospirae	c__Nitrospira <class>	o__Nitrospirales	f__Nitrospiraceae	g__Nitrospira	s__(Nitrospira)	ID1234	5131	9205	3436	5317	10998	7182	13253	18815	11058	15719	15493	22228	7268	5797	8389	5053	4554	25148	42624	14742	66959	24044	19504	18852	4082	4475	4316	10018	18265	13541	5482	4621	8926	6520	10093	5871	5881
k__Bacteria	p__Nitrospirae	c__Nitrospira <class>	o__Nitrospirales	f__Nitrospiraceae	g__Nitrospira	s__(Nitrospira)	ID2652172	5021	8102	3500	5377	5684	6184	9390	9313	5714	7315	7467	11558	5936	4928	6475	4485	4028	7922	16236	5479	26259	9274	7859	7864	3300	3617	3818	6561	8612	6518	4079	4703	7687	5812	8821	6488	6184
k__Bacteria	p__Nitrospirae	c__Nitrospira <class>	o__Nitrospirales	f__Nitrospiraceae	g__(Nitrospiraceae)	s__(Nitrospiraceae)	ID688163	0	0	0	0	0	0	0	0	0	0	0	0	0	0	0	0	0	0	0	0	0	0	0	0	0	0	0	0	0	0	0	0	0	0	0	0	0
k__Bacteria	p__Nitrospirae	c__Nitrospira <class>	o__Nitrospirales	f__Nitrospiraceae	g__(Nitrospiraceae bacterium)	s__Nitrospiraceae bacterium	ID2026770	7882	6360	5159	13434	7269	4984	10519	4118	3833	2268	0	4664	8087	4938	7093	8746	7610	0	3173	3028	4358	28078	34742	39203	47726	34251	22165	5669	4304	0	8433	9045	6946	5029	15051	7312	10446
k__Bacteria	p__Nitrospirae	c__Nitrospira <class>	o__Nitrospirales	f__(Nitrospirales)	g__(Nitrospirales)	s__(Nitrospirales)	ID212210	88	78	49	126	67	63	104	46	57	33	42	78	99	61	85	54	77	35	43	36	60	64	86	121	120	92	79	159	65	43	69	79	82	58	116	97	98
k__Bacteria	p__Nitrospirae	c__Nitrospira <class>	o__Nitrospirales	f__(Nitrospirales bacterium)	g__(Nitrospirales bacterium)	s__Nitrospirales bacterium	ID2358460	24454	45298	13788	26542	52491	32746	176703	123509	115793	92375	106638	205866	69438	68790	78368	49243	49743	100568	157905	119130	287552	30226	32517	20575	18796	14510	34046	42611	46347	113924	27662	23461	32666	30007	45671	27058	28024
k__Bacteria	p__Nitrospirae	c__Nitrospira <class>	o__(Nitrospira <class>)	f__(Nitrospira <class>)	g__(Nitrospira <class>)	s__(Nitrospira <class>)	ID1704022	992	5240	4778	1741	4768	3483	3048	1096	1549	2710	3423	1230	3757	4806	6555	6000	3492	3016	3811	4009	1012	599	715	1053	1149	1209	3570	3538	3779	845	3895	3563	5338	3775	1616	6603	4116
k__Bacteria	p__Nitrospirae	c__Nitrospira <class>	o__(Nitrospira bacterium SG8_3)	f__(Nitrospira bacterium SG8_3)	g__(Nitrospira bacterium SG8_3)	s__Nitrospira bacterium SG8_3	ID1704023	2967	0	0	4994	0	0	5202	3519	3367	0	0	5446	3910	0	0	0	3099	0	0	0	5216	6117	8634	13483	15715	19639	8508	5233	0	2935	7732	2998	0	0	4193	0	3776
k__Bacteria	p__Nitrospirae	c__Nitrospira <class>	o__(Nitrospira bacterium SG8_35_1)	f__(Nitrospira bacterium SG8_35_1)	g__(Nitrospira bacterium SG8_35_1)	s__Nitrospira bacterium SG8_35_1	ID1704024	3618	0	0	4756	0	0	0	0	0	0	0	0	0	0	0	0	0	0	0	0	0	5687	7167	7007	9669	8322	5225	0	0	0	0	0	0	0	3926	0	0
k__Bacteria	p__Nitrospirae	c__(Nitrospirae)	o__(Nitrospirae)	f__(Nitrospirae)	g__(Nitrospirae)	s__(Nitrospirae)	ID1298915	9145	11598	5764	10650	12903	8949	20052	24513	16540	19449	17801	30506	9988	7300	9519	7749	7037	15411	34489	11373	60385	8240	9501	12995	12748	11832	8825	11284	11833	16574	10596	8603	12415	7801	17427	10889	10578
k__Bacteria	p__Nitrospirae	c__(Nitrospirae bacterium)	o__(Nitrospirae bacterium)	f__(Nitrospirae bacterium)	g__(Nitrospirae bacterium)	s__Nitrospirae bacterium	ID2026887	25903	42984	18342	35530	51265	32750	72227	84908	67160	70271	71531	124717	43174	36257	46436	36029	29670	55587	115564	54590	208951	47972	54259	40683	39903	33506	56921	31939	38289	64786	29765	28501	39408	27598	53538	32628	32855
k__Bacteria	p__Proteobacteria	c__(Proteobacteria)	o__(Proteobacteria)	f__(Proteobacteria)	g__(Proteobacteria)	s__(Proteobacteria)	ID1224	1546855	1978612	1622787	2195788	2045903	1461440	2770012	2525802	1677493	1500144	2009086	3148489	2042843	1915394	2234184	1761307	1602338	1343334	1992292	1201002	2446296	1165096	1168253	1396769	945784	1113536	1234338	1493639	1828972	1687749	1258568	1579446	2129367	1731198	2553757	2940410	2494575
k__Bacteria	p__Proteobacteria	c__Acidithiobacillia	o__(Acidithiobacillia)	f__(Acidithiobacillia)	g__(Acidithiobacillia)	s__(Acidithiobacillia)	ID1807140	0	0	0	0	0	0	0	0	0	0	1	0	0	0	0	0	0	0	1	0	0	0	0	0	0	0	1	0	0	1	1	0	0	0	0	0	0
k__Bacteria	p__Proteobacteria	c__Acidithiobacillia	o__Acidithiobacillales	f__(Acidithiobacillales)	g__(Acidithiobacillales)	s__(Acidithiobacillales)	ID225057	2579	321	2554	3467	301	2639	4555	405	2659	191	2943	4402	3419	3147	3603	2884	2615	4402	273	1801	356	1587	1669	2016	1447	1711	1818	4652	5740	232	1913	2814	402	2893	557	896	613
k__Bacteria	p__Proteobacteria	c__Acidithiobacillia	o__Acidithiobacillales	f__(Acidithiobacillales)	g__(Acidithiobacillales)	s__(Acidithiobacillales)	ID1703362	849	964	874	1280	971	826	1059	3588	0	2497	0	0	996	721	1003	786	767	0	3628	624	4613	2813	2469	2079	2370	2445	2644	0	0	2813	1152	3265	1116	988	5355	5214	5254
k__Bacteria	p__Proteobacteria	c__Acidithiobacillia	o__Acidithiobacillales	f__(Acidithiobacillales bacterium SG8_45)	g__(Acidithiobacillales bacterium SG8_45)	s__Acidithiobacillales bacterium SG8_45	ID1703383	3757	3519	3484	5579	3771	2706	4632	0	0	0	0	0	5118	3847	4835	5518	4445	0	0	3147	0	10041	10689	12686	8312	9747	9362	0	0	0	4690	0	3240	3309	0	0	0
k__Bacteria	p__Proteobacteria	c__Alphaproteobacteria	o__(Alphaproteobacteria)	f__(Alphaproteobacteria)	g__(Alphaproteobacteria)	s__(Alphaproteobacteria)	ID28211	737086	1187793	897332	1024375	1171029	800089	2020255	1622869	1084162	1209284	1335774	2203963	1142886	1242434	1249687	1097266	903616	1051707	1646263	850234	2082260	348332	350560	420072	237632	286800	347491	653232	1150762	1165729	554002	846575	1329224	806144	1450733	1615805	1329969
k__Bacteria	p__Proteobacteria	c__Alphaproteobacteria	o__(Alphaproteobacteria)	f__(Alphaproteobacteria)	g__(Alphaproteobacteria)	s__(Alphaproteobacteria)	ID82117	4067	5767	5406	6355	6013	4103	5619	3945	3209	989	3573	6076	6867	3530	4457	3378	3170	987	4447	3475	5183	2944	0	0	0	0	0	0	6850	3832	3593	4574	3107	4476	7495	7453	6862
k__Bacteria	p__Proteobacteria	c__Alphaproteobacteria	o__Caulobacterales	f__(Caulobacterales)	g__(Caulobacterales)	s__(Caulobacterales)	ID204458	403	488	423	524	578	413	926	746	463	475	673	909	591	549	566	524	430	435	643	354	819	289	285	302	175	3452	274	317	3041	520	306	447	609	468	649	655	582
k__Bacteria	p__Proteobacteria	c__Alphaproteobacteria	o__Caulobacterales	f__Caulobacteraceae	g__(Caulobacteraceae)	s__(Caulobacteraceae)	ID76892	6068	8144	6346	8166	8584	5960	12505	10702	7210	7229	7060	14085	7948	7931	8075	7305	6064	6065	9122	5397	11499	4644	4492	4998	2805	0	4421	4840	15020	7075	4746	6197	9051	7149	9200	9335	9079
k__Bacteria	p__Proteobacteria	c__Alphaproteobacteria	o__Hyphomicrobiales	f__(Hyphomicrobiales)	g__(Hyphomicrobiales)	s__(Hyphomicrobiales)	ID356	129691	184156	139998	181736	188779	136276	363312	236837	161651	184231	204113	337817	242597	205036	213189	176910	164434	175674	246041	170729	299114	58925	56608	99469	47093	61897	61292	128024	263421	190888	112641	143852	201480	148177	213688	217012	204658
k__Bacteria	p__Proteobacteria	c__Alphaproteobacteria	o__Hyphomicrobiales	f__Bradyrhizobiaceae	g__(Bradyrhizobiaceae)	s__(Bradyrhizobiaceae)	ID41294	4132	6276	4428	5410	6517	4373	10619	8915	5643	6115	8190	12128	6624	6264	6512	6027	5032	4930	7938	3934	10610	2217	2120	3232	1692	2044	2363	4033	39857	5951	3369	4767	6881	4637	7563	7806	7050
k__Bacteria	p__Proteobacteria	c__Alphaproteobacteria	o__Hyphomicrobiales	f__Bradyrhizobiaceae	g__Bradyrhizobium	s__(Bradyrhizobium)	ID374	10845	16858	11221	14094	17211	12192	25886	22868	14674	15858	21620	31491	15372	14711	15176	13612	12288	11536	19385	9051	27052	7606	7269	11080	6255	7643	8817	14081	124596	14661	11754	12380	17841	12174	19229	20530	17988
k__Bacteria	p__Proteobacteria	c__Alphaproteobacteria	o__Hyphomicrobiales	f__Bradyrhizobiaceae	g__Bradyrhizobium	s__(Bradyrhizobium)	ID2631580	3636	5638	3699	4786	5749	3980	8334	7099	4660	4999	6460	9694	4906	4801	5014	4388	3680	3725	6425	3026	8839	0	0	0	0	0	0	0	15909	4448	0	4062	5864	4124	6335	6670	5971
k__Bacteria	p__Proteobacteria	c__Alphaproteobacteria	o__Hyphomicrobiales	f__Hyphomicrobiaceae	g__(Hyphomicrobiaceae)	s__(Hyphomicrobiaceae)	ID45401	9861	7754	9952	14185	8921	6063	20425	12043	7365	9850	10568	15661	14159	12575	9767	9114	10878	10398	14578	11000	17546	5617	7558	9298	7332	9326	4608	7559	8692	7850	5467	6172	8839	6004	9066	12688	12228
k__Bacteria	p__Proteobacteria	c__Alphaproteobacteria	o__Hyphomicrobiales	f__Hyphomicrobiaceae	g__(Hyphomicrobiaceae)	s__(Hyphomicrobiaceae)	ID196771	2010	3083	1965	2624	3442	2340	500	281	175	280	224	369	3957	256	3534	3000	2655	339	433	2264	469	3064	0	5063	0	0	3569	2076	258	2928	1556	2312	120	2276	3620	3718	3288
k__Bacteria	p__Proteobacteria	c__Alphaproteobacteria	o__Hyphomicrobiales	f__Hyphomicrobiaceae	g__(Hyphomicrobiaceae bacterium TMED74)	s__Hyphomicrobiaceae bacterium TMED74	ID1986774	5002	5796	4765	7557	9602	5699	25692	13766	7811	14101	10789	16016	21891	11624	10815	10449	9620	18204	22741	14330	22772	0	0	0	0	0	0	9024	16365	9680	8482	4664	7145	5821	6975	5078	6440
k__Bacteria	p__Proteobacteria	c__Alphaproteobacteria	o__Hyphomicrobiales	f__Methylobacteriaceae	g__(Methylobacteriaceae)	s__(Methylobacteriaceae)	ID119045	1059	1648	1097	9013	1730	1118	2774	2060	1440	1489	1796	3039	1672	1545	1534	1296	1270	1173	1921	6042	2476	3322	3165	4303	0	0	3506	5855	2305	1360	4365	1208	1914	1175	1893	2115	1826
k__Bacteria	p__Proteobacteria	c__Alphaproteobacteria	o__Hyphomicrobiales	f__Methylobacteriaceae	g__Methylobacterium	s__(Methylobacterium)	ID407	2926	4435	3182	0	4656	3112	7247	6056	3956	4191	4991	8261	4269	4286	4232	3741	3251	3308	5431	0	7277	0	0	0	0	0	0	0	5775	3766	0	3309	4901	3357	5129	5583	4931
k__Bacteria	p__Proteobacteria	c__Alphaproteobacteria	o__Hyphomicrobiales	f__Methylobacteriaceae	g__Microvirga	s__(Microvirga)	ID186650	3009	4932	3157	0	4682	3407	7974	6374	4148	4418	5233	8822	4540	4312	4535	3893	3374	3565	5796	0	8211	0	0	0	0	0	0	0	4523	3803	0	3423	5196	3445	5436	5862	5065
k__Bacteria	p__Proteobacteria	c__Alphaproteobacteria	o__Hyphomicrobiales	f__Parvibaculaceae	g__(Parvibaculaceae)	s__(Parvibaculaceae)	ID2813035	5476	8301	5714	7046	8666	6027	8298	7740	5369	3395	9538	6315	7093	6384	10114	8168	7355	5537	4670	6566	5732	0	0	0	0	0	0	4538	6443	3585	4139	6207	9928	6446	10326	10014	9273
k__Bacteria	p__Proteobacteria	c__Alphaproteobacteria	o__Hyphomicrobiales	f__Phyllobacteriaceae	g__(Phyllobacteriaceae)	s__(Phyllobacteriaceae)	ID69277	9588	13761	10850	14516	14657	9918	33043	19329	13123	16600	17059	27843	21157	19783	19424	16093	14557	16109	21604	17138	24888	5886	5811	10212	4356	5732	5967	10392	21139	17578	10107	10248	15574	11177	16235	15607	14982
k__Bacteria	p__Proteobacteria	c__Alphaproteobacteria	o__Hyphomicrobiales	f__Phyllobacteriaceae	g__Mesorhizobium	s__(Mesorhizobium)	ID68287	6269	9485	6423	8209	9608	6840	16871	13215	8753	9740	10990	18234	9975	9876	9768	8374	7278	8252	12791	6886	16448	3151	3038	4513	2344	2937	3204	5974	12121	9121	4504	6724	10712	7309	10934	11094	10164
k__Bacteria	p__Proteobacteria	c__Alphaproteobacteria	o__Hyphomicrobiales	f__Phyllobacteriaceae	g__Mesorhizobium	s__(Mesorhizobium)	ID325217	9933	14828	10376	12864	14770	10524	24332	19912	13056	14435	16934	27789	14722	15096	14941	13103	10902	12143	19115	10386	24992	7230	7179	9925	5724	7141	7596	8774	15441	14419	7238	10648	16089	11295	17235	17345	15402
k__Bacteria	p__Proteobacteria	c__Alphaproteobacteria	o__Hyphomicrobiales	f__Phyllobacteriaceae	g__Mesorhizobium	s__Mesorhizobium sp.	ID1871066	4708	6777	4587	5988	6770	4867	10229	8976	5815	6070	7469	12118	6069	6225	6222	5427	4685	5050	8258	4145	11034	0	0	0	0	0	0	4036	5504	5876	3288	4853	7432	4980	7970	8267	7222
k__Bacteria	p__Proteobacteria	c__Alphaproteobacteria	o__Hyphomicrobiales	f__Phyllobacteriaceae	g__Nitratireductor	s__(Nitratireductor)	ID245876	3300	892	691	4733	908	600	1967	1192	833	989	1037	1790	1193	1065	1077	858	819	897	1279	763	1588	0	0	0	0	0	0	4209	936	919	2961	647	964	674	971	1046	905
k__Bacteria	p__Proteobacteria	c__Alphaproteobacteria	o__Hyphomicrobiales	f__Rhizobiaceae	g__(Rhizobiaceae)	s__(Rhizobiaceae)	ID82115	5514	4649	5992	7509	4827	5764	9146	6175	4239	4817	5191	8976	8912	5633	9009	4693	6600	4345	6194	6264	7649	2937	2813	4090	5100	2819	3104	5300	11180	4768	4581	6052	5127	6343	5435	5553	5015
k__Bacteria	p__Proteobacteria	c__Alphaproteobacteria	o__Hyphomicrobiales	f__Rhizobiaceae	g__(Rhizobiaceae)	s__(Rhizobiaceae)	ID227290	2038	3019	2309	2947	3194	2212	6251	4436	2888	3374	3546	6105	3761	3716	3768	3156	2716	2978	4356	2762	5491	3601	3358	4884	0	3381	3588	2367	6883	3267	1941	2325	3461	2385	3593	3587	3318
k__Bacteria	p__Proteobacteria	c__Alphaproteobacteria	o__Hyphomicrobiales	f__Rhizobiaceae	g__Rhizobium	s__(Rhizobium)	ID379	4145	5885	4324	5405	5970	4301	9343	7529	5080	5243	6429	10516	6095	5643	6148	4967	4479	4597	6919	3783	9142	0	0	0	0	0	0	3897	10523	5340	3160	4516	6412	4613	6903	7033	6467
k__Bacteria	p__Proteobacteria	c__Alphaproteobacteria	o__Hyphomicrobiales	f__Rhodovibrionaceae	g__(Rhodovibrionaceae)	s__(Rhodovibrionaceae)	ID2844403	13732	14561	10767	17049	13225	11460	15478	15978	10249	9262	14961	20170	13257	12168	15177	10561	10566	9175	14210	8663	20136	3009	3030	3587	2685	3292	3503	13074	9465	11422	5788	10136	12504	13619	14913	19292	17819
k__Bacteria	p__Proteobacteria	c__Alphaproteobacteria	o__Hyphomicrobiales	f__Rhodovibrionaceae	g__Pelagibius	s__(Pelagibius)	ID643951	11747	25360	25757	22561	19205	14532	20766	25736	17505	14882	26674	30855	12468	15515	17623	13984	11743	12981	26070	6249	23612	4844	4926	5861	4165	5020	5496	9843	11178	14230	3159	15429	21300	9836	25806	39836	26298
k__Bacteria	p__Proteobacteria	c__Alphaproteobacteria	o__Hyphomicrobiales	f__Rhodovibrionaceae	g__Pelagibius	s__Pelagibius litoralis	ID374515	17537	36990	39606	32703	29815	21087	38283	36192	25852	23009	30225	45574	22608	27750	31307	22669	20563	26306	52400	11762	44168	0	0	0	0	0	0	13009	8880	22855	4314	22937	33677	14765	38702	57193	37449
k__Bacteria	p__Proteobacteria	c__Alphaproteobacteria	o__Hyphomicrobiales	f__Rhodovibrionaceae	g__Pelagibius	s__(Pelagibius)	ID2636623	0	0	0	0	0	0	0	0	0	0	0	0	0	0	0	0	0	0	0	0	0	0	0	0	0	0	0	0	0	0	0	0	0	0	0	0	0
k__Bacteria	p__Proteobacteria	c__Alphaproteobacteria	o__Hyphomicrobiales	f__Rhodovibrionaceae	g__Pelagibius	s__Pelagibius sp. NBU2595	ID2762760	10562	19402	16051	15115	16551	11486	22552	26912	17110	15836	31567	32445	12195	14725	16220	14221	11258	11066	20558	6264	26916	0	0	0	0	0	0	9090	16821	14340	4189	12533	18988	10069	22900	29999	21514
k__Bacteria	p__Proteobacteria	c__Alphaproteobacteria	o__Hyphomicrobiales	f__Rhodovibrionaceae	g__Tistlia	s__(Tistlia)	ID1321364	3	3	0	3	7	1	5	7	2	7	4	8	2	6	1	0	1	0	4	4	2	0	0	0	0	0	0	0	0	5	0	3	8	0	8	6	2
k__Bacteria	p__Proteobacteria	c__Alphaproteobacteria	o__Hyphomicrobiales	f__Rhodovibrionaceae	g__Tistlia	s__Tistlia consotensis	ID1321365	4536	8042	5844	5585	7562	4974	10667	11543	7637	7374	8842	15667	5356	8026	7870	6767	5363	5586	11128	3326	15649	0	0	0	0	0	0	0	0	7027	0	5697	9514	4563	10594	12966	9530
k__Bacteria	p__Proteobacteria	c__Alphaproteobacteria	o__Hyphomicrobiales	f__Stappiaceae	g__(Stappiaceae)	s__(Stappiaceae)	ID2821832	11065	12972	12454	16657	12102	8910	20402	16064	11229	10327	14636	18642	13481	12463	12986	10711	9391	12014	15450	11560	17052	5310	5391	7943	3477	4564	5009	10021	25678	12383	11953	9303	13382	9931	13937	15380	13483
k__Bacteria	p__Proteobacteria	c__Alphaproteobacteria	o__Hyphomicrobiales	f__(Hyphomicrobiales)	g__(Hyphomicrobiales)	s__(Hyphomicrobiales)	ID41292	3034	4316	3005	3812	4438	3108	7611	6845	4715	4320	5792	8273	4555	4275	4683	4157	3514	3813	5618	2573	7449	1854	1693	1879	1245	1355	1790	2423	7549	4005	2096	3309	4797	3436	5270	5069	4749
k__Bacteria	p__Proteobacteria	c__Alphaproteobacteria	o__Hyphomicrobiales	f__(Hyphomicrobiales bacterium)	g__(Hyphomicrobiales bacterium)	s__Hyphomicrobiales bacterium	ID1909294	5087	7064	5283	7150	7255	5017	14925	9671	6708	7373	8263	13954	10036	9114	9357	7927	7017	9087	11091	8340	12540	4872	4569	5453	3169	3663	4717	6840	10368	8683	5905	5692	8026	5338	8159	8259	7942
k__Bacteria	p__Proteobacteria	c__Alphaproteobacteria	o__Hyphomonadales	f__(Hyphomonadales)	g__(Hyphomonadales)	s__(Hyphomonadales)	ID2800060	1	1	1	0	0	0	2	2	3	0	0	2	0	1	0	0	0	0	1	1	0	0	0	0	0	0	0	0	1	1	2	1	2	1	1	0	4
k__Bacteria	p__Proteobacteria	c__Alphaproteobacteria	o__Hyphomonadales	f__Hyphomonadaceae	g__(Hyphomonadaceae)	s__(Hyphomonadaceae)	ID69657	2006	4291	3030	3515	2056	3390	3610	2598	1989	2425	2294	3293	2284	2862	2373	2188	1833	2937	3085	5028	6235	2095	4684	3943	0	0	3074	0	8531	2874	2763	3821	5055	4495	5062	4491	5015
k__Bacteria	p__Proteobacteria	c__Alphaproteobacteria	o__Hyphomonadales	f__Hyphomonadaceae	g__Hyphomonas	s__(Hyphomonas)	ID85	3726	0	1721	2019	3353	0	5424	4412	3478	1540	3349	5149	3958	1895	3821	3415	2828	1668	1884	1712	0	2922	0	0	0	0	0	0	4446	1955	1482	0	0	0	0	0	0
k__Bacteria	p__Proteobacteria	c__Alphaproteobacteria	o__Maricaulales	f__(Maricaulales)	g__(Maricaulales)	s__(Maricaulales)	ID2800059	4153	4682	205	4063	2758	3513	8019	6547	143	216	201	303	4619	2677	5005	2576	4083	168	162	2599	3581	4485	4443	4005	0	0	3281	0	274	243	2671	3910	4972	4150	5080	4632	4873
k__Bacteria	p__Proteobacteria	c__Alphaproteobacteria	o__Parvularculales	f__(Parvularculales)	g__(Parvularculales)	s__(Parvularculales)	ID255473	0	0	0	0	0	0	0	0	0	0	0	0	0	0	0	0	0	0	0	0	0	0	0	0	0	0	0	0	0	0	0	0	0	0	0	0	0
k__Bacteria	p__Proteobacteria	c__Alphaproteobacteria	o__Parvularculales	f__Parvularculaceae	g__(Parvularculaceae)	s__(Parvularculaceae)	ID255474	3479	4050	3974	6221	5853	3321	7490	3881	3055	7188	4294	4809	3581	3820	3404	3223	4859	4846	5493	5943	6134	3183	3194	0	0	0	0	0	5871	3417	2805	4467	3372	4991	4173	0	3875
k__Bacteria	p__Proteobacteria	c__Alphaproteobacteria	o__Pelagibacterales	f__(Pelagibacterales)	g__(Pelagibacterales)	s__(Pelagibacterales)	ID54526	1292	3936	960	1154	1182	803	5074	3616	3274	1150	1222	1662	0	3539	4224	996	832	0	0	1047	1807	1280	1117	4099	654	3349	825	0	4142	1406	749	1055	0	3951	1209	3802	4657
k__Bacteria	p__Proteobacteria	c__Alphaproteobacteria	o__Pelagibacterales	f__Pelagibacteraceae	g__(Pelagibacteraceae)	s__(Pelagibacteraceae)	ID1655514	4262	0	3344	4771	3788	2861	0	0	0	2918	3314	4594	0	0	0	3412	2943	0	0	3670	4102	3539	2973	0	1755	0	1878	0	0	2203	2935	3642	0	0	3865	0	0
k__Bacteria	p__Proteobacteria	c__Alphaproteobacteria	o__Rhodobacterales	f__(Rhodobacterales)	g__(Rhodobacterales)	s__(Rhodobacterales)	ID204455	100999	125239	171291	237655	121650	99854	246721	172130	125150	141615	138036	227492	241813	214669	215425	184550	153427	349259	339700	433112	178219	135852	159729	215221	65505	90325	101415	138613	587378	287377	300102	96262	115476	107784	132298	107774	134083
k__Bacteria	p__Proteobacteria	c__Alphaproteobacteria	o__Rhodobacterales	f__Rhodobacteraceae	g__(Rhodobacteraceae)	s__(Rhodobacteraceae)	ID31989	32367	45406	43939	59159	45175	33049	78752	55839	40486	40174	47544	66237	65024	51922	56167	46790	42495	69278	79550	77784	63867	38171	42143	51111	19947	25986	29841	37663	96797	62537	53749	33007	44637	35793	48982	43810	44242
k__Bacteria	p__Proteobacteria	c__Alphaproteobacteria	o__Rhodobacterales	f__Rhodobacteraceae	g__(Rhodobacteraceae)	s__(Rhodobacteraceae)	ID58840	2086	2694	2428	2917	2694	1941	5629	4032	3035	3190	3218	5640	3467	3734	4129	4253	3465	4081	4789	4413	5334	1796	1926	2058	1240	1267	1717	1920	4729	4041	2531	2075	2785	2078	3039	2722	2721
k__Bacteria	p__Proteobacteria	c__Alphaproteobacteria	o__Rhodobacterales	f__Rhodobacteraceae	g__(Rhodobacteraceae bacterium)	s__Rhodobacteraceae bacterium	ID1904441	3834	4385	4339	7356	4680	3207	7407	5819	4187	5174	4854	7757	7593	5730	5240	5331	4545	15559	13999	16112	7974	4311	4947	7509	3143	4121	4037	4896	9732	6920	7123	3342	4583	3772	4887	4392	4933
k__Bacteria	p__Proteobacteria	c__Alphaproteobacteria	o__Rhodobacterales	f__Roseobacteraceae	g__(Roseobacteraceae)	s__(Roseobacteraceae)	ID2854170	45510	54854	57738	82138	54526	41355	88160	71291	50710	53937	58004	96059	75333	66784	72299	58446	48799	99730	103381	96787	74257	37559	39935	63048	23819	32476	33062	51072	192733	86167	94322	41010	55812	50891	63910	54951	59917
k__Bacteria	p__Proteobacteria	c__Alphaproteobacteria	o__Rhodobacterales	f__Roseobacteraceae	g__Roseovarius	s__(Roseovarius)	ID74030	5301	7204	6737	7724	7326	5450	13745	11175	8130	8740	8890	15869	10574	10085	11148	7824	6862	11255	13890	13306	15671	3922	4091	5226	0	0	3283	5406	14498	14521	8310	5107	7773	5605	7959	7293	7192
k__Bacteria	p__Proteobacteria	c__Alphaproteobacteria	o__Rhodobacterales	f__Roseobacteraceae	g__Ruegeria	s__(Ruegeria)	ID97050	16717	14650	15945	27020	14541	11107	19096	27455	18208	13459	17111	23694	21010	16143	18788	14387	11962	44924	44489	29398	18347	11498	13512	23489	7121	9846	9565	27998	197070	28752	56438	11197	15368	16558	16807	16750	16466
k__Bacteria	p__Proteobacteria	c__Alphaproteobacteria	o__Rhodobacterales	f__Roseobacteraceae	g__Ruegeria	s__(Ruegeria)	ID2625375	3392	3727	3908	5630	3757	2840	4850	5348	3900	4302	3984	6059	4254	3880	4256	3444	2725	6106	6583	4938	4711	0	0	4887	0	0	0	0	24898	5940	7891	2855	3756	3545	4168	0	3884
k__Bacteria	p__Proteobacteria	c__Alphaproteobacteria	o__Rhodospirillales	f__(Rhodospirillales)	g__(Rhodospirillales)	s__(Rhodospirillales)	ID204441	72390	124326	88834	95910	120675	80674	201110	171387	108601	122876	132741	220385	102163	128925	127756	118163	91818	89491	158817	59579	222357	33362	33517	39291	31199	33511	32517	67538	63357	102025	39289	87524	146381	75215	159506	189945	142788
k__Bacteria	p__Proteobacteria	c__Alphaproteobacteria	o__Rhodospirillales	f__Acetobacteraceae	g__(Acetobacteraceae)	s__(Acetobacteraceae)	ID433	11869	18630	12887	15156	19306	13000	29668	25468	16890	18219	21809	35180	16306	17596	17112	15494	12899	12766	22383	9432	30518	7206	7035	8507	5512	6142	7952	12523	22994	15392	8729	13372	20580	13335	22052	24229	20432
k__Bacteria	p__Proteobacteria	c__Alphaproteobacteria	o__Rhodospirillales	f__Acetobacteraceae	g__Roseomonas	s__(Roseomonas)	ID125216	3863	6003	4237	4919	6294	4269	9297	8385	5408	5791	7033	11458	5456	5828	5710	5187	4274	4182	7146	3153	9971	0	0	0	0	0	0	0	8150	4977	0	4327	6771	4347	6997	7552	6621
k__Bacteria	p__Proteobacteria	c__Alphaproteobacteria	o__Rhodospirillales	f__Azospirillaceae	g__(Azospirillaceae)	s__(Azospirillaceae)	ID2829815	6294	10131	8700	8302	10711	6758	19391	16753	10721	11503	12283	20216	10799	15068	13704	13162	9890	9458	15791	5409	21935	2748	2564	3118	2140	2593	2958	8524	7863	9236	4338	7701	14594	6774	14403	17159	12806
k__Bacteria	p__Proteobacteria	c__Alphaproteobacteria	o__Rhodospirillales	f__Azospirillaceae	g__Azospirillum	s__(Azospirillum)	ID191	12649	20421	15315	15827	20500	13547	32824	25799	18918	17676	22773	33072	18291	23392	22089	20450	15959	15859	23679	9817	32946	4036	3779	4517	3261	3764	4356	10036	10034	16848	5589	15104	22034	13384	26679	27477	24439
k__Bacteria	p__Proteobacteria	c__Alphaproteobacteria	o__Rhodospirillales	f__Azospirillaceae	g__Skermanella	s__(Skermanella)	ID204447	4136	6982	5003	5215	6933	4504	11829	10271	6467	6900	7886	13145	6223	8183	7559	7136	5657	5530	9520	3325	13482	0	0	0	0	0	0	0	0	5664	0	5133	8844	4518	8961	10815	8157
k__Bacteria	p__Proteobacteria	c__Alphaproteobacteria	o__Rhodospirillales	f__Geminicoccaceae	g__(Geminicoccaceae)	s__(Geminicoccaceae)	ID2066434	4126	3581	3918	4682	3456	2418	9340	4944	3057	3097	3692	9636	7228	3278	6047	4626	4757	4454	3139	3836	4308	0	0	0	0	0	0	0	0	4371	0	5428	3704	5236	6724	4432	7149
k__Bacteria	p__Proteobacteria	c__Alphaproteobacteria	o__Rhodospirillales	f__Kiloniellaceae	g__(Kiloniellaceae)	s__(Kiloniellaceae)	ID597359	1603	2601	1869	6259	2666	1881	3577	3311	2303	2619	2856	4466	2416	2237	2814	2298	1846	1866	3777	4628	5099	0	0	0	0	0	0	0	4062	3183	2940	1760	2785	1777	3239	3894	2897
k__Bacteria	p__Proteobacteria	c__Alphaproteobacteria	o__Rhodospirillales	f__Kiloniellaceae	g__Kiloniella	s__(Kiloniella)	ID454159	3296	5444	3781	0	5305	3481	6928	7632	5123	5012	6020	10510	3648	4874	5076	4468	3447	3760	7002	0	10292	0	0	0	0	0	0	0	0	5648	0	3641	5976	3548	6843	7886	6232
k__Bacteria	p__Proteobacteria	c__Alphaproteobacteria	o__Rhodospirillales	f__Rhodospirillaceae	g__(Rhodospirillaceae)	s__(Rhodospirillaceae)	ID41295	28889	43542	31113	36411	43452	30978	60492	57198	39794	40185	49123	74986	37664	39744	42848	36417	33324	33887	53934	26634	75698	15211	14968	19092	14676	16263	20502	40571	35821	37484	24417	33313	47618	30640	56606	62259	50636
k__Bacteria	p__Proteobacteria	c__Alphaproteobacteria	o__Rhodospirillales	f__Rhodospirillaceae	g__Algihabitans	s__(Algihabitans)	ID2821512	0	0	0	0	0	0	0	0	0	0	0	0	0	0	0	0	0	0	0	0	0	0	0	0	0	0	0	0	0	0	0	0	0	0	0	0	0
k__Bacteria	p__Proteobacteria	c__Alphaproteobacteria	o__Rhodospirillales	f__Rhodospirillaceae	g__Algihabitans	s__Algihabitans albus	ID2164067	3728	6382	4763	4817	6115	3844	7900	9017	5621	5396	6446	11593	4068	5833	5892	5030	3986	4140	7990	0	11299	0	0	0	0	0	0	0	0	5039	0	4603	7251	3710	8653	10717	7997
k__Bacteria	p__Proteobacteria	c__Alphaproteobacteria	o__Rhodospirillales	f__Rhodospirillaceae	g__Candidatus Endolissoclinum	s__(Candidatus Endolissoclinum)	ID1263978	15	18	21	25	29	22	45	36	16	23	36	44	17	20	21	19	25	16	36	14	59	9	13	0	0	0	0	0	19	17	0	14	33	10	34	36	24
k__Bacteria	p__Proteobacteria	c__Alphaproteobacteria	o__Rhodospirillales	f__Rhodospirillaceae	g__Candidatus Endolissoclinum	s__(Candidatus Endolissoclinum)	ID2633389	3893	5703	4132	4820	6576	4299	8790	8762	6213	1413	7624	2814	5038	5886	5886	5397	4287	3975	6760	3250	9271	3603	3538	0	0	0	0	0	3839	6115	0	4311	6176	4674	6719	6271	5723
k__Bacteria	p__Proteobacteria	c__Alphaproteobacteria	o__Rhodospirillales	f__Rhodospirillaceae	g__Defluviicoccus	s__(Defluviicoccus)	ID111830	4623	9739	5661	5872	7158	5837	6144	7510	4539	4075	5251	9935	4245	4115	4990	4184	3621	2906	5417	0	7653	0	0	0	0	0	0	0	0	3605	0	6902	8228	4531	10141	14640	9958
k__Bacteria	p__Proteobacteria	c__Alphaproteobacteria	o__Rhodospirillales	f__Rhodospirillaceae	g__Denitrobaculum	s__(Denitrobaculum)	ID2752546	0	0	0	0	0	0	0	0	0	0	0	0	0	0	0	0	0	0	0	0	0	0	0	0	0	0	0	0	0	0	0	0	0	0	0	0	0
k__Bacteria	p__Proteobacteria	c__Alphaproteobacteria	o__Rhodospirillales	f__Rhodospirillaceae	g__Denitrobaculum	s__Denitrobaculum tricleocarpae	ID2591009	10233	17853	13162	13181	17876	11296	26775	27224	21882	18369	22474	38268	15065	20218	20991	16812	13487	18210	41097	12111	37623	0	0	0	0	0	0	8573	9698	20452	4094	12340	21146	10662	23125	27349	20539
k__Bacteria	p__Proteobacteria	c__Alphaproteobacteria	o__Rhodospirillales	f__Rhodospirillaceae	g__Ferruginivarius	s__(Ferruginivarius)	ID2661936	0	0	0	0	0	0	0	0	0	0	0	0	0	0	0	0	0	0	0	0	0	0	0	0	0	0	0	0	0	0	0	0	0	0	0	0	0
k__Bacteria	p__Proteobacteria	c__Alphaproteobacteria	o__Rhodospirillales	f__Rhodospirillaceae	g__Ferruginivarius	s__Ferruginivarius sediminum	ID2661937	4177	6898	4893	4965	6499	4339	7706	9520	5849	5871	6900	12375	3906	5667	5479	5047	3967	4414	8685	2727	12654	0	0	0	0	0	0	0	0	5365	0	4903	7818	4301	8978	11214	8225
k__Bacteria	p__Proteobacteria	c__Alphaproteobacteria	o__Rhodospirillales	f__Rhodospirillaceae	g__Hypericibacter	s__(Hypericibacter)	ID2705399	5016	8191	5311	5654	8063	5449	10682	11962	7683	3763	9412	15768	5589	7229	7221	6538	4904	5700	11289	3567	7474	0	0	0	0	0	0	0	4984	7190	0	5534	9441	5294	9955	11290	8936
k__Bacteria	p__Proteobacteria	c__Alphaproteobacteria	o__Rhodospirillales	f__Rhodospirillaceae	g__Magnetospirillum	s__(Magnetospirillum)	ID13134	4267	7027	4833	5479	6737	4590	9916	9164	5832	6555	7226	11599	5491	6191	6557	6187	4817	4624	8781	3068	8120	0	0	0	0	0	0	0	0	5590	0	4989	7711	4569	8914	10182	8117
k__Bacteria	p__Proteobacteria	c__Alphaproteobacteria	o__Rhodospirillales	f__Rhodospirillaceae	g__(Rhodospirillaceae)	s__(Rhodospirillaceae)	ID41296	6644	10074	7416	9346	12000	7281	20493	11308	7964	7635	11246	15093	11894	13257	13365	13905	10128	9025	16019	6912	18815	5789	8035	7024	6584	6302	6602	8100	10591	8565	6721	7593	12059	7742	14059	13004	11696
k__Bacteria	p__Proteobacteria	c__Alphaproteobacteria	o__Rhodospirillales	f__Rhodospirillaceae	g__(Rhodospirillaceae bacterium)	s__Rhodospirillaceae bacterium	ID1898112	6881	10863	7620	9731	12113	7856	18611	15855	10570	13442	15452	22830	10693	11561	12236	12360	9323	8575	15394	6293	21200	2928	0	0	0	0	3698	5980	9510	11343	5346	8193	12390	8063	14315	13757	12624
k__Bacteria	p__Proteobacteria	c__Alphaproteobacteria	o__Rhodospirillales	f__Rhodospirillaceae	g__(Rhodospirillaceae bacterium TMED256)	s__Rhodospirillaceae bacterium TMED256	ID1986865	3689	5793	4087	4899	6870	4069	9973	8313	5769	6132	7872	10957	6201	5957	6240	6304	4897	4190	7273	3224	9839	0	0	0	0	0	0	0	0	5675	0	4194	6403	4608	7041	6232	5867
k__Bacteria	p__Proteobacteria	c__Alphaproteobacteria	o__Rhodospirillales	f__Stellaceae	g__(Stellaceae)	s__(Stellaceae)	ID2844601	0	0	0	0	0	0	0	0	0	0	0	0	0	0	0	0	0	0	0	0	0	0	0	0	0	0	0	0	0	0	0	0	0	0	0	0	0
k__Bacteria	p__Proteobacteria	c__Alphaproteobacteria	o__Rhodospirillales	f__Stellaceae	g__Stella	s__(Stella)	ID93	3026	5065	3208	0	5142	3360	7108	7250	4788	5130	6015	9758	3783	4474	4504	4097	3105	3335	6451	0	9173	0	0	0	0	0	0	0	0	4197	0	3264	5560	3257	5915	6359	5423
k__Bacteria	p__Proteobacteria	c__Alphaproteobacteria	o__Rhodospirillales	f__Thalassobaculaceae	g__(Thalassobaculaceae)	s__(Thalassobaculaceae)	ID2844864	683	1152	865	880	1259	763	1730	1692	1055	1100	1367	2244	943	1052	1103	989	729	838	1489	8120	2087	3466	3225	0	0	0	3949	8708	6327	983	5847	840	1343	763	1469	1775	1383
k__Bacteria	p__Proteobacteria	c__Alphaproteobacteria	o__Rhodospirillales	f__Thalassobaculaceae	g__Nisaea	s__(Nisaea)	ID390876	3323	5367	4028	4491	5748	3672	7415	8183	5443	5638	7954	11434	4366	4938	5304	4479	3649	3451	6044	0	8307	0	0	0	0	0	0	0	6827	5172	0	3756	5934	3806	6762	7839	5912
k__Bacteria	p__Proteobacteria	c__Alphaproteobacteria	o__Rhodospirillales	f__Thalassobaculaceae	g__Oceanibaculum	s__(Oceanibaculum)	ID659693	3547	5756	4139	4388	5952	3881	8433	8497	5508	5847	6622	11248	4413	5605	5605	5070	3971	4085	7697	0	11108	0	0	0	0	0	0	0	0	4940	0	4211	6952	3756	7456	8990	6925
k__Bacteria	p__Proteobacteria	c__Alphaproteobacteria	o__Rhodospirillales	f__Thalassobaculaceae	g__Thalassobaculum	s__(Thalassobaculum)	ID526215	3435	5548	3983	4445	5814	3615	8165	3965	2600	2693	3209	5154	4433	5125	4977	4587	3685	4287	3401	0	4366	0	0	0	0	0	0	0	0	4797	0	3863	2976	3721	6683	3412	5976
k__Bacteria	p__Proteobacteria	c__Alphaproteobacteria	o__Rhodospirillales	f__Thalassospiraceae	g__(Thalassospiraceae)	s__(Thalassospiraceae)	ID2844866	2486	3848	3107	3326	3606	2739	5064	4509	3019	3203	3509	5434	3166	3311	4055	3260	3119	2453	4025	1567	5412	0	0	0	0	0	3087	6730	2033	3552	4796	2992	4031	2361	5364	5808	4571
k__Bacteria	p__Proteobacteria	c__Alphaproteobacteria	o__Rhodospirillales	f__Thalassospiraceae	g__Thalassospira	s__(Thalassospira)	ID168934	4029	6538	4719	5308	6216	4453	10543	8328	5623	6169	6889	11618	5630	6594	6786	5792	4965	4791	8156	3282	10828	0	0	0	0	0	0	0	4927	5458	0	4562	7293	4351	8454	9474	7534
k__Bacteria	p__Proteobacteria	c__Alphaproteobacteria	o__Rhodospirillales	f__(Rhodospirillales)	g__(Rhodospirillales)	s__(Rhodospirillales)	ID941843	6845	7398	7446	8279	7203	4949	10423	10170	6488	7513	8191	13305	5830	6432	6709	6386	4870	4807	8950	5377	12559	2843	2816	2832	2499	2566	3433	5798	11476	6189	4107	7653	7996	7252	8881	9602	7739
k__Bacteria	p__Proteobacteria	c__Alphaproteobacteria	o__Rhodospirillales	f__(Rhodospirillales bacterium)	g__(Rhodospirillales bacterium)	s__Rhodospirillales bacterium	ID2026786	13810	23224	15287	18891	21686	15124	103056	33075	19903	39215	24721	38913	22978	19988	22650	23373	17250	14817	26928	11180	38771	45154	45742	68644	44287	50749	39833	11300	9343	17561	11158	15939	24629	14132	29406	33983	26611
k__Bacteria	p__Proteobacteria	c__Alphaproteobacteria	o__Sneathiellales	f__(Sneathiellales)	g__(Sneathiellales)	s__(Sneathiellales)	ID510684	0	0	0	0	0	0	0	0	0	0	0	0	0	0	0	0	0	0	0	0	0	0	0	0	0	0	0	0	0	0	0	0	0	0	0	0	0
k__Bacteria	p__Proteobacteria	c__Alphaproteobacteria	o__Sneathiellales	f__Sneathiellaceae	g__(Sneathiellaceae)	s__(Sneathiellaceae)	ID510685	2516	259	2713	3095	250	2683	447	281	182	246	348	391	3095	182	233	187	2621	165	327	1885	383	0	0	0	0	0	0	4885	1782	171	4058	2749	269	2750	315	352	250
k__Bacteria	p__Proteobacteria	c__Alphaproteobacteria	o__Sneathiellales	f__Sneathiellaceae	g__Sneathiella	s__(Sneathiella)	ID510690	3790	5866	4011	4947	5997	4154	9939	8213	5569	6197	7878	11439	5284	5569	6205	5298	4364	4539	7440	3532	9782	0	0	0	0	0	0	0	4175	7243	0	4169	6568	4195	7297	7438	6313
k__Bacteria	p__Proteobacteria	c__Alphaproteobacteria	o__Sphingomonadales	f__(Sphingomonadales)	g__(Sphingomonadales)	s__(Sphingomonadales)	ID204457	11077	11609	22525	31022	14364	8815	23524	18558	15273	21465	17568	24641	13821	19782	13221	17317	11461	25774	27692	56519	21386	20262	23312	23008	5555	6750	10927	8809	70069	30824	30318	12421	12645	9900	12615	11657	13534
k__Bacteria	p__Proteobacteria	c__Alphaproteobacteria	o__Sphingomonadales	f__Erythrobacteraceae	g__(Erythrobacteraceae)	s__(Erythrobacteraceae)	ID335929	6484	4918	8853	12200	7067	3965	8501	8673	7014	8230	7910	11242	5618	6786	5348	5527	5188	14272	12628	30378	9774	15832	18825	21298	3272	4115	6878	3975	26980	11582	17807	4961	5553	4663	5601	4827	6035
k__Bacteria	p__Proteobacteria	c__Alphaproteobacteria	o__Sphingomonadales	f__Sphingomonadaceae	g__(Sphingomonadaceae)	s__(Sphingomonadaceae)	ID41297	10445	12488	13044	17927	13980	9296	24208	18291	13190	14331	15840	22867	13430	16725	14322	13802	10881	13577	20006	14364	19039	11061	11511	13598	7204	8567	8116	13001	32771	17026	10802	10650	13944	11569	14348	13653	14085
k__Bacteria	p__Proteobacteria	c__Alphaproteobacteria	o__Sphingomonadales	f__Sphingomonadaceae	g__Sphingomonas	s__(Sphingomonas)	ID13687	4568	5897	4529	6181	6451	4204	8713	8191	5325	5421	5444	10297	5565	5454	5620	5157	4346	4239	6738	3863	8724	3541	3385	4199	0	0	3172	0	19506	5186	3897	4481	6313	5069	6809	6811	6688
k__Bacteria	p__Proteobacteria	c__Alphaproteobacteria	o__(Alphaproteobacteria)	f__(Alphaproteobacteria)	g__(Alphaproteobacteria)	s__(Alphaproteobacteria)	ID33807	37853	48987	39857	49777	58916	40042	84560	69135	48589	51191	64891	91323	54913	52101	58530	49436	43542	45064	59561	34107	81419	19618	21916	21728	14571	15473	23702	38300	68050	48928	28260	41785	55755	43529	62251	62392	63044
k__Bacteria	p__Proteobacteria	c__Alphaproteobacteria	o__(Alphaproteobacteria bacterium)	f__(Alphaproteobacteria bacterium)	g__(Alphaproteobacteria bacterium)	s__Alphaproteobacteria bacterium	ID1913988	49930	79476	54366	67519	81031	55209	113870	113631	74205	84002	97968	146845	65445	71669	73308	69219	54723	64777	111490	46797	148682	32167	30552	30684	18619	22150	34648	41940	105273	76102	40706	56303	88844	53875	99043	106390	88467
k__Bacteria	p__Proteobacteria	c__Alphaproteobacteria	o__(Alphaproteobacteria bacterium MarineAlpha12_Bin1)	f__(Alphaproteobacteria bacterium MarineAlpha12_Bin1)	g__(Alphaproteobacteria bacterium MarineAlpha12_Bin1)	s__Alphaproteobacteria bacterium MarineAlpha12_Bin1	ID2013107	5469	6634	4227	6608	8207	4647	8059	9392	6237	6816	9748	10713	5174	4007	5060	4852	4218	4093	6756	2768	8158	3204	0	0	3371	4205	4796	0	0	5044	3151	4950	7762	5787	9613	7807	8110
k__Bacteria	p__Proteobacteria	c__Alphaproteobacteria	o__(Alphaproteobacteria bacterium MarineAlpha4_Bin2)	f__(Alphaproteobacteria bacterium MarineAlpha4_Bin2)	g__(Alphaproteobacteria bacterium MarineAlpha4_Bin2)	s__Alphaproteobacteria bacterium MarineAlpha4_Bin2	ID2013075	3543	5379	3746	4500	6450	3790	9123	7941	5281	6021	7400	10421	5568	5501	5778	5835	4412	3976	6730	2923	9582	0	0	0	0	0	0	0	0	5376	0	3646	5948	4230	6573	5805	5601
k__Bacteria	p__Proteobacteria	c__Betaproteobacteria	o__(Betaproteobacteria)	f__(Betaproteobacteria)	g__(Betaproteobacteria)	s__(Betaproteobacteria)	ID28216	32296	40841	30562	43443	43483	29353	58603	57840	40601	38532	51332	70230	41412	38745	46349	40626	33288	32534	46841	38515	69893	32981	32641	41786	25818	28733	31176	35545	126076	40437	28082	35656	40476	36873	50535	59014	50736
k__Bacteria	p__Proteobacteria	c__Betaproteobacteria	o__Burkholderiales	f__(Burkholderiales)	g__(Burkholderiales)	s__(Burkholderiales)	ID80840	14295	19264	14931	19630	20392	14298	29061	26474	17120	15948	21969	33142	20280	19761	21029	17701	15415	13874	21060	13304	26921	13623	13239	19208	13412	15583	11324	17203	90380	17389	11007	14766	20730	16331	23388	25845	22544
k__Bacteria	p__Proteobacteria	c__Betaproteobacteria	o__Burkholderiales	f__Alcaligenaceae	g__(Alcaligenaceae)	s__(Alcaligenaceae)	ID506	4901	6872	5091	6498	7526	5063	10346	9309	6209	6476	8257	12226	6758	6861	7019	6223	5249	4888	7997	4334	10929	3356	3244	0	0	0	3445	4377	8018	6181	3558	5062	7453	5480	8199	8277	7603
k__Bacteria	p__Proteobacteria	c__Betaproteobacteria	o__Burkholderiales	f__Burkholderiaceae	g__(Burkholderiaceae)	s__(Burkholderiaceae)	ID119060	14153	16727	15179	20171	17225	12009	23112	21491	13850	13367	17616	27775	19450	15073	20436	16533	15060	12877	17118	11227	22660	13980	13447	13795	8380	13168	13825	12993	21576	13375	10378	13225	17885	16529	20062	24292	19742
k__Bacteria	p__Proteobacteria	c__Betaproteobacteria	o__Burkholderiales	f__Burkholderiaceae	g__Burkholderia	s__(Burkholderia)	ID32008	3901	5355	3940	6731	5455	3983	7092	6949	4376	4226	6778	8595	5538	4804	5155	4220	3709	3792	5803	4660	7248	0	0	3878	2811	0	0	5837	6350	4337	2855	4130	6694	4423	6071	6691	6304
k__Bacteria	p__Proteobacteria	c__Betaproteobacteria	o__Burkholderiales	f__(Burkholderiales)	g__(Burkholderiales)	s__(Burkholderiales)	ID224471	4235	5349	4430	5743	5795	4078	7360	6795	4565	4011	5745	8750	5403	5143	5712	4482	4056	3298	5118	3056	6547	3884	3520	4317	0	0	3225	0	21334	4489	3085	4431	5845	4840	6628	7148	6697
k__Bacteria	p__Proteobacteria	c__Betaproteobacteria	o__Burkholderiales	f__Comamonadaceae	g__(Comamonadaceae)	s__(Comamonadaceae)	ID80864	11423	15322	11662	15706	16268	11462	21345	20473	13282	12493	17039	21536	15367	14427	15646	13320	11433	10298	15975	9181	20550	9924	9712	11208	6521	7655	8992	10948	39898	13358	8620	11843	16370	13134	18391	19306	17483
k__Bacteria	p__Proteobacteria	c__Betaproteobacteria	o__Burkholderiales	f__Oxalobacteraceae	g__(Oxalobacteraceae)	s__(Oxalobacteraceae)	ID75682	7355	6084	4958	10188	6531	7126	8874	7993	5377	4807	6549	10114	9678	9094	6956	8400	7687	6322	6400	5633	8295	5705	5571	6760	4339	4977	5687	7183	9688	8060	5708	7547	6509	8070	7556	8255	7327
k__Bacteria	p__Proteobacteria	c__Betaproteobacteria	o__Burkholderiales	f__(Burkholderiales)	g__(Burkholderiales)	s__(Burkholderiales)	ID80841	1068	1422	1097	1519	1564	1127	2114	1814	1210	1122	1632	2279	1390	1371	1451	1238	1154	935	1500	855	1881	1012	964	1202	713	854	945	5137	2979	1183	872	1097	1572	1245	1636	1988	1659
k__Bacteria	p__Proteobacteria	c__Betaproteobacteria	o__Burkholderiales	f__(Burkholderiales bacterium)	g__(Burkholderiales bacterium)	s__Burkholderiales bacterium	ID1891238	4951	6097	4626	6659	6463	4367	7736	7544	4722	4087	6090	9103	5709	5335	5738	4716	4200	3693	5648	3347	7192	6256	6182	9571	6021	8177	6343	0	10766	4565	3571	4782	6533	5288	7202	7967	7388
k__Bacteria	p__Proteobacteria	c__Betaproteobacteria	o__Neisseriales	f__(Neisseriales)	g__(Neisseriales)	s__(Neisseriales)	ID206351	3278	4095	3439	4879	4217	3125	5633	4857	3361	2938	4080	6138	4242	3963	4688	3672	3319	2786	3929	2690	4635	3575	3379	0	0	0	3097	0	2423	3604	3064	3323	4153	3832	5060	5464	4955
k__Bacteria	p__Proteobacteria	c__Betaproteobacteria	o__Nitrosomonadales	f__(Nitrosomonadales)	g__(Nitrosomonadales)	s__(Nitrosomonadales)	ID32003	7897	9884	8375	12577	10432	7458	14752	12858	8618	8112	10331	15689	11899	10079	14290	10320	9838	7600	10493	7079	11728	11179	11314	11495	8766	8805	10563	8299	12259	9828	8646	8956	10384	9375	13632	16704	13729
k__Bacteria	p__Proteobacteria	c__Betaproteobacteria	o__Nitrosomonadales	f__Nitrosomonadaceae	g__(Nitrosomonadaceae)	s__(Nitrosomonadaceae)	ID206379	1320	1784	1352	2026	1828	1294	3021	2507	1721	1625	2030	3268	2020	1754	2145	1627	1518	1568	2247	2541	3780	1523	1510	1648	1216	1168	1287	1270	2129	1897	1142	1649	1874	1495	2315	2948	2326
k__Bacteria	p__Proteobacteria	c__Betaproteobacteria	o__Nitrosomonadales	f__Nitrosomonadaceae	g__Nitrosomonas	s__(Nitrosomonas)	ID914	4418	5678	4844	7221	5689	4038	8808	7229	4781	4082	5299	9327	7319	6030	8376	5239	5602	6185	7354	12412	10338	8424	8325	8900	5856	5321	5671	4409	4853	6659	3541	4936	5975	4860	7803	6442	7939
k__Bacteria	p__Proteobacteria	c__Betaproteobacteria	o__Rhodocyclales	f__(Rhodocyclales)	g__(Rhodocyclales)	s__(Rhodocyclales)	ID206389	5948	4225	3454	8437	4123	3075	5615	5188	3367	2728	3936	6322	4506	4115	4889	3580	3473	3035	4180	4196	4732	5714	5353	6782	6609	7609	4845	9397	6631	3297	4520	3426	4550	3581	5276	6546	5446
k__Bacteria	p__Proteobacteria	c__Betaproteobacteria	o__Rhodocyclales	f__Rhodocyclaceae	g__(Rhodocyclaceae)	s__(Rhodocyclaceae)	ID75787	3727	4758	3784	5237	4878	3526	6205	5838	4052	3248	4622	7172	4799	4428	5261	4027	3676	3157	4567	2742	5726	3666	3377	4214	0	0	3400	0	8234	3745	2979	3763	4957	4039	5868	6657	5919
k__Bacteria	p__Proteobacteria	c__Betaproteobacteria	o__(Betaproteobacteria)	f__(Betaproteobacteria)	g__(Betaproteobacteria)	s__(Betaproteobacteria)	ID33809	18141	26282	17969	26217	28900	19621	38685	35412	21918	23740	31602	41939	28098	28464	31921	33264	24992	16689	29287	14645	39854	25737	23550	25457	19159	20521	22980	16720	92753	23086	16220	19438	26938	20565	32273	30411	29790
k__Bacteria	p__Proteobacteria	c__Betaproteobacteria	o__(Betaproteobacteria bacterium)	f__(Betaproteobacteria bacterium)	g__(Betaproteobacteria bacterium)	s__Betaproteobacteria bacterium	ID1891241	22478	33017	24653	39621	34973	25097	39713	37354	22498	23095	32153	43280	36124	39010	43406	51147	35570	16999	29366	18736	41967	40446	39512	43009	36943	40124	42971	18722	96458	26197	24062	26114	31230	27066	40872	37394	39378
k__Bacteria	p__Proteobacteria	c__(Proteobacteria)	o__(Proteobacteria)	f__(Proteobacteria)	g__(Proteobacteria)	s__(Proteobacteria)	ID68525	2183	1750	1853	3104	1565	1767	2271	1426	1607	624	988	1455	2261	1784	2504	1459	1870	1623	1242	1127	1380	2110	2448	2633	2317	2485	1859	5755	3598	1363	2754	1800	1853	1810	2579	2419	2330
k__Bacteria	p__Proteobacteria	c__Deltaproteobacteria	o__(Deltaproteobacteria)	f__(Deltaproteobacteria)	g__(Deltaproteobacteria)	s__(Deltaproteobacteria)	ID28221	1276965	873868	990153	1814391	731175	632697	1228132	579154	574453	171970	329273	609199	1381011	968080	1290544	743092	1007491	427238	395837	352466	321778	936995	1077051	1660457	1401083	1822946	1133320	3010359	679115	361513	1136794	1124329	1031090	910305	1532281	1555910	1627812
k__Bacteria	p__Proteobacteria	c__Deltaproteobacteria	o__(Deltaproteobacteria)	f__(Deltaproteobacteria)	g__(Deltaproteobacteria)	s__(Deltaproteobacteria)	ID45456	4848	4722	3600	4972	4283	2559	6637	4187	1164	2495	3165	5082	4847	5418	5656	3721	3941	3832	4526	0	4388	3434	3465	4445	3580	3564	3625	2373	4637	3374	5187	3597	4450	4018	5575	4904	4542
k__Bacteria	p__Proteobacteria	c__Deltaproteobacteria	o__Desulfobacterales	f__(Desulfobacterales)	g__(Desulfobacterales)	s__(Desulfobacterales)	ID213118	135174	73843	97169	181659	52771	48240	132529	41221	59298	10303	15858	38175	141934	104241	125505	67685	98354	53394	38942	30262	18914	98273	114476	170337	149960	184895	109026	360625	98718	32998	138851	109411	89277	77197	140170	141719	148253
k__Bacteria	p__Proteobacteria	c__Deltaproteobacteria	o__Desulfobacterales	f__Desulfobacteraceae	g__(Desulfobacteraceae)	s__(Desulfobacteraceae)	ID213119	59372	44049	55425	90033	30091	31419	92594	29251	38842	9442	13695	27873	76284	70270	79438	40976	57557	39603	31357	18672	19593	39743	42016	61650	51554	58162	42202	200470	63278	28731	70783	57695	48864	43362	70422	84545	71922
k__Bacteria	p__Proteobacteria	c__Deltaproteobacteria	o__Desulfobacterales	f__Desulfobacteraceae	g__Desulfatitalea	s__(Desulfatitalea)	ID1303912	3156	0	3300	5676	0	0	4385	0	0	0	0	0	5330	5144	5575	0	4795	0	0	0	0	0	0	0	0	0	0	4000	0	0	0	3345	3749	0	4146	5562	4466
k__Bacteria	p__Proteobacteria	c__Deltaproteobacteria	o__Desulfobacterales	f__Desulfobacteraceae	g__Desulfobacter	s__(Desulfobacter)	ID2289	3606	0	3387	0	0	0	0	0	2837	0	0	0	3632	3352	3871	0	2723	3364	0	0	0	0	0	5855	0	7617	0	14695	12548	0	7284	2915	0	4386	4126	5720	3794
k__Bacteria	p__Proteobacteria	c__Deltaproteobacteria	o__Desulfobacterales	f__Desulfobacteraceae	g__Desulfobacterium	s__(Desulfobacterium)	ID2295	154	0	0	0	0	0	0	0	0	0	0	0	168	0	0	0	2782	0	0	0	0	0	133	240	225	220	3053	404	0	0	176	0	0	0	0	0	0
k__Bacteria	p__Proteobacteria	c__Deltaproteobacteria	o__Desulfobacterales	f__Desulfobacteraceae	g__Desulfobacterium	s__(Desulfobacterium)	ID111750	0	0	0	0	0	0	0	0	0	0	0	0	0	0	0	0	0	0	0	0	0	0	0	0	0	0	0	0	0	0	0	0	0	0	0	0	0
k__Bacteria	p__Proteobacteria	c__Deltaproteobacteria	o__Desulfobacterales	f__Desulfobacteraceae	g__Desulfobacterium	s__uncultured Desulfobacterium sp.	ID201089	3471	0	0	0	0	0	0	0	0	0	0	0	3633	0	0	0	0	0	0	0	0	0	2940	4187	4479	5349	0	10254	0	0	3168	0	0	0	0	0	0
k__Bacteria	p__Proteobacteria	c__Deltaproteobacteria	o__Desulfobacterales	f__Desulfobacteraceae	g__Desulfobacula	s__(Desulfobacula)	ID28222	3167	0	0	0	0	0	0	0	0	0	0	0	0	0	0	0	0	0	0	0	0	0	0	0	0	3588	0	12597	5405	0	4677	0	0	0	0	0	0
k__Bacteria	p__Proteobacteria	c__Deltaproteobacteria	o__Desulfobacterales	f__Desulfobacteraceae	g__Desulfonema	s__(Desulfonema)	ID45654	7218	4796	5553	9333	3727	3385	7273	0	3910	0	0	0	7018	5285	6406	3526	5074	2376	3716	0	0	4134	4752	6884	6140	6477	4404	1831	4442	0	5146	6437	5126	4002	7844	8771	8323
k__Bacteria	p__Proteobacteria	c__Deltaproteobacteria	o__Desulfobacterales	f__Desulfobacteraceae	g__Desulfosarcina	s__(Desulfosarcina)	ID2299	9932	9212	10230	15819	11298	10942	27028	11961	11341	3076	5220	12084	33100	32206	41825	12971	26952	11253	11569	7758	6636	11551	11482	13806	8837	11819	12023	37733	18390	10717	17256	9662	9156	11833	14671	17157	12378
k__Bacteria	p__Proteobacteria	c__Deltaproteobacteria	o__Desulfobacterales	f__Desulfobacteraceae	g__Desulfosarcina	s__Desulfosarcina alkanivorans	ID571177	5497	3682	5148	8590	0	0	10780	0	4290	0	0	0	13090	12096	16236	5433	10849	3837	0	0	0	3842	3795	5871	3682	4836	4116	22338	6389	2988	7217	5296	5115	3686	7891	9555	7286
k__Bacteria	p__Proteobacteria	c__Deltaproteobacteria	o__Desulfobacterales	f__Desulfobacteraceae	g__Desulfosarcina	s__Desulfosarcina ovata	ID83564	3701	0	3628	5966	0	0	5178	0	0	0	0	0	5841	4447	6335	2849	4087	0	0	0	0	0	0	5500	3006	3847	0	10318	0	0	3383	4127	3661	0	5411	7772	5830
k__Bacteria	p__Proteobacteria	c__Deltaproteobacteria	o__Desulfobacterales	f__Desulfobacteraceae	g__Desulfosarcina	s__Desulfosarcina widdelii	ID947919	4735	3227	4409	7768	0	0	7755	0	2987	0	0	0	9061	7947	10610	4014	7143	2951	0	0	0	3805	3907	5927	4495	5466	3878	19222	4496	0	5658	4972	3792	0	6327	7510	6271
k__Bacteria	p__Proteobacteria	c__Deltaproteobacteria	o__Desulfobacterales	f__Desulfobacteraceae	g__(Desulfobacteraceae)	s__(Desulfobacteraceae)	ID231684	18245	17445	18235	25436	13195	10737	31889	10311	13025	3310	5062	11396	22736	22718	23860	17857	19816	9273	7262	5978	6203	17286	20957	27868	24799	26505	20961	41283	14512	8121	20476	19244	19678	14760	24435	21863	21971
k__Bacteria	p__Proteobacteria	c__Deltaproteobacteria	o__Desulfobacterales	f__Desulfobacteraceae	g__(Desulfobacteraceae bacterium)	s__Desulfobacteraceae bacterium	ID2049433	38652	24764	30278	58558	19263	16144	45960	14242	18319	5755	7988	15930	45202	32536	40699	23487	34118	13539	12113	10769	10398	38983	50132	83065	72387	91990	49226	97394	23572	12326	49910	35444	28221	21506	48744	47767	47744
k__Bacteria	p__Proteobacteria	c__Deltaproteobacteria	o__Desulfobacterales	f__Desulfobacteraceae	g__(Desulfobacteraceae bacterium 4572_123)	s__Desulfobacteraceae bacterium 4572_123	ID1971629	3725	0	2834	5150	0	0	4802	0	0	0	0	0	4700	3708	4592	0	3652	0	0	0	0	0	0	0	0	3692	0	11120	0	0	2921	3318	0	0	4404	4985	4671
k__Bacteria	p__Proteobacteria	c__Deltaproteobacteria	o__Desulfobacterales	f__Desulfobacteraceae	g__(Desulfobacteraceae bacterium Eth-SRB2)	s__Desulfobacteraceae bacterium Eth-SRB2	ID2528438	2899	0	0	4434	0	0	0	0	0	0	0	0	3598	0	0	0	2796	0	0	0	0	0	0	4481	3511	4027	0	7691	0	0	2882	0	0	0	0	4359	3874
k__Bacteria	p__Proteobacteria	c__Deltaproteobacteria	o__Desulfobacterales	f__Desulfobacteraceae	g__(Desulfobacteraceae bacterium SEEP-SAG9)	s__Desulfobacteraceae bacterium SEEP-SAG9	ID2100161	3545	0	0	4974	0	0	0	0	0	0	0	0	3715	0	3518	0	0	0	0	0	0	3065	3479	5341	4383	5272	3585	7175	0	0	3178	3089	0	0	4118	4050	4324
k__Bacteria	p__Proteobacteria	c__Deltaproteobacteria	o__Desulfobacterales	f__Desulfobulbaceae	g__(Desulfobulbaceae)	s__(Desulfobulbaceae)	ID213121	9573	9720	10294	12369	6875	8898	14388	7738	8699	5051	3546	6153	13083	11315	14451	9324	10175	9501	7808	6126	4314	10306	8952	14720	13312	15981	9081	29192	14746	6088	14665	10339	9863	9335	14556	13406	14563
k__Bacteria	p__Proteobacteria	c__Deltaproteobacteria	o__Desulfobacterales	f__Desulfobulbaceae	g__Candidatus Electrothrix	s__(Candidatus Electrothrix)	ID1859128	4298	0	0	5359	0	7063	0	0	0	0	0	0	0	0	0	0	0	6571	6703	0	0	0	0	0	0	0	0	14981	0	0	6560	4691	0	0	4476	0	0
k__Bacteria	p__Proteobacteria	c__Deltaproteobacteria	o__Desulfobacterales	f__Desulfobulbaceae	g__Desulfobulbus	s__(Desulfobulbus)	ID893	3535	0	0	4557	0	0	0	0	0	0	0	0	4571	0	0	0	2763	0	0	0	0	0	3290	2122	1797	2097	0	4514	0	0	4505	0	0	0	0	0	0
k__Bacteria	p__Proteobacteria	c__Deltaproteobacteria	o__Desulfobacterales	f__Desulfobulbaceae	g__(Desulfobulbaceae)	s__(Desulfobulbaceae)	ID231686	3331	2169	2228	3909	1616	1655	3729	1793	1958	0	3175	5463	4072	2908	3609	2140	2798	2143	1582	979	3869	1992	2380	3922	3205	3501	2002	9202	2947	1312	4281	2353	2145	2085	3411	3512	3343
k__Bacteria	p__Proteobacteria	c__Deltaproteobacteria	o__Desulfobacterales	f__Desulfobulbaceae	g__(Desulfobulbaceae bacterium)	s__Desulfobulbaceae bacterium	ID2053307	26494	8365	11359	26026	6095	6480	11600	5896	6585	0	0	0	30458	13021	14859	7207	9625	8940	8320	7561	0	12562	14842	24678	16697	17766	11675	43041	19722	3776	22218	9917	10042	14520	12409	9037	17219
k__Bacteria	p__Proteobacteria	c__Deltaproteobacteria	o__Desulfobacterales	f__Desulfocapsaceae	g__(Desulfocapsaceae)	s__(Desulfocapsaceae)	ID2886822	9643	8801	6992	11972	6761	7355	8728	6607	5654	2298	3301	6029	11567	7325	9108	7145	6478	6618	5414	4976	4116	5807	6667	9273	7756	8789	8688	11624	11982	5180	9239	6602	9559	8439	8574	9498	9408
k__Bacteria	p__Proteobacteria	c__Deltaproteobacteria	o__Desulfobacterales	f__Desulfocapsaceae	g__Desulfopila	s__(Desulfopila)	ID429014	4094	0	4641	6513	0	0	4690	0	3453	0	0	0	5252	3665	4415	0	3121	3954	3662	0	0	3077	3239	5501	2998	3721	0	2624	4279	0	2454	3256	0	4177	3911	5211	4434
k__Bacteria	p__Proteobacteria	c__Deltaproteobacteria	o__Desulfobacterales	f__(Desulfobacterales)	g__(Desulfobacterales)	s__(Desulfobacterales)	ID1403365	19057	18248	19610	26695	14000	11456	24127	8739	12784	3153	4357	9551	24145	17091	22182	15014	19403	8386	6825	9694	6208	23030	23927	31412	31660	32645	21411	30605	12099	6717	19561	21513	17953	14852	22133	27762	26590
k__Bacteria	p__Proteobacteria	c__Deltaproteobacteria	o__Desulfobacterales	f__(Desulfobacterales bacterium)	g__(Desulfobacterales bacterium)	s__Desulfobacterales bacterium	ID2044940	176834	118440	142104	275627	91127	68224	148922	61187	67897	16500	28992	75927	167298	118057	165848	101184	128220	33550	30607	35615	30957	183700	203724	280168	246867	313683	212333	309916	57954	46096	156322	170281	136750	97727	230098	221551	238004
k__Bacteria	p__Proteobacteria	c__Deltaproteobacteria	o__Desulfobacterales	f__(Desulfobacterales bacterium PC51MH44)	g__(Desulfobacterales bacterium PC51MH44)	s__Desulfobacterales bacterium PC51MH44	ID1869304	3236	0	0	4802	0	0	0	0	0	0	0	0	0	0	0	0	0	0	0	0	0	0	3682	5624	5241	6185	3625	6638	0	0	3655	2875	0	0	3960	0	4194
k__Bacteria	p__Proteobacteria	c__Deltaproteobacteria	o__Desulfobacterales	f__(Desulfobacterales bacterium SG8_35)	g__(Desulfobacterales bacterium SG8_35)	s__Desulfobacterales bacterium SG8_35	ID1703400	4137	0	0	4973	0	0	0	0	0	0	0	0	0	0	0	0	0	0	0	0	0	6742	8010	7153	9982	8946	5964	0	0	0	3184	0	0	0	4203	0	0
k__Bacteria	p__Proteobacteria	c__Deltaproteobacteria	o__Desulfobacterales	f__(Desulfobacterales bacterium SG8_35_2)	g__(Desulfobacterales bacterium SG8_35_2)	s__Desulfobacterales bacterium SG8_35_2	ID1703401	4271	0	0	5272	0	0	0	0	0	0	0	0	0	0	0	0	0	0	0	0	0	8666	10517	10304	13808	11891	7785	0	0	0	4031	0	0	0	4711	0	0
k__Bacteria	p__Proteobacteria	c__Deltaproteobacteria	o__Desulfovibrionales	f__(Desulfovibrionales)	g__(Desulfovibrionales)	s__(Desulfovibrionales)	ID213115	2452	2025	2131	3294	1894	1692	3085	1709	1558	785	1322	2050	2735	2183	2624	1659	1976	1486	1515	988	1546	1886	2036	2962	2257	2800	1998	6480	2368	1466	2370	2265	2226	2114	3019	3027	2861
k__Bacteria	p__Proteobacteria	c__Deltaproteobacteria	o__Desulfovibrionales	f__Desulfovibrionaceae	g__(Desulfovibrionaceae)	s__(Desulfovibrionaceae)	ID194924	9742	7883	10892	11279	6847	7389	10641	6208	6576	3150	4706	7263	10013	8597	9971	6247	7412	9402	7752	3901	6237	6414	6461	9464	6617	8115	6257	17966	13588	8037	8934	7743	8394	9312	10601	11331	10266
k__Bacteria	p__Proteobacteria	c__Deltaproteobacteria	o__Desulfuromonadales	f__(Desulfuromonadales)	g__(Desulfuromonadales)	s__(Desulfuromonadales)	ID69541	13426	16052	11657	14083	16721	41427	18615	9801	8362	3348	5241	8137	8752	8674	10702	6792	6683	11801	10229	6869	7283	13232	14264	21686	15149	17102	11064	53246	28208	6593	25046	8404	9966	33682	15553	12891	11915
k__Bacteria	p__Proteobacteria	c__Deltaproteobacteria	o__Desulfuromonadales	f__Desulfuromonadaceae	g__(Desulfuromonadaceae)	s__(Desulfuromonadaceae)	ID213421	3184	3488	3670	3104	3306	7088	4196	2905	2578	789	1199	1936	2338	2720	3094	1741	1856	2793	2320	1516	1445	3129	3259	4699	3124	3539	2624	13703	8516	1903	6673	2018	2241	8176	3459	3149	2728
k__Bacteria	p__Proteobacteria	c__Deltaproteobacteria	o__Desulfuromonadales	f__Desulfuromonadaceae	g__Desulfuromonas	s__(Desulfuromonas)	ID890	2879	3554	2440	3301	3482	7124	4255	2191	1663	1019	1496	2215	2997	2333	3111	1912	2159	2511	2149	1461	2001	2746	2723	4812	3374	3699	2297	12500	4625	1463	4622	2060	2446	6507	3928	3585	3170
k__Bacteria	p__Proteobacteria	c__Deltaproteobacteria	o__Desulfuromonadales	f__Desulfuromonadaceae	g__Desulfuromonas	s__(Desulfuromonas)	ID2614637	2188	2705	1881	2467	2601	5025	2844	1742	1377	2473	1144	6006	1890	1608	1938	1387	1428	1850	1705	1207	1732	2108	2187	3408	2787	2881	1870	7735	3245	1179	3318	1627	1914	4415	2775	2301	2297
k__Bacteria	p__Proteobacteria	c__Deltaproteobacteria	o__Desulfuromonadales	f__Desulfuromonadaceae	g__Desulfuromonas	s__Desulfuromonas sp.	ID892	13290	20634	11079	12057	18336	52379	5413	7183	6566	0	3302	0	6442	6149	8496	5816	4925	16676	13251	7839	5375	11783	12373	20330	8388	11003	8167	45317	35094	4970	29674	6231	7837	55754	15582	11994	10343
k__Bacteria	p__Proteobacteria	c__Deltaproteobacteria	o__Desulfuromonadales	f__Geobacteraceae	g__(Geobacteraceae)	s__(Geobacteraceae)	ID213422	9965	9459	8380	12935	9668	11980	13625	7842	6547	4037	6147	9427	10383	8405	10049	7027	7739	5629	6834	4660	7742	10556	11189	14891	9414	13192	10429	17246	11300	5638	10544	9122	9258	10156	12526	12301	11858
k__Bacteria	p__Proteobacteria	c__Deltaproteobacteria	o__Myxococcales	f__(Myxococcales)	g__(Myxococcales)	s__(Myxococcales)	ID29	15561	20800	20244	30600	23798	16344	24284	30954	18730	21714	38860	37519	21467	15032	21173	24695	14639	30031	34026	60169	27796	20964	18627	18673	18589	15720	21141	20807	49466	27676	18075	18916	18598	19703	19597	17194	23911
k__Bacteria	p__Proteobacteria	c__Deltaproteobacteria	o__Myxococcales	f__(Myxococcales)	g__(Myxococcales)	s__(Myxococcales)	ID80811	6693	7930	5920	9362	8476	6158	11497	8911	5831	5883	8976	10890	9312	6799	7528	6107	5790	5680	8425	4656	9266	7842	6804	9340	6258	6856	7419	9693	9202	5694	5440	7083	8454	6837	8228	7570	8764
k__Bacteria	p__Proteobacteria	c__Deltaproteobacteria	o__Myxococcales	f__Archangiaceae	g__(Archangiaceae)	s__(Archangiaceae)	ID39	5761	7735	5396	8074	7877	5629	9916	7931	5467	5468	7783	10411	8098	6196	6786	5524	5180	5124	7821	4252	8824	5651	5057	6922	4570	5446	5708	6682	6712	5619	4451	6357	7541	6086	7462	7014	7745
k__Bacteria	p__Proteobacteria	c__Deltaproteobacteria	o__Myxococcales	f__Myxococcaceae	g__(Myxococcaceae)	s__(Myxococcaceae)	ID31	7526	10037	6923	10644	10589	7594	13450	11359	7700	7501	11003	14877	10736	8079	9306	7206	6849	6681	10567	5942	12450	6924	6182	8405	5614	6401	6896	8457	11844	7548	5960	8348	10172	8503	10105	9566	10501
k__Bacteria	p__Proteobacteria	c__Deltaproteobacteria	o__Myxococcales	f__Myxococcaceae	g__(Myxococcaceae)	s__(Myxococcaceae)	ID436400	0	0	0	0	0	0	0	0	0	0	0	0	0	0	0	0	0	0	0	0	0	0	0	0	0	0	0	0	0	0	0	0	0	0	0	0	0
k__Bacteria	p__Proteobacteria	c__Deltaproteobacteria	o__Myxococcales	f__Myxococcaceae	g__(Myxococcaceae bacterium)	s__Myxococcaceae bacterium	ID2484252	23265	26683	16907	26627	30688	20087	18659	27239	15834	11939	28278	31659	14879	12239	13608	13271	10822	8684	14954	8202	18184	9547	8873	12138	11798	14273	13587	9564	17798	10998	11073	20360	26980	25918	30242	29679	32968
k__Bacteria	p__Proteobacteria	c__Deltaproteobacteria	o__Myxococcales	f__(Myxococcales)	g__(Myxococcales)	s__(Myxococcales)	ID83463	0	0	0	0	0	0	0	0	0	0	0	0	0	0	0	0	0	0	0	0	0	0	0	0	0	0	0	0	0	0	0	0	0	0	0	0	0
k__Bacteria	p__Proteobacteria	c__Deltaproteobacteria	o__Myxococcales	f__(Enhygromyxa)	g__Enhygromyxa	s__(Enhygromyxa)	ID215802	0	0	4	4	0	0	1	1	1	4	4	2	0	0	4	7	4	4	1	15	1	7	2	4	13	8	4	0	6	7	1	4	2	1	0	1	0
k__Bacteria	p__Proteobacteria	c__Deltaproteobacteria	o__Myxococcales	f__(Enhygromyxa)	g__Enhygromyxa	s__Enhygromyxa salina	ID215803	3355	5347	6931	9765	6103	4623	4775	9866	6179	7072	14490	13655	4668	3328	7194	11999	4447	18051	14003	34699	9517	11957	9661	7436	12624	6980	8572	0	16700	12447	6404	5874	4099	4810	5158	3765	5968
k__Bacteria	p__Proteobacteria	c__Deltaproteobacteria	o__Myxococcales	f__(Myxococcales)	g__(Myxococcales)	s__(Myxococcales)	ID224462	88	110	139	192	135	107	234	222	142	211	240	202	190	129	136	119	113	202	299	182	229	92	86	120	79	130	142	175	189	161	112	138	111	108	112	94	131
k__Bacteria	p__Proteobacteria	c__Deltaproteobacteria	o__Myxococcales	f__Kofleriaceae	g__(Kofleriaceae)	s__(Kofleriaceae)	ID224464	1404	1575	1302	2881	2056	1297	3967	2811	1586	3010	3442	2718	2900	1645	1898	1688	1405	947	1524	2901	3874	1985	1747	2534	1874	2200	3009	2429	3761	1570	1943	1749	1595	1657	1420	4366	2251
k__Bacteria	p__Proteobacteria	c__Deltaproteobacteria	o__Myxococcales	f__Kofleriaceae	g__Haliangium	s__(Haliangium)	ID162027	173	170	144	256	197	157	306	257	139	194	256	300	252	188	185	153	166	143	225	130	237	188	146	191	132	174	210	311	578	146	149	149	194	176	172	0	225
k__Bacteria	p__Proteobacteria	c__Deltaproteobacteria	o__Myxococcales	f__Kofleriaceae	g__Haliangium	s__Haliangium ochraceum	ID80816	3095	4027	3871	6074	5095	3359	7937	7545	4613	9866	7808	7711	5834	3763	4393	3542	3219	8730	13248	6123	10279	4107	3193	4478	3691	4134	6589	4562	4991	3952	3991	4110	4083	3877	3862	0	4955
k__Bacteria	p__Proteobacteria	c__Deltaproteobacteria	o__Myxococcales	f__Nannocystaceae	g__(Nannocystaceae)	s__(Nannocystaceae)	ID224463	4281	6113	6603	9115	3581	4803	7626	5754	5815	1737	2931	6581	7054	4876	6704	4496	4651	2620	2791	4054	8901	5265	4643	4843	5002	4719	5840	5153	3466	4898	5535	5912	5524	5764	5560	4785	6958
k__Bacteria	p__Proteobacteria	c__Deltaproteobacteria	o__Myxococcales	f__(Myxococcales)	g__(Myxococcales)	s__(Myxococcales)	ID80812	2923	3442	3100	6126	3906	3150	5081	4507	3135	4529	3841	5817	4277	3028	3630	3583	2617	3336	4862	3702	4064	3121	3009	4090	2386	2627	3553	5735	8794	2635	2445	2739	3003	3894	3137	2386	3518
k__Bacteria	p__Proteobacteria	c__Deltaproteobacteria	o__Myxococcales	f__Polyangiaceae	g__(Polyangiaceae)	s__(Polyangiaceae)	ID49	6933	7926	5722	10597	8299	5616	7565	6765	6845	4510	6582	10284	6569	6900	7695	5980	5940	5099	7788	6350	10022	6008	6025	9734	6460	7507	5335	7838	11034	6059	6324	6772	7992	7419	7438	6276	8791
k__Bacteria	p__Proteobacteria	c__Deltaproteobacteria	o__Myxococcales	f__Polyangiaceae	g__Sorangium	s__(Sorangium)	ID39643	1	4	4	2	0	2	1	0	4	1	5	3	2	3	2	0	0	5	3	1	0	2	2	4	4	0	4	33	20	4	11	2	0	9	2	0	3
k__Bacteria	p__Proteobacteria	c__Deltaproteobacteria	o__Myxococcales	f__Polyangiaceae	g__Sorangium	s__Sorangium cellulosum	ID56	4882	6107	4364	6950	6520	4494	8241	7374	4940	5390	7753	8699	6821	4868	5322	4437	4191	5007	7546	4140	7728	3873	3711	5939	4081	4724	5216	8225	12187	4995	4392	5105	6034	5214	5997	5664	6491
k__Bacteria	p__Proteobacteria	c__Deltaproteobacteria	o__Myxococcales	f__Sandaracinaceae	g__(Sandaracinaceae)	s__(Sandaracinaceae)	ID1055686	2783	3200	2969	5464	3653	2607	2240	1908	3163	1104	1777	5079	2174	4049	4017	3500	3052	1312	1857	1327	4001	2808	2785	3881	5102	5081	3898	4143	2548	2348	3172	2673	3252	3344	6361	5209	3850
k__Bacteria	p__Proteobacteria	c__Deltaproteobacteria	o__Myxococcales	f__Sandaracinaceae	g__(Sandaracinaceae)	s__(Sandaracinaceae)	ID2510336	0	0	0	0	0	0	0	0	0	0	0	0	0	0	0	0	0	0	0	0	0	0	0	0	0	0	0	0	0	0	0	0	0	0	0	0	0
k__Bacteria	p__Proteobacteria	c__Deltaproteobacteria	o__Myxococcales	f__Sandaracinaceae	g__(Sandaracinaceae bacterium)	s__Sandaracinaceae bacterium	ID2510337	3898	4467	4788	8282	4984	3426	9859	9116	5237	4947	7850	7487	10385	5878	6316	5421	4605	5896	8369	5223	5548	3396	3518	4672	0	0	4750	4708	8935	10389	4428	3722	4356	4545	0	0	5658
k__Bacteria	p__Proteobacteria	c__Deltaproteobacteria	o__Myxococcales	f__(Myxococcales)	g__(Myxococcales)	s__(Myxococcales)	ID213495	22590	16747	24116	39124	18688	12507	13036	21403	11673	5822	10231	15761	22870	12540	16364	11975	13548	9177	10694	12226	8805	13734	15902	34870	23141	31582	21362	12657	11994	7853	16501	18695	25136	24953	18990	19077	30341
k__Bacteria	p__Proteobacteria	c__Deltaproteobacteria	o__Myxococcales	f__(Myxococcales bacterium)	g__(Myxococcales bacterium)	s__Myxococcales bacterium	ID2026763	65021	60547	49897	87943	73422	49537	37989	59442	36171	24849	57401	68213	41913	29128	35531	31782	28631	22892	36301	35863	37394	46655	47966	87716	71162	100316	71092	30437	49228	28155	44746	52145	65683	71157	73672	69347	88066
k__Bacteria	p__Proteobacteria	c__Deltaproteobacteria	o__Myxococcales	f__(Myxococcales bacterium SG8_38)	g__(Myxococcales bacterium SG8_38)	s__Myxococcales bacterium SG8_38	ID1703407	2940	0	0	0	0	0	0	0	0	0	0	0	0	0	0	0	0	0	0	0	0	0	0	0	0	3367	0	0	0	0	0	0	0	3146	0	0	4116
k__Bacteria	p__Proteobacteria	c__Deltaproteobacteria	o__Myxococcales	f__(Myxococcales bacterium SG8_38_1)	g__(Myxococcales bacterium SG8_38_1)	s__Myxococcales bacterium SG8_38_1	ID1703408	10204	7670	10210	15025	8268	5871	5723	7138	4153	2557	4455	6629	7298	5183	5529	4700	4675	3686	5368	5623	6018	11535	12286	18684	11333	15851	13109	0	5758	3073	7644	6529	9176	10264	7967	7769	11401
k__Bacteria	p__Proteobacteria	c__Deltaproteobacteria	o__Syntrophales	f__(Syntrophales)	g__(Syntrophales)	s__(Syntrophales)	ID2914038	0	0	0	0	0	0	0	0	0	0	0	0	2	0	1	0	7	0	0	0	0	0	0	3	1	0	0	0	0	0	1	0	0	0	0	1	0
k__Bacteria	p__Proteobacteria	c__Deltaproteobacteria	o__Syntrophales	f__Syntrophaceae	g__(Syntrophaceae)	s__(Syntrophaceae)	ID213468	4205	0	3152	5747	0	0	4254	0	0	0	0	0	7289	4774	6126	3185	5472	0	0	0	0	4261	4392	7476	6136	7484	4550	10128	0	0	4549	3967	3542	0	5024	4838	5091
k__Bacteria	p__Proteobacteria	c__Deltaproteobacteria	o__Syntrophobacterales	f__(Syntrophobacterales)	g__(Syntrophobacterales)	s__(Syntrophobacterales)	ID213462	2837	4540	4978	55	3949	3190	4152	0	3052	2383	0	0	2924	4820	5768	3711	2279	0	0	0	0	2690	57	99	87	109	72	131	3924	0	39	2609	5332	4008	3342	3231	3457
k__Bacteria	p__Proteobacteria	c__Deltaproteobacteria	o__Syntrophobacterales	f__Syntrophobacteraceae	g__(Syntrophobacteraceae)	s__(Syntrophobacteraceae)	ID213465	3341	0	0	4414	0	0	0	0	0	0	0	0	3778	0	0	0	2765	0	0	0	0	0	3082	5072	4241	5294	3175	7169	0	0	3096	3205	0	0	4101	4299	4350
k__Bacteria	p__Proteobacteria	c__Deltaproteobacteria	o__(Deltaproteobacteria)	f__(Deltaproteobacteria)	g__(Deltaproteobacteria)	s__(Deltaproteobacteria)	ID122706	163841	129361	124391	228654	107199	83665	181293	87836	84859	37508	59362	94450	200676	132332	184439	113924	149290	59872	68784	46166	68995	133518	138399	204928	168560	196603	150984	437282	88435	59110	127540	153823	140277	106981	215517	220707	216450
k__Bacteria	p__Proteobacteria	c__Deltaproteobacteria	o__(Deltaproteobacteria bacterium)	f__(Deltaproteobacteria bacterium)	g__(Deltaproteobacteria bacterium)	s__Deltaproteobacteria bacterium	ID2026735	467831	435427	343699	602967	497370	364455	399766	426089	291327	214081	413309	497895	357350	277468	313436	262989	255927	206847	299132	202731	335309	389413	453939	703949	648303	810330	513706	473207	349921	213415	421601	393000	458426	453199	596624	542375	607467
k__Bacteria	p__Proteobacteria	c__Deltaproteobacteria	o__(Deltaproteobacteria bacterium DG_8)	f__(Deltaproteobacteria bacterium DG_8)	g__(Deltaproteobacteria bacterium DG_8)	s__Deltaproteobacteria bacterium DG_8	ID1703397	7454	0	3516	9202	0	0	0	0	0	0	0	0	4968	3586	3775	0	3950	0	0	0	0	11474	15555	15503	14897	14518	9365	6984	0	0	6041	4425	0	0	5908	4328	6285
k__Bacteria	p__Proteobacteria	c__Deltaproteobacteria	o__(Deltaproteobacteria bacterium SG8_13)	f__(Deltaproteobacteria bacterium SG8_13)	g__(Deltaproteobacteria bacterium SG8_13)	s__Deltaproteobacteria bacterium SG8_13	ID1703398	19218	7753	18946	33437	7717	4478	23213	0	0	0	0	0	43753	26636	34591	25877	31906	2956	0	0	0	3332	3630	6901	4514	5790	3769	14116	3800	0	10539	16557	11198	7513	17346	29325	30066
k__Bacteria	p__Proteobacteria	c__Deltaproteobacteria	o__(Olavius algarvensis associated proteobacterium Delta 3)	f__(Olavius algarvensis associated proteobacterium Delta 3)	g__(Olavius algarvensis associated proteobacterium Delta 3)	s__Olavius algarvensis associated proteobacterium Delta 3	ID426688	10578	7881	10250	18010	6521	4758	12145	4979	4571	0	0	5741	17139	11955	16601	9210	12436	3061	0	0	0	5178	5622	9940	7029	8533	6410	21315	4537	3417	7800	11781	9486	7025	14715	19013	17004
k__Bacteria	p__Proteobacteria	c__Deltaproteobacteria	o__(Olavius algarvensis Delta 1 endosymbiont)	f__(Olavius algarvensis Delta 1 endosymbiont)	g__(Olavius algarvensis Delta 1 endosymbiont)	s__Olavius algarvensis Delta 1 endosymbiont	ID334747	40634	35703	38617	68591	26258	20489	38333	19432	18288	4839	9351	22755	51024	33760	55743	28617	40571	9655	9635	6701	9838	24803	24108	37597	23327	28321	27274	111930	14408	12190	24203	46360	38120	27458	66437	82689	68883
k__Bacteria	p__Proteobacteria	c__Deltaproteobacteria	o__(Olavius algarvensis Delta 4 endosymbiont)	f__(Olavius algarvensis Delta 4 endosymbiont)	g__(Olavius algarvensis Delta 4 endosymbiont)	s__Olavius algarvensis Delta 4 endosymbiont	ID260707	5241	0	3403	6169	0	0	7763	0	3948	0	0	0	6851	9123	11252	4278	6636	3149	0	0	0	0	0	0	0	0	0	19968	4429	0	7829	3173	4099	0	6112	5514	4596
k__Bacteria	p__Proteobacteria	c__Deltaproteobacteria	o__(Olavius sp. associated proteobacterium Delta 1)	f__(Olavius sp. associated proteobacterium Delta 1)	g__(Olavius sp. associated proteobacterium Delta 1)	s__Olavius sp. associated proteobacterium Delta 1	ID698986	81644	67805	68299	122857	47804	38381	71498	35437	37876	7185	16106	41603	104248	66029	110685	57925	84193	19616	16784	12591	16300	51446	50978	72793	48541	59546	55731	274212	28801	23826	48738	82049	70416	53172	127720	142275	123907
k__Bacteria	p__Proteobacteria	c__Epsilonproteobacteria	o__(Epsilonproteobacteria)	f__(Epsilonproteobacteria)	g__(Epsilonproteobacteria)	s__(Epsilonproteobacteria)	ID29547	2700	1446	1797	2995	1379	1423	2270	2115	2674	640	4046	1932	2821	3852	3980	2140	3272	1557	1212	1378	1192	2398	3431	3232	5270	4865	2226	20390	4308	2873	6900	1387	1578	1765	2964	3337	2106
k__Bacteria	p__Proteobacteria	c__Epsilonproteobacteria	o__Campylobacterales	f__(Campylobacterales)	g__(Campylobacterales)	s__(Campylobacterales)	ID213849	6950	4273	5165	7290	3795	4173	5799	6362	6034	2363	0	5306	5251	6778	11922	6026	7682	3625	4208	5195	6911	5882	8393	7025	5715	8570	5153	11336	8976	7163	8080	3679	3391	4827	8611	9733	5503
k__Bacteria	p__Proteobacteria	c__Gammaproteobacteria	o__(Gammaproteobacteria)	f__(Gammaproteobacteria)	g__(Gammaproteobacteria)	s__(Gammaproteobacteria)	ID1236	967011	1032127	1104073	1556753	1113011	825347	1403287	1400633	956006	681187	1039199	1549789	1382177	1227483	1665926	1192213	1157907	798458	984278	797405	954973	1044754	1062119	1156187	757089	893179	1107962	845649	1417770	1155379	1114292	912810	1124296	1182923	1581025	1860338	1515916
k__Bacteria	p__Proteobacteria	c__Gammaproteobacteria	o__Alteromonadales	f__(Alteromonadales)	g__(Alteromonadales)	s__(Alteromonadales)	ID135622	16753	20004	20685	25881	21129	16237	16242	23510	20263	16071	20252	33044	14497	14526	21853	16838	14667	12316	15507	20610	20049	13366	14777	17251	10501	12788	13725	21639	31016	36045	22988	15980	16967	19444	43888	27302	20762
k__Bacteria	p__Proteobacteria	c__Gammaproteobacteria	o__Alteromonadales	f__Alteromonadaceae	g__(Alteromonadaceae)	s__(Alteromonadaceae)	ID72275	11355	11918	14326	21362	16432	11462	14394	15912	13371	14012	14294	25277	11571	12427	20400	15878	14040	10079	11983	16056	17274	11487	12506	10142	6174	7892	10471	10865	20097	17659	19594	10365	12779	13282	21769	18849	15391
k__Bacteria	p__Proteobacteria	c__Gammaproteobacteria	o__Alteromonadales	f__Colwelliaceae	g__(Colwelliaceae)	s__(Colwelliaceae)	ID267889	4498	8899	4774	8005	6540	5782	7215	9250	8894	5730	9504	18792	6053	6189	11894	7956	7208	5225	6094	16148	10462	6752	7975	6419	4104	5510	8524	6324	15243	14957	9553	5722	6260	10460	26207	10749	7794
k__Bacteria	p__Proteobacteria	c__Gammaproteobacteria	o__Alteromonadales	f__Colwelliaceae	g__Thalassotalea	s__(Thalassotalea)	ID1518149	3135	0	3194	5342	3654	3771	0	6959	4272	2684	5698	8599	0	0	0	0	0	4452	5016	3704	4035	0	0	0	0	0	0	0	9390	12455	7986	0	0	4917	6329	0	3949
k__Bacteria	p__Proteobacteria	c__Gammaproteobacteria	o__Alteromonadales	f__Pseudoalteromonadaceae	g__(Pseudoalteromonadaceae)	s__(Pseudoalteromonadaceae)	ID267888	408	540	588	1048	687	514	457	773	791	450	780	1360	373	387	1090	1135	658	590	432	976	639	405	666	0	0	0	621	426	2071	3035	764	414	293	500	1479	1062	662
k__Bacteria	p__Proteobacteria	c__Gammaproteobacteria	o__Alteromonadales	f__Pseudoalteromonadaceae	g__Pseudoalteromonas	s__(Pseudoalteromonas)	ID53246	3865	4074	4951	6514	4562	3360	4516	6001	4915	3879	5176	9551	3742	3638	6070	4957	4155	3393	3760	4852	4728	3865	4164	0	0	0	3370	4329	21717	10163	5084	3452	3522	4726	9280	7020	5608
k__Bacteria	p__Proteobacteria	c__Gammaproteobacteria	o__Alteromonadales	f__Shewanellaceae	g__(Shewanellaceae)	s__(Shewanellaceae)	ID267890	180	266	283	361	242	199	189	246	194	122	201	331	187	148	229	199	161	175	147	147	186	140	173	162	92	113	153	309	420	310	224	280	289	238	625	925	508
k__Bacteria	p__Proteobacteria	c__Gammaproteobacteria	o__Alteromonadales	f__Shewanellaceae	g__Shewanella	s__(Shewanella)	ID22	4347	4538	4434	7127	5163	3837	4787	5078	3878	2859	4472	9364	4329	3889	6045	5033	3870	5004	4008	4101	4662	5522	7597	5760	2868	3437	4200	6184	7393	9496	6362	3718	4270	4919	8942	6950	6232
k__Bacteria	p__Proteobacteria	c__Gammaproteobacteria	o__Cellvibrionales	f__(Cellvibrionales)	g__(Cellvibrionales)	s__(Cellvibrionales)	ID1706369	24980	24506	29895	41258	26456	23279	17347	32144	23549	14577	25245	31841	17369	16550	25279	24238	15050	25516	29347	22486	15082	26575	28114	26355	14376	17204	27931	16316	68469	35609	36938	19542	21846	35497	31921	29332	28094
k__Bacteria	p__Proteobacteria	c__Gammaproteobacteria	o__Cellvibrionales	f__Cellvibrionaceae	g__(Cellvibrionaceae)	s__(Cellvibrionaceae)	ID1706371	9099	9840	12698	16139	11712	9130	14797	13367	9970	9723	13917	15456	11201	12270	15217	12469	10850	7042	9562	11556	10426	6801	7529	12466	6025	7238	6883	9573	25101	18903	12478	8251	8575	10473	14259	14347	12644
k__Bacteria	p__Proteobacteria	c__Gammaproteobacteria	o__Cellvibrionales	f__Cellvibrionaceae	g__Pseudomaricurvus	s__(Pseudomaricurvus)	ID1458243	1602	4788	1811	2420	1769	1326	4947	2172	1416	1063	1659	2642	4248	3799	4951	3845	3263	3020	4162	2796	4866	3056	3058	0	0	0	3359	0	1718	1655	3762	4101	2046	1798	2262	2668	2338
k__Bacteria	p__Proteobacteria	c__Gammaproteobacteria	o__Cellvibrionales	f__Cellvibrionaceae	g__Pseudomaricurvus	s__Pseudomaricurvus alkylphenolicus	ID1306991	3043	0	3074	4385	3627	2679	0	3977	2708	2397	3313	4715	0	0	0	0	0	0	0	0	0	0	0	0	0	0	0	0	3887	3647	0	0	3434	3949	4242	3745	3789
k__Bacteria	p__Proteobacteria	c__Gammaproteobacteria	o__Cellvibrionales	f__Halieaceae	g__(Halieaceae)	s__(Halieaceae)	ID1706372	72501	65143	76278	108811	66751	58203	39005	73343	54750	24443	50858	63264	46161	37686	57430	58298	32841	85464	96007	59554	31807	64263	64970	94605	44106	56814	73012	44013	212727	67562	108725	50747	58136	107617	79795	71103	72937
k__Bacteria	p__Proteobacteria	c__Gammaproteobacteria	o__Cellvibrionales	f__Halieaceae	g__Haliea	s__(Haliea)	ID475794	3076	0	3419	4565	0	0	0	3688	2685	0	0	0	0	0	0	0	0	0	0	0	0	0	0	0	0	0	3050	0	5882	2765	3163	0	0	3922	3949	4307	3921
k__Bacteria	p__Proteobacteria	c__Gammaproteobacteria	o__Cellvibrionales	f__Halieaceae	g__Halioglobus	s__(Halioglobus)	ID1217416	12985	14029	10336	15427	14744	9983	11192	14268	10636	5506	11495	13836	10097	8826	12201	12636	7319	11619	12917	12781	8802	12825	13213	14958	8677	11467	15005	8715	32428	10553	14425	10445	12257	11382	17948	15051	16111
k__Bacteria	p__Proteobacteria	c__Gammaproteobacteria	o__Cellvibrionales	f__Halieaceae	g__Halioglobus	s__Halioglobus japonicus	ID930805	10615	9442	10215	15084	9727	8463	0	11070	8064	3307	8228	9141	5957	4850	7180	6598	3950	6657	8181	5813	0	6622	6639	8977	4634	5597	8370	4499	24323	8073	11864	7088	7337	16451	10128	8622	10541
k__Bacteria	p__Proteobacteria	c__Gammaproteobacteria	o__Cellvibrionales	f__Halieaceae	g__Halioglobus	s__Halioglobus maricola	ID2601894	3385	0	3505	4847	0	2657	0	3861	3153	0	0	0	0	0	0	0	0	4198	4616	0	0	0	0	0	0	0	0	0	13041	3524	6017	0	0	4947	0	0	0
k__Bacteria	p__Proteobacteria	c__Gammaproteobacteria	o__Cellvibrionales	f__Halieaceae	g__Parahaliea	s__(Parahaliea)	ID1857932	5284	4982	5814	7761	5412	4194	0	6053	4342	2588	4607	6230	3943	3538	4523	4002	2846	4041	5162	3494	0	4599	4524	5593	3064	3838	5394	0	10571	4733	5991	4077	5184	7325	6592	6272	6185
k__Bacteria	p__Proteobacteria	c__Gammaproteobacteria	o__Cellvibrionales	f__Halieaceae	g__Pseudohalioglobus	s__(Pseudohalioglobus)	ID2875235	3112	2582	2911	4404	2628	2303	0	2881	2197	2234	4611	6332	5607	4265	2412	2224	3608	3144	3739	2436	0	2588	2655	4214	4482	2525	2984	0	2177	2220	3803	4866	2543	3896	3418	3475	3337
k__Bacteria	p__Proteobacteria	c__Gammaproteobacteria	o__Cellvibrionales	f__Halieaceae	g__Pseudohalioglobus	s__(Pseudohalioglobus)	ID2875238	0	0	0	0	0	0	0	0	0	0	0	0	0	0	0	0	0	0	0	0	0	0	0	0	0	0	0	0	0	0	0	0	0	0	0	0	0
k__Bacteria	p__Proteobacteria	c__Gammaproteobacteria	o__Cellvibrionales	f__Halieaceae	g__Pseudohalioglobus	s__Pseudohalioglobus sp. NY5	ID2606449	4328	3795	4051	5859	3816	3118	0	4131	3218	0	0	0	0	0	3597	3732	0	4745	5449	3189	0	3515	3640	5534	0	3596	4123	0	11368	3387	5674	0	3397	6025	4700	4024	4354
k__Bacteria	p__Proteobacteria	c__Gammaproteobacteria	o__Cellvibrionales	f__Halieaceae	g__(Halieaceae)	s__(Halieaceae)	ID1706379	5256	4895	5979	8079	5277	4041	8059	6341	4859	4893	4898	6672	7694	7136	4970	4899	5879	4699	5009	3352	7163	6452	3883	5980	3245	4160	6315	5743	4450	5064	6364	4037	4891	6494	5923	5171	5556
k__Bacteria	p__Proteobacteria	c__Gammaproteobacteria	o__Cellvibrionales	f__Halieaceae	g__(marine gamma proteobacterium HTCC2148)	s__marine gamma proteobacterium HTCC2148	ID247634	5002	4217	4835	7356	4494	3884	0	5276	3960	0	3776	4888	0	0	4481	4928	0	5697	6515	4445	0	4576	4651	6430	3177	4073	5868	0	13264	5389	7474	3508	3842	6614	5669	4825	4999
k__Bacteria	p__Proteobacteria	c__Gammaproteobacteria	o__Cellvibrionales	f__Microbulbiferaceae	g__(Microbulbiferaceae)	s__(Microbulbiferaceae)	ID1706373	0	0	0	0	0	0	0	0	0	0	0	0	0	0	0	0	0	0	0	0	0	0	0	0	0	0	0	0	0	0	0	0	0	0	0	0	0
k__Bacteria	p__Proteobacteria	c__Gammaproteobacteria	o__Cellvibrionales	f__Microbulbiferaceae	g__Microbulbifer	s__(Microbulbifer)	ID48073	6528	7356	7030	9805	7583	6133	7287	9677	6085	4840	7242	10189	6560	5956	7139	6100	5036	4702	6929	5427	7132	6832	6764	8463	4340	5546	6609	5732	14527	9174	10655	5894	7153	8376	8765	9110	8518
k__Bacteria	p__Proteobacteria	c__Gammaproteobacteria	o__Cellvibrionales	f__Porticoccaceae	g__(Porticoccaceae)	s__(Porticoccaceae)	ID1706374	194	227	225	291	192	190	226	270	190	135	200	312	3647	182	228	205	159	136	215	247	189	233	207	234	2844	159	232	0	254	236	223	187	232	240	275	302	250
k__Bacteria	p__Proteobacteria	c__Gammaproteobacteria	o__Cellvibrionales	f__Porticoccaceae	g__(Porticoccaceae)	s__(Porticoccaceae)	ID1706432	3676	4297	3932	5552	4470	3328	4437	4764	3540	3058	4074	5737	0	3520	4029	3874	2808	3420	4424	1709	4634	1778	1656	4793	0	3346	1566	0	1929	4318	1381	3033	3841	4288	4768	4237	4225
k__Bacteria	p__Proteobacteria	c__Gammaproteobacteria	o__Cellvibrionales	f__Spongiibacteraceae	g__(Spongiibacteraceae)	s__(Spongiibacteraceae)	ID1706375	4561	7713	5577	8516	8964	8228	8940	7701	5382	5998	7000	8399	8897	8822	7815	7118	6813	6851	7803	4973	9678	7829	11206	10282	5808	6673	5775	7678	14447	12544	8417	6089	9738	6012	7251	9102	8717
k__Bacteria	p__Proteobacteria	c__Gammaproteobacteria	o__Cellvibrionales	f__Spongiibacteraceae	g__Oceanicoccus	s__(Oceanicoccus)	ID1084558	3925	4543	4894	3947	5683	3104	0	3836	2725	4012	3985	3962	0	0	3983	3975	3977	4548	4738	4549	0	3824	6017	0	0	0	2480	0	4515	5107	5113	3025	0	2418	2839	4218	4894
k__Bacteria	p__Proteobacteria	c__Gammaproteobacteria	o__Cellvibrionales	f__Spongiibacteraceae	g__(Spongiibacteraceae)	s__(Spongiibacteraceae)	ID1706431	2928	0	149	209	0	0	0	180	188	0	135	327	0	0	471	341	0	126	174	111	0	54	50	0	0	0	71	0	207	351	172	0	0	111	3909	0	0
k__Bacteria	p__Proteobacteria	c__Gammaproteobacteria	o__Chromatiales	f__(Chromatiales)	g__(Chromatiales)	s__(Chromatiales)	ID135613	30683	28166	31710	44335	30463	23227	43180	39313	24799	18529	27929	41539	35307	30874	36671	27071	27061	17215	23671	18478	29927	33022	33175	36685	24915	29105	33002	24486	26071	20145	24607	27296	36059	32157	44990	52331	43519
k__Bacteria	p__Proteobacteria	c__Gammaproteobacteria	o__Chromatiales	f__Chromatiaceae	g__(Chromatiaceae)	s__(Chromatiaceae)	ID1046	32568	36620	39149	56766	35308	27008	55776	36267	26206	14711	23749	47078	68017	42937	66066	36450	47779	17551	21360	12715	22737	19361	19790	29079	18843	23959	22102	29523	22020	23759	18400	35949	41651	33795	57712	99817	65912
k__Bacteria	p__Proteobacteria	c__Gammaproteobacteria	o__Chromatiales	f__Chromatiaceae	g__Thiohalocapsa	s__(Thiohalocapsa)	ID85079	1652	2214	2493	3388	2141	1461	2665	2276	1357	2911	1192	2407	3763	2407	3934	1777	2544	2620	3584	2708	4137	3151	3208	5291	2950	4131	3882	5238	3799	1241	3176	2500	2983	1823	3936	2909	4820
k__Bacteria	p__Proteobacteria	c__Gammaproteobacteria	o__Chromatiales	f__Chromatiaceae	g__Thiohalocapsa	s__(Thiohalocapsa)	ID2625335	615	732	805	1019	759	561	944	816	527	0	3452	960	1248	795	1263	662	823	0	0	0	0	0	0	0	0	0	0	0	0	3047	0	899	937	585	1340	2361	1477
k__Bacteria	p__Proteobacteria	c__Gammaproteobacteria	o__Chromatiales	f__Chromatiaceae	g__Thiohalocapsa	s__Thiohalocapsa sp. PB-PSB1	ID1385625	3642	5496	5856	8071	5138	3766	6246	5370	2894	0	0	6188	8407	4909	8521	4190	5636	0	0	0	0	0	0	0	0	0	0	0	0	0	0	6597	7318	4149	10505	20926	12355
k__Bacteria	p__Proteobacteria	c__Gammaproteobacteria	o__Chromatiales	f__Ectothiorhodospiraceae	g__(Ectothiorhodospiraceae)	s__(Ectothiorhodospiraceae)	ID72276	13336	18545	15608	20865	18076	12988	24011	22043	13530	12266	15355	25509	19774	16880	21670	15300	15414	11482	16493	9923	19026	11454	11468	14182	9962	11721	12250	10796	14684	12919	9946	16047	20576	15210	25280	27713	23232
k__Bacteria	p__Proteobacteria	c__Gammaproteobacteria	o__Chromatiales	f__Ectothiorhodospiraceae	g__Thioalkalivibrio	s__(Thioalkalivibrio)	ID106633	3008	3925	3540	4850	3833	2667	5860	4742	2851	2062	3154	5292	4994	4153	5433	3624	3929	1831	2839	1620	3229	2657	2630	3197	2271	2566	2860	2563	2448	2668	2351	3405	4468	3320	5629	8843	6218
k__Bacteria	p__Proteobacteria	c__Gammaproteobacteria	o__Chromatiales	f__Ectothiorhodospiraceae	g__Thioalkalivibrio	s__(Thioalkalivibrio)	ID2621013	6211	3532	6447	8173	3957	2861	4697	4450	2991	2326	3507	5115	6497	3681	7052	3178	5266	4128	3062	4053	3975	5923	5533	6193	4383	5048	5687	4130	4709	2512	4200	5874	4279	3842	4707	5825	5033
k__Bacteria	p__Proteobacteria	c__Gammaproteobacteria	o__Chromatiales	f__Ectothiorhodospiraceae	g__Thiogranum	s__(Thiogranum)	ID1617886	0	0	0	0	0	0	0	0	0	0	0	0	0	0	0	0	0	0	0	0	0	0	0	0	0	0	0	0	0	0	0	0	0	0	0	0	0
k__Bacteria	p__Proteobacteria	c__Gammaproteobacteria	o__Chromatiales	f__Ectothiorhodospiraceae	g__Thiogranum	s__Thiogranum longum	ID1537524	5770	4344	5507	9736	3979	2680	8540	10275	6089	0	3200	9281	11808	9981	12469	9064	9818	0	0	0	0	6038	6590	11910	7733	10186	8951	4429	0	3508	4726	6525	6621	4918	11029	15009	12342
k__Bacteria	p__Proteobacteria	c__Gammaproteobacteria	o__Chromatiales	f__(Chromatiales)	g__(Chromatiales)	s__(Chromatiales)	ID2576752	1146	1846	1477	1885	1859	1248	2122	2353	1392	1157	1694	2809	1696	1461	1898	1346	1423	825	1438	718	1959	2441	2542	2901	1781	2283	2666	4568	1020	1232	773	1480	1946	1354	2530	3882	2661
k__Bacteria	p__Proteobacteria	c__Gammaproteobacteria	o__Chromatiales	f__(Chromatiales bacterium)	g__(Chromatiales bacterium)	s__Chromatiales bacterium	ID2026725	393574	278047	362433	515017	359743	232581	403387	429231	273923	155147	286894	481304	357441	372579	339420	287336	269424	209904	255764	305828	337405	526273	511412	536910	296270	361308	496058	159952	244693	199903	372024	287478	405696	419371	447402	446450	482813
k__Bacteria	p__Proteobacteria	c__Gammaproteobacteria	o__Chromatiales	f__(Chromatiales bacterium (ex Bugula neritina AB1))	g__(Chromatiales bacterium (ex Bugula neritina AB1))	s__Chromatiales bacterium (ex Bugula neritina AB1)	ID1868282	3476	5338	3534	4508	5735	3872	11323	8772	6265	6022	7330	12876	6503	6969	6953	6258	5171	5274	7098	6391	8905	0	0	0	0	0	0	0	4273	7055	3145	3496	5356	4290	5764	5279	5229
k__Bacteria	p__Proteobacteria	c__Gammaproteobacteria	o__Chromatiales	f__Wenzhouxiangellaceae	g__(Wenzhouxiangellaceae)	s__(Wenzhouxiangellaceae)	ID1676141	749	1077	810	1008	850	707	622	666	512	382	588	840	549	470	417	395	303	484	637	606	622	1008	935	1320	580	901	1099	478	846	539	861	729	862	913	756	718	770
k__Bacteria	p__Proteobacteria	c__Gammaproteobacteria	o__Chromatiales	f__Wenzhouxiangellaceae	g__Wenzhouxiangella	s__(Wenzhouxiangella)	ID1676142	1760	2237	1966	2485	2034	1542	1658	1503	1155	835	1396	1872	1486	1356	1256	1032	939	1041	1491	1310	1336	2283	2220	3030	1463	2002	2412	1078	1918	1136	1862	1706	1982	2167	1846	1751	1918
k__Bacteria	p__Proteobacteria	c__Gammaproteobacteria	o__Chromatiales	f__Wenzhouxiangellaceae	g__Wenzhouxiangella	s__(Wenzhouxiangella)	ID2613841	4084	4748	4515	5906	4619	3502	4347	4056	2902	2254	3573	4919	3734	3607	3353	3019	2520	2380	3402	2788	3998	5197	5027	6385	3303	4659	5283	2396	3835	2757	3934	3746	4625	4855	4603	4698	4828
k__Bacteria	p__Proteobacteria	c__Gammaproteobacteria	o__Chromatiales	f__Wenzhouxiangellaceae	g__Wenzhouxiangella	s__Wenzhouxiangella sp. W260	ID2613842	11903	17114	13352	18026	13007	10774	6071	6171	5707	3182	7233	6923	6003	5805	4888	4769	3308	6301	8500	10222	5016	20296	19333	26336	11203	17358	22306	8446	18206	8431	19334	12068	11557	17542	10745	7268	9435
k__Bacteria	p__Proteobacteria	c__Gammaproteobacteria	o__Chromatiales	f__Woeseiaceae	g__(Woeseiaceae)	s__(Woeseiaceae)	ID1738654	627	603	565	942	737	507	954	815	535	711	837	956	718	652	658	600	495	640	826	598	1441	854	712	705	407	493	611	344	551	456	559	427	815	707	656	460	597
k__Bacteria	p__Proteobacteria	c__Gammaproteobacteria	o__Chromatiales	f__Woeseiaceae	g__(Woeseiaceae)	s__(Woeseiaceae)	ID1983304	0	0	0	0	0	0	0	0	0	0	0	0	0	0	0	0	0	0	0	0	0	0	0	0	0	0	0	0	0	0	0	0	0	0	0	0	0
k__Bacteria	p__Proteobacteria	c__Gammaproteobacteria	o__Chromatiales	f__Woeseiaceae	g__(uncultured Woeseiaceae bacterium)	s__uncultured Woeseiaceae bacterium	ID1983305	8307	7638	7577	11357	9678	6603	10348	9860	6490	7112	9322	11543	8198	8091	7351	7355	5884	5788	8661	6523	14128	9905	10008	10753	5919	7633	9847	4216	6710	5698	7989	5820	9667	8808	9455	7446	8409
k__Bacteria	p__Proteobacteria	c__Gammaproteobacteria	o__Chromatiales	f__Woeseiaceae	g__Woeseia	s__(Woeseia)	ID1738655	257	267	188	308	303	208	293	284	194	186	324	315	222	226	198	241	141	180	266	185	340	207	208	179	118	145	205	111	252	206	206	130	220	288	231	187	237
k__Bacteria	p__Proteobacteria	c__Gammaproteobacteria	o__Chromatiales	f__Woeseiaceae	g__Woeseia	s__Woeseia oceani	ID1548547	25769	22802	25395	35597	28550	19355	38512	31381	19815	22183	25455	34287	28470	29518	25759	23838	20279	18572	27016	19620	44936	27219	25770	28496	15252	19185	22688	12537	18688	16555	19857	18351	31577	27124	28671	24374	27644
k__Bacteria	p__Proteobacteria	c__Gammaproteobacteria	o__Enterobacterales	f__(Enterobacterales)	g__(Enterobacterales)	s__(Enterobacterales)	ID91347	6960	8318	7542	10784	8540	6432	11335	10389	7257	6110	8566	12692	9067	8157	10156	7703	7347	5940	7919	6054	9257	6857	6951	7616	5253	5921	6873	12106	10883	8624	7066	6850	8253	8322	11139	11798	10492
k__Bacteria	p__Proteobacteria	c__Gammaproteobacteria	o__Enterobacterales	f__Enterobacteriaceae	g__(Enterobacteriaceae)	s__(Enterobacteriaceae)	ID543	12456	14150	13217	18536	14817	11290	18764	17216	12177	9895	14528	20804	15533	14217	16746	13434	11919	9935	13408	10551	15663	12793	12524	14169	9641	10705	12510	17010	18973	13641	12202	11883	14457	14184	18641	16277	17677
k__Bacteria	p__Proteobacteria	c__Gammaproteobacteria	o__(Gammaproteobacteria)	f__(Gammaproteobacteria)	g__(Gammaproteobacteria)	s__(Gammaproteobacteria)	ID118884	13239	14169	18235	23088	13658	9611	23197	18561	14212	7727	11949	18652	26804	22162	34504	20086	21432	11199	12508	7607	9858	13928	13634	20272	15372	16785	14735	21148	23035	15304	16272	16321	15111	13776	22749	27435	22483
k__Bacteria	p__Proteobacteria	c__Gammaproteobacteria	o__(Candidatus Competibacteraceae)	f__Candidatus Competibacteraceae	g__(Candidatus Competibacteraceae)	s__(Candidatus Competibacteraceae)	ID1400857	9778	12453	8387	15013	10776	8240	15621	14642	9489	7136	10810	14120	13409	9962	9899	8661	9319	6567	9369	5045	10784	5206	5109	7522	4636	5588	5607	8932	8540	7689	5560	9729	11325	8928	14339	18657	16429
k__Bacteria	p__Proteobacteria	c__Gammaproteobacteria	o__(Candidatus Kentron)	f__(Candidatus Kentron)	g__Candidatus Kentron	s__(Candidatus Kentron)	ID2126330	0	0	0	0	0	0	0	0	0	0	0	0	0	0	0	0	0	0	0	0	0	0	0	0	0	0	0	0	0	0	0	0	0	0	0	0	0
k__Bacteria	p__Proteobacteria	c__Gammaproteobacteria	o__(Candidatus Kentron)	f__(Candidatus Kentron)	g__Candidatus Kentron	s__(Candidatus Kentron)	ID2643149	8958	12076	11038	15157	11737	8521	13084	12745	8188	5803	8648	15811	12999	9294	13862	8116	9313	4273	6587	3422	8743	4764	4778	6478	4453	5672	5433	7471	5544	7169	8004	12861	13830	8945	18614	30012	19195
k__Bacteria	p__Proteobacteria	c__Gammaproteobacteria	o__(Candidatus Thioglobus)	f__(Candidatus Thioglobus)	g__Candidatus Thioglobus	s__(Candidatus Thioglobus)	ID655184	3209	302	2840	4399	321	334	528	411	272	46	494	522	4465	440	125	2885	2555	56	1965	917	1700	0	0	0	0	0	0	0	0	407	0	0	334	211	344	339	305
k__Bacteria	p__Proteobacteria	c__Gammaproteobacteria	o__(Gammaproteobacteria)	f__(Gammaproteobacteria)	g__(Gammaproteobacteria)	s__(Gammaproteobacteria)	ID744995	0	0	0	0	0	0	0	0	0	0	0	0	0	0	0	0	0	0	0	0	0	0	0	0	0	0	0	0	0	0	0	0	0	0	0	0	0
k__Bacteria	p__Proteobacteria	c__Gammaproteobacteria	o__(Gammaproteobacteria)	f__(Gammaproteobacteria)	g__(Gammaproteobacteria)	s__(Gammaproteobacteria)	ID745002	4657	6030	3687	9145	6421	4684	6270	6963	2967	5015	4301	9432	5097	5384	6837	4646	5021	3725	4842	3713	5194	4160	3596	0	0	0	4711	0	6112	4403	4916	5025	5611	5813	7454	5725	6341
k__Bacteria	p__Proteobacteria	c__Gammaproteobacteria	o__(Gammaproteobacteria)	f__(Gammaproteobacteria)	g__(Gammaproteobacteria)	s__(Gammaproteobacteria)	ID62672	268	216	299	375	308	245	305	292	220	216	280	364	233	239	571	525	391	196	233	337	290	487	566	0	0	0	319	0	643	499	350	203	222	305	325	3763	279
k__Bacteria	p__Proteobacteria	c__Gammaproteobacteria	o__(SAR86 cluster bacterium)	f__(SAR86 cluster bacterium)	g__(SAR86 cluster bacterium)	s__SAR86 cluster bacterium	ID2030880	3530	4408	4963	7394	4716	3525	4856	4904	4378	4163	6420	6699	3795	3800	5145	6329	3937	2494	3573	3466	4308	4409	4216	0	0	0	4650	0	7242	6460	5445	3726	3426	3813	4952	0	4406
k__Bacteria	p__Proteobacteria	c__Gammaproteobacteria	o__(Sedimenticola)	f__(Sedimenticola)	g__Sedimenticola	s__(Sedimenticola)	ID349742	10338	10708	9326	16483	9636	6684	18579	14560	10019	3744	6481	13057	13784	11808	18421	11811	10060	12020	11778	5298	7259	9129	9259	10721	7676	9044	8410	11409	10420	10006	8659	7964	10221	11460	14461	11536	15673
k__Bacteria	p__Proteobacteria	c__Gammaproteobacteria	o__(Gammaproteobacteria)	f__(Gammaproteobacteria)	g__(Gammaproteobacteria)	s__(Gammaproteobacteria)	ID32036	12934	10995	10878	20226	10750	8653	15969	10198	7013	5863	10325	17845	14339	11742	17997	8751	11448	9350	8396	6548	8802	9626	10039	12488	9705	9579	10369	12711	8740	7894	9634	12182	10817	10860	13776	15938	14605
k__Bacteria	p__Proteobacteria	c__Gammaproteobacteria	o__Legionellales	f__(Legionellales)	g__(Legionellales)	s__(Legionellales)	ID118969	1312	3970	3482	2497	4493	3477	5197	1510	3219	2799	4116	5737	4875	3444	4637	3730	3522	3219	4368	3335	4627	1690	1916	2355	4201	4064	4084	4791	2407	1272	2030	3752	3428	1440	4967	4881	1643
k__Bacteria	p__Proteobacteria	c__Gammaproteobacteria	o__Legionellales	f__Legionellaceae	g__(Legionellaceae)	s__(Legionellaceae)	ID444	2896	0	0	4740	0	0	0	3685	0	0	0	0	0	0	0	0	0	0	0	0	0	2935	607	4634	0	0	0	0	1381	2894	607	0	0	3261	0	0	3828
k__Bacteria	p__Proteobacteria	c__Gammaproteobacteria	o__Methylococcales	f__(Methylococcales)	g__(Methylococcales)	s__(Methylococcales)	ID135618	2966	4014	3553	4869	4013	2886	5636	4688	3023	3259	3266	5446	4986	3786	5447	3391	3717	2334	3067	1887	4305	2435	2442	3148	2223	2462	2593	3006	2772	2817	2415	3695	4291	3279	5694	8710	5975
k__Bacteria	p__Proteobacteria	c__Gammaproteobacteria	o__Methylococcales	f__Methylococcaceae	g__(Methylococcaceae)	s__(Methylococcaceae)	ID403	13458	16693	14330	20193	17670	12655	24095	17363	11169	8968	12393	21043	20314	17155	22125	12643	15715	9997	14745	9520	18998	11643	11489	13485	9589	10439	11429	12659	13472	13328	10438	14681	18619	15410	23713	31013	24212
k__Bacteria	p__Proteobacteria	c__Gammaproteobacteria	o__Moraxellales	f__(Moraxellales)	g__(Moraxellales)	s__(Moraxellales)	ID2887326	0	0	0	0	0	0	0	0	0	0	0	0	0	0	0	0	0	0	0	0	0	0	0	0	0	0	0	0	0	0	0	0	0	0	0	0	0
k__Bacteria	p__Proteobacteria	c__Gammaproteobacteria	o__Moraxellales	f__Moraxellaceae	g__(Moraxellaceae)	s__(Moraxellaceae)	ID468	3449	3950	3762	5260	4125	3278	5081	4706	3774	3021	4239	5983	4045	3811	4774	4061	3406	3252	3859	3469	4817	4166	4276	3946	0	0	3800	0	5562	4943	4059	3280	3735	3986	5058	4654	4638
k__Bacteria	p__Proteobacteria	c__Gammaproteobacteria	o__Nevskiales	f__(Nevskiales)	g__(Nevskiales)	s__(Nevskiales)	ID1775403	363	384	326	466	410	316	448	484	323	322	410	611	343	345	351	346	279	224	356	2450	431	2874	2813	3255	4594	5703	3067	5723	637	284	2794	323	443	417	460	497	467
k__Bacteria	p__Proteobacteria	c__Gammaproteobacteria	o__Nevskiales	f__Sinobacteraceae	g__(Sinobacteraceae)	s__(Sinobacteraceae)	ID568386	3515	4424	3356	4592	4514	3303	5315	5079	3455	3061	4573	6362	3893	3667	4074	3415	2915	2525	3912	0	4865	0	0	0	0	0	0	0	5792	3133	0	3310	4548	3894	4792	5235	5018
k__Bacteria	p__Proteobacteria	c__Gammaproteobacteria	o__Nevskiales	f__Steroidobacteraceae	g__(Steroidobacteraceae)	s__(Steroidobacteraceae)	ID2689614	1206	1366	1254	1657	1650	1134	2055	2238	1483	1378	2099	2672	4885	1457	4785	1225	3626	3457	1609	3055	2544	3722	3399	3911	0	0	3581	0	4108	1068	3325	1059	1639	1348	1591	1737	1551
k__Bacteria	p__Proteobacteria	c__Gammaproteobacteria	o__Nevskiales	f__Steroidobacteraceae	g__Steroidobacter	s__(Steroidobacter)	ID469322	3246	3556	3121	4158	4281	2837	4988	5078	3512	3159	4798	6359	0	3511	0	3174	0	0	3990	0	5511	0	0	0	0	0	0	0	10627	2735	0	2980	4266	3523	4188	4223	4097
k__Bacteria	p__Proteobacteria	c__Gammaproteobacteria	o__Oceanospirillales	f__(Oceanospirillales)	g__(Oceanospirillales)	s__(Oceanospirillales)	ID135619	17835	18540	14909	17712	16573	15443	21482	18450	13939	12833	19421	26260	18689	15442	15521	11505	11295	14755	15052	10065	15185	12728	10280	17539	9418	9740	11555	17461	21620	28264	12703	16675	17957	16152	19690	20799	15074
k__Bacteria	p__Proteobacteria	c__Gammaproteobacteria	o__Oceanospirillales	f__Alcanivoracaceae	g__(Alcanivoracaceae)	s__(Alcanivoracaceae)	ID224372	5532	6371	1114	5212	3407	2578	9279	4945	3292	872	3822	5299	7884	3522	3850	3345	2906	825	1031	840	4440	3387	3560	6636	3648	4119	2847	5586	2370	1556	1230	5291	2884	3492	3843	3375	3541
k__Bacteria	p__Proteobacteria	c__Gammaproteobacteria	o__Oceanospirillales	f__Halomonadaceae	g__(Halomonadaceae)	s__(Halomonadaceae)	ID28256	2473	3191	2715	3560	3389	2366	4351	4154	2713	2545	3355	5231	3064	3124	3568	3818	3841	2260	3114	1961	3891	2006	2035	2153	1394	1576	2032	2363	2983	2943	2059	2442	3335	2912	3895	4407	3845
k__Bacteria	p__Proteobacteria	c__Gammaproteobacteria	o__Oceanospirillales	f__Halomonadaceae	g__Halomonas	s__(Halomonas)	ID2745	7566	10332	8219	10692	10124	7095	12837	12380	8122	7146	9617	15517	9222	9034	10567	8543	8145	6255	9397	5440	11842	5963	5863	6651	4239	5088	6089	6516	7947	8483	5917	7534	10799	8534	11893	13771	11915
k__Bacteria	p__Proteobacteria	c__Gammaproteobacteria	o__Oceanospirillales	f__Oceanospirillaceae	g__(Oceanospirillaceae)	s__(Oceanospirillaceae)	ID135620	10773	11233	11743	15017	10834	8544	19558	17730	13850	9005	12560	19124	16572	13532	14705	13135	11237	12919	11605	15374	12759	11788	12666	14717	8027	9711	10078	13012	26774	17000	14097	9275	12021	12425	13740	17277	15414
k__Bacteria	p__Proteobacteria	c__Gammaproteobacteria	o__Oceanospirillales	f__Oceanospirillaceae	g__Marinobacterium	s__(Marinobacterium)	ID48075	2997	3659	3135	4227	3856	2870	0	4506	3031	2239	3566	5374	0	3188	3903	3056	2703	0	3323	0	4312	0	0	0	0	0	2948	0	0	3362	0	3014	3776	3608	4843	5431	4712
k__Bacteria	p__Proteobacteria	c__Gammaproteobacteria	o__Pseudomonadales	f__(Pseudomonadales)	g__(Pseudomonadales)	s__(Pseudomonadales)	ID72274	2639	2931	3360	4567	3225	2442	3657	3953	2618	2051	2999	4443	2975	3405	3682	1670	2765	1938	2601	2142	2801	2292	2332	2427	1523	1680	2314	2020	3886	3333	2581	2425	2882	3162	3883	3894	3815
k__Bacteria	p__Proteobacteria	c__Gammaproteobacteria	o__Pseudomonadales	f__Marinobacteraceae	g__(Marinobacteraceae)	s__(Marinobacteraceae)	ID2887365	338	414	331	457	391	305	507	486	278	264	399	558	397	350	412	357	293	295	288	225	361	318	330	297	212	220	267	249	414	319	310	301	388	455	488	496	519
k__Bacteria	p__Proteobacteria	c__Gammaproteobacteria	o__Pseudomonadales	f__Marinobacteraceae	g__Marinobacter	s__(Marinobacter)	ID2742	6197	7357	6793	9781	7552	5640	9581	9147	6229	4973	7149	10692	7980	7399	8975	7849	6817	5154	6831	4773	7614	5937	6055	6310	4167	4785	5988	5585	8579	7258	5886	6199	7519	7475	9711	10856	9745
k__Bacteria	p__Proteobacteria	c__Gammaproteobacteria	o__Pseudomonadales	f__Pseudomonadaceae	g__(Pseudomonadaceae)	s__(Pseudomonadaceae)	ID135621	3114	3851	3405	4708	4047	3047	4631	4895	3206	2663	3866	5722	3786	3409	4539	4315	3462	2435	3422	2346	3809	3347	3534	3479	2162	2335	3042	2799	5495	3879	2915	3105	3934	3728	4850	5363	4787
k__Bacteria	p__Proteobacteria	c__Gammaproteobacteria	o__Pseudomonadales	f__Pseudomonadaceae	g__Pseudomonas	s__(Pseudomonas)	ID286	22290	21346	18264	32806	22274	21446	31824	27255	18541	15663	22153	33767	27849	19580	27107	19290	19574	18827	20463	17778	27865	19916	19902	21409	14221	16268	19837	20787	30674	20972	19990	22376	22085	19887	26919	30305	26219
k__Bacteria	p__Proteobacteria	c__Gammaproteobacteria	o__Thiotrichales	f__(Thiotrichales)	g__(Thiotrichales)	s__(Thiotrichales)	ID72273	2041	2116	2565	5519	2664	1660	8705	2878	2162	1547	1920	3059	11348	10166	16212	8550	11546	2868	2517	2497	3162	2713	3094	2922	2750	2385	3332	3130	3418	3764	3886	2314	2832	2180	5013	5138	3995
k__Bacteria	p__Proteobacteria	c__Gammaproteobacteria	o__Thiotrichales	f__Piscirickettsiaceae	g__(Piscirickettsiaceae)	s__(Piscirickettsiaceae)	ID135616	3755	4187	4135	6376	4455	3263	7259	5413	3880	3934	4147	6370	6195	5665	7962	5610	5764	3392	4174	3421	4747	4890	5048	5139	4043	3849	5191	4566	4963	5230	5441	3783	4334	4236	6897	7091	5811
k__Bacteria	p__Proteobacteria	c__Gammaproteobacteria	o__Thiotrichales	f__Thiotrichaceae	g__(Thiotrichaceae)	s__(Thiotrichaceae)	ID135617	10204	11167	11403	16701	11584	8688	15932	10795	10270	7335	9737	16650	11708	10285	12826	8123	9339	9036	11856	8213	11646	11377	12290	12462	10279	9735	11665	14161	16014	12346	9550	11808	12661	9942	14201	17954	13640
k__Bacteria	p__Proteobacteria	c__Gammaproteobacteria	o__Thiotrichales	f__(Thiotrichales)	g__(Thiotrichales)	s__(Thiotrichales)	ID939858	259	250	307	471	248	249	491	310	244	143	246	292	556	446	594	375	523	241	217	184	224	354	389	332	314	286	328	3843	289	232	341	248	279	262	426	557	451
k__Bacteria	p__Proteobacteria	c__Gammaproteobacteria	o__Thiotrichales	f__(Thiotrichales bacterium)	g__(Thiotrichales bacterium)	s__Thiotrichales bacterium	ID2026796	16076	12283	21995	30814	14357	8993	116053	13857	10639	3847	5057	10959	206815	165859	295377	126517	201064	31563	23380	12074	19557	22051	25862	31619	28135	36542	33795	26280	16842	20167	30536	19315	31738	17791	56313	60428	37380
k__Bacteria	p__Proteobacteria	c__Gammaproteobacteria	o__Thiotrichales	f__(Thiotrichales bacterium SG8_50)	g__(Thiotrichales bacterium SG8_50)	s__Thiotrichales bacterium SG8_50	ID1703416	7022	6501	6877	10538	7007	4873	7550	5756	3880	2729	4116	6531	7875	6516	7442	5955	5817	3435	4827	5346	6200	15585	16814	21653	13295	16825	15561	0	4525	3542	7914	5087	6680	6440	7719	7930	8095
k__Bacteria	p__Proteobacteria	c__Gammaproteobacteria	o__(Gammaproteobacteria)	f__(Gammaproteobacteria)	g__(Gammaproteobacteria)	s__(Gammaproteobacteria)	ID33811	136119	133546	152262	219626	155452	109171	155926	170532	129134	94498	144125	228523	149364	167620	199010	174122	139316	90161	122258	96540	129848	130354	127572	116445	90403	98597	144364	101016	141159	160646	120538	122437	147784	160749	217723	198219	210884
k__Bacteria	p__Proteobacteria	c__Gammaproteobacteria	o__(gamma proteobacterium symbiont of Ctena orbiculata)	f__(gamma proteobacterium symbiont of Ctena orbiculata)	g__(gamma proteobacterium symbiont of Ctena orbiculata)	s__gamma proteobacterium symbiont of Ctena orbiculata	ID1968598	5823	5995	6889	9182	6137	4145	15079	8881	5958	2950	4648	9317	15937	13110	19483	9079	12059	4800	5182	2843	5218	3629	3711	4931	3536	4194	4136	6621	4704	6365	4387	6421	8177	5761	11032	16313	11683
k__Bacteria	p__Proteobacteria	c__Gammaproteobacteria	o__(Gammaproteobacteria bacterium)	f__(Gammaproteobacteria bacterium)	g__(Gammaproteobacteria bacterium)	s__Gammaproteobacteria bacterium	ID1913989	643012	599450	653329	1004948	758995	507754	783119	850503	600282	466102	713079	1052490	741259	800677	886647	819666	641517	443209	631378	503717	759709	747947	741105	745667	532844	659244	835329	408613	659720	660500	634231	506037	702601	751397	930961	801555	884566
k__Bacteria	p__Proteobacteria	c__Gammaproteobacteria	o__(Gammaproteobacteria bacterium SG8_30)	f__(Gammaproteobacteria bacterium SG8_30)	g__(Gammaproteobacteria bacterium SG8_30)	s__Gammaproteobacteria bacterium SG8_30	ID1703404	3001	0	2825	4298	3430	0	0	3587	0	0	0	0	0	0	0	0	0	0	0	0	0	6802	6564	9328	6167	8626	6625	0	0	0	0	0	3677	3196	0	4157	4146
k__Bacteria	p__Proteobacteria	c__Gammaproteobacteria	o__(Gammaproteobacteria bacterium SG8_31)	f__(Gammaproteobacteria bacterium SG8_31)	g__(Gammaproteobacteria bacterium SG8_31)	s__Gammaproteobacteria bacterium SG8_31	ID1703405	8659	7829	10089	13409	9626	6838	6294	9597	6499	4141	7581	10702	5160	5212	4820	4631	3892	3785	6034	6943	7572	15245	14952	18458	13248	18898	17278	0	6153	4244	7424	9627	10644	11020	12915	16465	14035
k__Bacteria	p__Proteobacteria	c__Gammaproteobacteria	o__(Olavius algarvensis Gamma 3 endosymbiont)	f__(Olavius algarvensis Gamma 3 endosymbiont)	g__(Olavius algarvensis Gamma 3 endosymbiont)	s__Olavius algarvensis Gamma 3 endosymbiont	ID260704	14691	12128	18005	26906	17307	10201	14516	17540	14002	8152	13677	27650	16879	24243	26443	25371	17774	8310	11414	9628	12027	11077	11290	8675	6231	5866	12439	11237	12230	23084	11922	11379	15279	18432	27482	21580	25372
k__Bacteria	p__Proteobacteria	c__Gammaproteobacteria	o__Vibrionales	f__(Vibrionales)	g__(Vibrionales)	s__(Vibrionales)	ID135623	152	157	209	475	247	240	145	233	235	166	387	841	151	134	498	518	272	399	189	690	288	162	169	141	57	112	192	403	855	1875	1437	133	131	275	2193	249	447
k__Bacteria	p__Proteobacteria	c__Gammaproteobacteria	o__Vibrionales	f__Vibrionaceae	g__(Vibrionaceae)	s__(Vibrionaceae)	ID641	6658	7683	7191	10465	7854	6430	7390	6637	6026	4833	7952	12354	7019	6307	8541	6566	5666	8245	7896	6314	6976	6440	7872	7625	3694	5313	7790	12180	13129	8397	8019	6089	6596	5859	21567	10954	10231
k__Bacteria	p__Proteobacteria	c__Gammaproteobacteria	o__Vibrionales	f__Vibrionaceae	g__Vibrio	s__(Vibrio)	ID662	12022	13339	15859	22352	14710	15061	15505	20645	22606	9885	17131	34543	12207	12444	18725	13966	11865	38035	23439	17339	15927	15249	19203	14964	7592	10193	18577	21685	55343	31867	27891	10854	11384	20029	82396	19492	21880
k__Bacteria	p__Proteobacteria	c__Gammaproteobacteria	o__Xanthomonadales	f__(Xanthomonadales)	g__(Xanthomonadales)	s__(Xanthomonadales)	ID135614	6170	7851	6659	8955	7466	5588	7765	7589	5257	4350	6644	9300	6448	5704	5720	4759	4184	5127	6735	5674	7237	8691	8023	11476	5533	8104	9157	4218	11797	5163	6448	5875	7481	7721	7450	7836	7710
k__Bacteria	p__Proteobacteria	c__Gammaproteobacteria	o__Xanthomonadales	f__Rhodanobacteraceae	g__(Rhodanobacteraceae)	s__(Rhodanobacteraceae)	ID1775411	6497	8438	6791	9032	8581	6084	9765	9214	6345	5509	8200	11672	7709	6737	7262	6118	5318	5276	7649	5268	9093	6415	6035	7816	4354	5672	6530	4940	14281	6166	5658	6496	8607	7710	8683	9036	8728
k__Bacteria	p__Proteobacteria	c__Gammaproteobacteria	o__Xanthomonadales	f__(Xanthomonadales)	g__(Xanthomonadales)	s__(Xanthomonadales)	ID451320	569	706	574	886	689	520	745	668	463	380	561	781	643	563	562	472	421	387	578	453	573	706	650	957	464	642	767	370	733	446	530	545	718	705	705	777	749
k__Bacteria	p__Proteobacteria	c__Gammaproteobacteria	o__Xanthomonadales	f__(Xanthomonadales bacterium)	g__(Xanthomonadales bacterium)	s__Xanthomonadales bacterium	ID2006849	52340	54973	59589	94687	53018	43093	41388	40680	31274	21117	37954	43965	42648	39966	38514	33512	26193	37271	56649	64814	41090	137997	121816	210453	94844	159527	164008	32610	76360	32309	88000	44531	52918	68739	54791	44830	53448
k__Bacteria	p__Proteobacteria	c__Gammaproteobacteria	o__Xanthomonadales	f__Xanthomonadaceae	g__(Xanthomonadaceae)	s__(Xanthomonadaceae)	ID32033	12719	15833	13368	18117	16557	11971	19343	18369	12367	10869	15636	22611	15111	13606	14176	12212	10512	10267	14447	10478	17691	13800	13028	20099	10837	13936	13280	12078	19882	12271	11402	12500	16334	14835	17231	17389	16977
k__Bacteria	p__Proteobacteria	c__Gammaproteobacteria	o__Xanthomonadales	f__Xanthomonadaceae	g__(Xanthomonadaceae)	s__(Xanthomonadaceae)	ID57609	116	122	118	158	137	97	167	151	113	95	160	201	124	115	104	125	100	97	131	78	127	90	2963	0	0	0	91	0	208	109	78	117	139	120	131	127	147
k__Bacteria	p__Proteobacteria	c__Gammaproteobacteria	o__Xanthomonadales	f__Xanthomonadaceae	g__(Xanthomonadaceae bacterium)	s__Xanthomonadaceae bacterium	ID1926873	3942	4900	4195	5047	4843	3619	5189	4827	3239	2922	4024	5970	3976	3850	3767	3059	2681	2489	3597	2757	4774	3110	0	0	0	0	3140	0	3961	3082	2902	3695	4862	4587	4637	4720	4966
k__Bacteria	p__Proteobacteria	c__Oligoflexia	o__(Oligoflexia)	f__(Oligoflexia)	g__(Oligoflexia)	s__(Oligoflexia)	ID1553900	5175	3919	5946	8587	4999	5147	6961	6135	2707	4228	6168	5552	3249	3428	4586	3772	2755	2252	4507	5691	4467	6734	5090	4488	2068	4173	2959	4890	7463	6792	4608	3762	4784	5679	4215	4427	5271
k__Bacteria	p__Proteobacteria	c__Oligoflexia	o__Bdellovibrionales	f__(Bdellovibrionales)	g__(Bdellovibrionales)	s__(Bdellovibrionales)	ID213481	5185	4050	5108	4738	4673	3837	0	5590	4798	3362	6323	5895	4365	4093	7777	6288	5273	3456	3924	3972	4120	3522	3816	4350	2983	0	2171	1671	1584	1025	3158	4524	0	4967	6294	6061	6635
k__Bacteria	p__Proteobacteria	c__(Proteobacteria)	o__(Proteobacteria)	f__(Proteobacteria)	g__(Proteobacteria)	s__(Proteobacteria)	ID81684	7826	6597	4441	10221	7137	4667	8075	8574	5805	5355	7820	11552	5275	5710	6310	5570	4354	6116	9590	5605	11803	4011	3976	3706	2762	3178	4829	4755	7519	6020	5045	4736	6371	5839	7716	7255	7122
k__Bacteria	p__Proteobacteria	c__(Proteobacteria bacterium)	o__(Proteobacteria bacterium)	f__(Proteobacteria bacterium)	g__(Proteobacteria bacterium)	s__Proteobacteria bacterium	ID1977087	86591	103615	73548	104589	114426	76899	113972	130203	82122	71607	114578	155453	81271	75680	82966	73836	61799	60878	103482	53158	143271	57899	60799	71063	54390	62484	63616	58451	92319	72738	52897	78574	108117	95855	119506	123018	123059
k__Bacteria	p__Proteobacteria	c__(Proteobacteria bacterium TMED72)	o__(Proteobacteria bacterium TMED72)	f__(Proteobacteria bacterium TMED72)	g__(Proteobacteria bacterium TMED72)	s__Proteobacteria bacterium TMED72	ID1986848	19857	23105	17739	26046	28155	18588	16551	23302	15013	11160	24829	29344	14729	13323	18689	17149	13227	7753	11945	9511	12598	8665	7658	8216	8258	8831	13048	7207	12377	12189	10557	18672	23643	24717	31669	30443	31101
k__Bacteria	p__Proteobacteria	c__Zetaproteobacteria	o__(Zetaproteobacteria)	f__(Zetaproteobacteria)	g__(Zetaproteobacteria)	s__(Zetaproteobacteria)	ID580370	3153	3261	2991	5416	3294	2681	4724	0	0	0	0	0	4350	3325	4276	3229	3452	0	0	0	0	3552	3424	4410	3662	3663	3500	0	0	7204	2915	3207	3507	0	4626	4760	4460
k__Bacteria	p__(Bacteria)	c__(Bacteria)	o__(Bacteria)	f__(Bacteria)	g__(Bacteria)	s__(Bacteria)	ID1783257	186049	191469	173191	235299	181624	195789	131729	143304	117672	72065	130049	204794	164869	129489	181022	150665	119343	115379	119815	98675	96893	145226	133117	188047	125330	142170	138379	336393	271048	143004	184351	164443	167409	222203	180094	146717	166664
k__Bacteria	p__Candidatus Abyssubacteria	c__(Candidatus Abyssubacteria)	o__(Candidatus Abyssubacteria)	f__(Candidatus Abyssubacteria)	g__(Candidatus Abyssubacteria)	s__(Candidatus Abyssubacteria)	ID2093358	3423	0	0	4711	0	0	0	0	0	0	0	0	3844	0	0	0	3041	0	0	0	0	5398	5751	6690	3634	4217	6525	3965	0	0	3890	3621	0	0	4647	0	4269
k__Bacteria	p__Candidatus Omnitrophica	c__(Candidatus Omnitrophica)	o__(Candidatus Omnitrophica)	f__(Candidatus Omnitrophica)	g__(Candidatus Omnitrophica)	s__(Candidatus Omnitrophica)	ID67812	1080	378	664	1261	387	388	738	207	437	159	206	238	666	799	1003	632	788	204	236	180	237	1527	1605	981	1798	1363	1668	1237	539	276	1183	999	456	319	1223	823	825
k__Bacteria	p__Candidatus Omnitrophica	c__(Candidatus Omnitrophica)	o__(Candidatus Omnitrophica)	f__(Candidatus Omnitrophica)	g__(Candidatus Omnitrophica)	s__(Candidatus Omnitrophica)	ID1047005	32945	22203	25570	49205	28463	20235	23548	20922	21769	15293	22708	29017	18411	19716	28691	21399	23590	13827	16122	13530	20748	38867	40622	26987	32803	25740	35454	29011	20908	20092	30080	28781	19309	21943	45050	33684	37610
k__Bacteria	p__Candidatus Omnitrophica	c__(Candidatus Omnitrophica bacterium)	o__(Candidatus Omnitrophica bacterium)	f__(Candidatus Omnitrophica bacterium)	g__(Candidatus Omnitrophica bacterium)	s__Candidatus Omnitrophica bacterium	ID2035772	7780	5026	5228	9201	4454	3914	7729	0	4307	0	0	0	6345	5345	6800	4618	5995	0	0	0	0	9476	10210	9814	12406	11798	9651	15928	4358	3670	8163	7224	4912	3801	9056	6782	7450
k__Bacteria	p__Chlamydiae	c__(Chlamydiae)	o__(Chlamydiae)	f__(Chlamydiae)	g__(Chlamydiae)	s__(Chlamydiae)	ID204428	1373	3722	926	2399	1136	917	4434	1052	824	537	1181	1098	4870	3126	1043	889	1000	893	1020	898	1077	2307	2315	2589	2000	3991	1510	2651	4437	1226	1912	1203	0	1307	1304	0	1262
k__Bacteria	p__Chlamydiae	c__Chlamydiia	o__(Chlamydiia)	f__(Chlamydiia)	g__(Chlamydiia)	s__(Chlamydiia)	ID204429	3093	0	2770	2362	1078	3186	0	3896	2767	2455	1288	4539	0	0	3702	2896	2694	666	945	793	941	2620	2269	5895	3293	0	4446	3921	3117	1505	1701	3890	0	1051	4272	0	3922
k__Bacteria	p__Kiritimatiellaeota	c__(Kiritimatiellaeota)	o__(Kiritimatiellaeota)	f__(Kiritimatiellaeota)	g__(Kiritimatiellaeota)	s__(Kiritimatiellaeota)	ID134625	1544	1245	1716	4720	3549	2205	1803	1203	2565	567	793	1005	2505	2520	4558	4176	2495	1829	3829	2669	1125	4036	3548	2942	2181	2276	2736	5547	3610	2550	4282	2436	2917	2574	4369	2586	2819
k__Bacteria	p__Kiritimatiellaeota	c__Kiritimatiellae	o__(Kiritimatiellae)	f__(Kiritimatiellae)	g__(Kiritimatiellae)	s__(Kiritimatiellae)	ID1921781	0	0	0	0	0	0	0	0	0	0	0	0	0	0	0	0	0	0	0	0	0	0	0	0	0	0	0	0	0	0	0	0	0	0	0	0	0
k__Bacteria	p__Kiritimatiellaeota	c__Kiritimatiellae	o__Kiritimatiellales	f__(Kiritimatiellales)	g__(Kiritimatiellales)	s__(Kiritimatiellales)	ID1921782	5346	3746	5388	5816	3413	6219	2388	1645	2456	2862	1107	1656	3917	3546	5514	4619	3341	4496	3528	2746	4599	4874	4519	5427	3624	3885	4384	14019	10398	2272	5316	3389	3307	6658	3911	2696	3420
k__Bacteria	p__Kiritimatiellaeota	c__Kiritimatiellae	o__Kiritimatiellales	f__Pontiellaceae	g__(Pontiellaceae)	s__(Pontiellaceae)	ID2750653	0	0	0	0	0	0	0	0	0	0	0	0	0	0	0	0	0	0	0	0	0	0	0	0	0	0	0	0	0	0	0	0	0	0	0	0	0
k__Bacteria	p__Kiritimatiellaeota	c__Kiritimatiellae	o__Kiritimatiellales	f__Pontiellaceae	g__Pontiella	s__(Pontiella)	ID2750657	3335	2900	4404	5374	3353	7816	7082	4495	2282	0	3750	5052	5233	2272	5365	4972	2907	4475	2866	3483	0	4436	4069	3500	2877	2504	3643	16491	9723	4355	5106	1795	1860	6244	3129	5580	5497
k__Bacteria	p__Kiritimatiellaeota	c__Kiritimatiellae	o__Kiritimatiellales	f__Pontiellaceae	g__Pontiella	s__Pontiella desulfatans	ID2750659	7658	6012	9230	9077	5458	13310	0	0	4257	0	0	0	5877	6179	11065	9208	5973	9349	6453	4660	0	7597	7122	7642	5365	5393	7006	26255	20782	3915	9199	4475	4914	12861	5820	4112	4531
k__Bacteria	p__Kiritimatiellaeota	c__Kiritimatiellae	o__Kiritimatiellales	f__Pontiellaceae	g__Pontiella	s__Pontiella sulfatireligans	ID2750658	5130	4211	5331	6257	3997	7373	0	0	2771	0	0	0	0	3116	5346	4658	3258	4561	3172	3119	0	4677	4332	4451	3446	3328	4217	17773	9905	0	5456	3294	3278	7110	4369	0	0
k__Bacteria	p__Kiritimatiellaeota	c__Tichowtungiia	o__(Tichowtungiia)	f__(Tichowtungiia)	g__(Tichowtungiia)	s__(Tichowtungiia)	ID2907184	0	0	0	0	0	0	0	0	0	0	0	0	0	0	0	0	0	0	0	0	0	0	0	0	0	0	0	0	0	0	0	0	0	0	0	0	0
k__Bacteria	p__Kiritimatiellaeota	c__Tichowtungiia	o__Tichowtungiales	f__(Tichowtungiales)	g__(Tichowtungiales)	s__(Tichowtungiales)	ID2907185	0	0	0	0	0	0	0	0	0	0	0	0	0	0	0	0	0	0	0	0	0	0	0	0	0	0	0	0	0	0	0	0	0	0	0	0	0
k__Bacteria	p__Kiritimatiellaeota	c__Tichowtungiia	o__Tichowtungiales	f__Tichowtungiaceae	g__(Tichowtungiaceae)	s__(Tichowtungiaceae)	ID2907186	0	0	0	0	0	0	0	0	0	0	0	0	0	0	0	0	0	0	0	0	0	0	0	0	0	0	0	0	0	0	0	0	0	0	0	0	0
k__Bacteria	p__Kiritimatiellaeota	c__Tichowtungiia	o__Tichowtungiales	f__Tichowtungiaceae	g__Tichowtungia	s__(Tichowtungia)	ID2907187	0	0	0	0	0	0	0	0	0	0	0	0	0	0	0	0	0	0	0	0	0	0	0	0	0	0	0	0	0	0	0	0	0	0	0	0	0
k__Bacteria	p__Kiritimatiellaeota	c__Tichowtungiia	o__Tichowtungiales	f__Tichowtungiaceae	g__Tichowtungia	s__Tichowtungia aerotolerans	ID2697043	4138	3416	3240	0	0	4402	0	0	0	0	0	0	0	0	0	0	0	3830	0	0	0	0	0	0	0	0	0	16766	6412	0	0	0	0	9263	0	0	0
k__Bacteria	p__Lentisphaerae	c__(Lentisphaerae)	o__(Lentisphaerae)	f__(Lentisphaerae)	g__(Lentisphaerae)	s__(Lentisphaerae)	ID256845	3329	2168	2726	3533	1682	2492	5693	4206	1294	607	742	1099	1899	1847	2135	1678	1452	1741	1285	1252	4508	2773	2845	2766	1945	2035	2326	7580	3182	2035	3114	2081	1557	3492	2894	1382	1902
k__Bacteria	p__Lentisphaerae	c__Lentisphaeria	o__(Lentisphaeria)	f__(Lentisphaeria)	g__(Lentisphaeria)	s__(Lentisphaeria)	ID1313211	709	474	629	724	412	616	0	0	309	169	241	352	497	461	574	445	354	441	395	297	0	603	570	529	458	484	471	1910	822	491	654	449	360	877	651	391	409
k__Bacteria	p__Lentisphaerae	c__Lentisphaeria	o__Lentisphaerales	f__(Lentisphaerales)	g__(Lentisphaerales)	s__(Lentisphaerales)	ID278081	2479	1107	1328	2475	1020	999	0	0	575	213	344	498	4613	1347	1224	986	1066	796	737	579	0	2293	2534	6001	4459	5141	2198	9	1302	555	1966	1670	3735	1111	1453	4381	4991
k__Bacteria	p__Lentisphaerae	c__Lentisphaeria	o__Lentisphaerales	f__Lentisphaeraceae	g__(Lentisphaeraceae)	s__(Lentisphaeraceae)	ID566277	2	3	5	1	0	3	0	0	4	2	3	3	0	2	2	3	6	3	2	1	0	2	5	0	0	0	3	1	2	16	1	0	0	3	11	0	0
k__Bacteria	p__Lentisphaerae	c__Lentisphaeria	o__Lentisphaerales	f__Lentisphaeraceae	g__Lentisphaera	s__(Lentisphaera)	ID256846	2	3	7	10	5	10	0	0	6	3	2	8	0	1	4	14	3	16	8	11	0	7	6	0	0	0	2	1	15	15	8	2	0	9	6	0	0
k__Bacteria	p__Lentisphaerae	c__Lentisphaeria	o__Lentisphaerales	f__Lentisphaeraceae	g__Lentisphaera	s__Lentisphaera araneosa	ID256847	4284	3297	6204	7250	4771	4709	0	0	3556	2398	3116	5335	0	3156	6889	7801	4031	7652	5572	5418	0	6881	7929	0	0	0	5927	5711	12579	16797	7816	2898	0	4636	9053	0	0
k__Bacteria	p__Lentisphaerae	c__(Lentisphaerae)	o__(Lentisphaerae)	f__(Lentisphaerae)	g__(Lentisphaerae)	s__(Lentisphaerae)	ID641407	23770	22008	20534	30289	16502	16154	21737	9327	13170	5008	7466	10938	21965	19094	25409	17646	18425	14798	12781	10595	8816	25578	23639	30097	21295	23378	21739	56665	26119	13125	22779	20105	18209	21399	25448	17919	18869
k__Bacteria	p__Lentisphaerae	c__(Lentisphaerae bacterium)	o__(Lentisphaerae bacterium)	f__(Lentisphaerae bacterium)	g__(Lentisphaerae bacterium)	s__Lentisphaerae bacterium	ID1932692	3085	0	3151	0	0	3363	4458	0	0	0	0	0	0	0	0	0	0	0	0	0	0	0	0	0	0	0	0	8754	0	0	3866	0	0	3411	4304	0	0
k__Bacteria	p__Lentisphaerae	c__(Lentisphaerae bacterium ADurb.BinA184)	o__(Lentisphaerae bacterium ADurb.BinA184)	f__(Lentisphaerae bacterium ADurb.BinA184)	g__(Lentisphaerae bacterium ADurb.BinA184)	s__Lentisphaerae bacterium ADurb.BinA184	ID1852901	3475	0	0	0	0	0	0	0	0	0	0	0	0	0	0	0	0	0	0	0	0	3807	3306	0	3299	3662	3002	6452	0	0	0	2854	0	0	0	0	0
k__Bacteria	p__Lentisphaerae	c__(Lentisphaerae bacterium RIFOXYA12_FULL_48_11)	o__(Lentisphaerae bacterium RIFOXYA12_FULL_48_11)	f__(Lentisphaerae bacterium RIFOXYA12_FULL_48_11)	g__(Lentisphaerae bacterium RIFOXYA12_FULL_48_11)	s__Lentisphaerae bacterium RIFOXYA12_FULL_48_11	ID1798578	5669	0	3606	5593	0	2595	0	0	0	0	0	0	4903	3383	0	0	0	0	0	0	0	5094	5305	7682	4959	5764	4826	11689	0	0	4758	4382	3795	3297	0	0	3826
k__Bacteria	p__Planctomycetes	c__(Planctomycetes)	o__(Planctomycetes)	f__(Planctomycetes)	g__(Planctomycetes)	s__(Planctomycetes)	ID203682	617584	715378	505132	735502	658715	569208	529073	683787	440708	309040	555011	969009	663992	434384	520403	410359	402973	283498	386999	271942	424925	489218	466238	752338	590887	672542	503023	914772	764152	475906	564892	631399	629558	744447	658889	522615	645072
k__Bacteria	p__Planctomycetes	c__Candidatus Brocadiia	o__(Candidatus Brocadiia)	f__(Candidatus Brocadiia)	g__(Candidatus Brocadiia)	s__(Candidatus Brocadiia)	ID2517206	1151	742	698	1324	691	787	952	387	529	172	305	453	1097	811	943	625	846	461	411	315	362	1517	1507	1790	2179	2249	1507	15	748	391	1314	968	744	688	1134	819	1014
k__Bacteria	p__Planctomycetes	c__Candidatus Brocadiia	o__Candidatus Brocadiales	f__(Candidatus Brocadiales)	g__(Candidatus Brocadiales)	s__(Candidatus Brocadiales)	ID1127829	1265	2052	574	1055	2306	1485	1653	2832	2063	1440	1481	2086	1096	3636	1586	3949	1043	4178	4669	3216	8078	4121	5062	2357	2604	1218	3328	1848	5478	1558	800	728	752	934	1808	827	896
k__Bacteria	p__Planctomycetes	c__Candidatus Brocadiia	o__Candidatus Brocadiales	f__Candidatus Brocadiaceae	g__(Candidatus Brocadiaceae)	s__(Candidatus Brocadiaceae)	ID1127830	3249	3716	2947	4775	4073	2856	4900	4017	3272	2630	3633	5939	3654	0	3724	0	2816	0	3445	0	5534	3919	4259	4952	4361	4524	3815	4356	0	2795	2963	3543	3731	3194	4939	4839	4556
k__Bacteria	p__Planctomycetes	c__Candidatus Brocadiia	o__Candidatus Brocadiales	f__Candidatus Scalinduaceae	g__(Candidatus Scalinduaceae)	s__(Candidatus Scalinduaceae)	ID2897346	0	1	0	0	0	0	2	0	0	0	0	0	1	0	0	0	0	3	3	0	4	0	0	2	0	0	0	1	0	2	0	0	0	0	0	0	0
k__Bacteria	p__Planctomycetes	c__Candidatus Brocadiia	o__Candidatus Brocadiales	f__Candidatus Scalinduaceae	g__Candidatus Scalindua	s__(Candidatus Scalindua)	ID236756	6411	5215	3399	6257	5999	6564	7419	7927	5657	5815	6469	9270	5522	3434	7510	5416	4901	6619	9366	4986	13447	11158	13331	7454	7089	6273	8307	5926	6758	7074	4513	4176	4059	4750	8447	5142	5553
k__Bacteria	p__Planctomycetes	c__Phycisphaerae	o__(Phycisphaerae)	f__(Phycisphaerae)	g__(Phycisphaerae)	s__(Phycisphaerae)	ID666505	17448	16447	12811	26459	15869	10932	19345	11565	13366	5848	11254	14554	19687	14298	17041	13078	15678	8061	8633	7716	8944	27118	26300	28906	35306	38137	28329	30576	13024	9434	19715	17228	18933	12535	26709	18147	21719
k__Bacteria	p__Planctomycetes	c__Phycisphaerae	o__Phycisphaerales	f__(Phycisphaerales)	g__(Phycisphaerales)	s__(Phycisphaerales)	ID666506	6617	6587	6135	9183	9441	5955	5884	10430	6698	4662	11254	14123	4365	4586	4450	4220	3333	2411	4149	3337	6350	6630	5419	5424	5524	6020	7181	2961	5878	4413	4509	7088	8056	9540	7794	6698	9840
k__Bacteria	p__Planctomycetes	c__Phycisphaerae	o__Phycisphaerales	f__Phycisphaeraceae	g__(Phycisphaeraceae)	s__(Phycisphaeraceae)	ID666507	7997	8495	7420	12297	6999	6882	11245	7374	6668	6285	8289	11407	8734	9040	9267	8233	6630	7324	8025	5410	13752	8373	7406	6295	4397	4699	6821	6515	15684	9060	6998	7846	10072	6255	9703	7998	9852
k__Bacteria	p__Planctomycetes	c__Phycisphaerae	o__Phycisphaerales	f__Phycisphaeraceae	g__(Phycisphaeraceae)	s__(Phycisphaeraceae)	ID1385974	571	571	748	708	655	451	506	714	495	329	730	986	453	521	427	489	336	316	431	215	431	642	673	509	337	373	505	4058	1782	356	342	541	598	742	532	479	646
k__Bacteria	p__Planctomycetes	c__Phycisphaerae	o__Phycisphaerales	f__Phycisphaeraceae	g__(Phycisphaeraceae bacterium)	s__Phycisphaeraceae bacterium	ID2026777	6540	6661	6181	8463	8184	5665	6262	8588	5695	4167	9190	11581	6353	5054	5134	4823	3662	2937	4594	3322	5853	5715	4703	6173	4588	5163	6042	0	8788	4501	4518	6538	7469	9637	7102	6160	8203
k__Bacteria	p__Planctomycetes	c__Phycisphaerae	o__Phycisphaerales	f__(Phycisphaerales)	g__(Phycisphaerales)	s__(Phycisphaerales)	ID1500946	0	0	0	0	0	0	0	0	0	0	0	0	0	0	0	0	0	0	0	0	0	0	0	0	0	0	0	0	0	0	0	0	0	0	0	0	0
k__Bacteria	p__Planctomycetes	c__Phycisphaerae	o__Phycisphaerales	f__(Phycisphaerales bacterium)	g__(Phycisphaerales bacterium)	s__Phycisphaerales bacterium	ID2052180	112312	89160	85477	147208	94541	71766	98418	77275	67619	34168	72642	99721	100252	73250	82731	65908	77845	33210	40492	36465	50861	175721	167971	197326	248123	283406	186835	163660	65765	48243	120974	112545	110684	89654	140302	106509	127760
k__Bacteria	p__Planctomycetes	c__Phycisphaerae	o__Sedimentisphaerales	f__(Sedimentisphaerales)	g__(Sedimentisphaerales)	s__(Sedimentisphaerales)	ID2483366	3896	0	2785	0	0	292	0	0	0	0	0	0	0	0	0	0	0	0	0	0	0	4031	4123	4308	4839	4584	3617	1380	4287	0	4940	2855	0	3813	0	0	0
k__Bacteria	p__Planctomycetes	c__Phycisphaerae	o__(Phycisphaerae)	f__(Phycisphaerae)	g__(Phycisphaerae)	s__(Phycisphaerae)	ID1546154	9047	6969	6386	11242	6901	5592	9924	7256	5184	3775	6258	9085	8723	6502	7386	5698	7068	7101	8314	6619	5806	8398	8190	6841	3558	4057	3315	6071	10219	6394	4296	8798	8053	6387	10390	7595	9245
k__Bacteria	p__Planctomycetes	c__Phycisphaerae	o__(Phycisphaerae bacterium)	f__(Phycisphaerae bacterium)	g__(Phycisphaerae bacterium)	s__Phycisphaerae bacterium	ID2026778	4724	4395	3725	6123	5408	3502	6340	5065	3574	2462	5077	6403	4417	4110	4108	3092	3188	0	0	0	4063	3499	3396	4340	3640	4189	4292	0	4037	2948	3178	4600	5070	5315	5207	4079	5985
k__Bacteria	p__Planctomycetes	c__Phycisphaerae	o__(Phycisphaerae bacterium SG8_4)	f__(Phycisphaerae bacterium SG8_4)	g__(Phycisphaerae bacterium SG8_4)	s__Phycisphaerae bacterium SG8_4	ID1703409	6077	4332	4244	7887	3465	2979	5490	0	2813	0	0	0	5991	4154	5075	3881	5348	0	0	0	0	15495	15528	16349	21621	21457	16877	9658	0	0	8961	5798	5282	3109	8595	5689	6000
k__Bacteria	p__Planctomycetes	c__Planctomycetia	o__(Planctomycetia)	f__(Planctomycetia)	g__(Planctomycetia)	s__(Planctomycetia)	ID203683	149765	205208	129092	174280	185201	157234	120892	195395	109742	86075	157959	285887	160793	106692	128221	98849	89376	67611	97941	66381	107518	60223	53432	136553	61520	83094	69102	125492	214728	133571	111018	163147	161441	214455	151722	126946	159374
k__Bacteria	p__Planctomycetes	c__Planctomycetia	o__Gemmatales	f__(Gemmatales)	g__(Gemmatales)	s__(Gemmatales)	ID2691355	0	0	1	0	0	1	0	0	1	0	0	1	0	0	1	0	0	0	1	0	0	0	0	1	0	2	2	0	2	0	2	0	1	0	0	0	0
k__Bacteria	p__Planctomycetes	c__Planctomycetia	o__Gemmatales	f__Gemmataceae	g__(Gemmataceae)	s__(Gemmataceae)	ID1914233	10826	15765	9077	12978	14803	12224	10432	15398	8858	7835	15022	21834	11291	8053	9766	8033	7344	5894	9631	5634	12087	6528	5853	12315	6276	7859	7006	10885	70950	10656	8694	12013	12176	14918	12206	10035	12185
k__Bacteria	p__Planctomycetes	c__Planctomycetia	o__Isosphaerales	f__(Isosphaerales)	g__(Isosphaerales)	s__(Isosphaerales)	ID2691356	0	0	1	0	0	0	0	0	0	1	0	2	0	0	1	1	1	0	1	0	0	0	0	0	0	1	0	0	2	0	0	0	0	0	1	0	0
k__Bacteria	p__Planctomycetes	c__Planctomycetia	o__Isosphaerales	f__Isosphaeraceae	g__(Isosphaeraceae)	s__(Isosphaeraceae)	ID1763524	9209	9046	7462	10925	8533	6937	8697	8471	7119	6027	7859	11759	10238	6677	7955	6418	6235	4717	7318	6699	9811	5787	7975	10836	6324	7881	6496	9369	13312	8042	7063	6983	10640	8245	10638	8878	10496
k__Bacteria	p__Planctomycetes	c__Planctomycetia	o__Isosphaerales	f__Isosphaeraceae	g__Tautonia	s__(Tautonia)	ID2680020	5247	7503	4420	6180	7207	5927	5015	7121	4169	3629	6458	9999	5503	3795	4532	3829	3361	2714	4527	0	6119	3105	0	5565	3211	4175	3503	4747	9573	4667	3812	5554	6083	6903	5879	4823	5873
k__Bacteria	p__Planctomycetes	c__Planctomycetia	o__Pirellulales	f__(Pirellulales)	g__(Pirellulales)	s__(Pirellulales)	ID2691354	19534	25889	15980	22129	26681	20376	18474	29320	15534	11964	21694	40139	22802	16251	19196	14059	13991	11148	15344	10055	15411	7023	8925	18423	7741	10406	8387	19651	28047	18097	14198	20694	20705	27381	19119	20028	20408
k__Bacteria	p__Planctomycetes	c__Planctomycetia	o__Pirellulales	f__Lacipirellulaceae	g__(Lacipirellulaceae)	s__(Lacipirellulaceae)	ID2691359	14971	17411	11291	20950	18502	15234	25019	24468	12992	13779	17540	29776	21935	20655	24090	18825	18434	17429	17513	15917	22556	11528	10078	23309	13206	18180	13610	18714	27024	14763	13526	14118	15186	19837	27483	24508	19371
k__Bacteria	p__Planctomycetes	c__Planctomycetia	o__Pirellulales	f__Lacipirellulaceae	g__Adhaeretor	s__(Adhaeretor)	ID2862451	0	0	0	0	0	0	0	0	0	0	0	0	0	0	0	0	0	0	0	0	0	0	0	0	0	0	0	0	0	0	0	0	0	0	0	0	0
k__Bacteria	p__Planctomycetes	c__Planctomycetia	o__Pirellulales	f__Lacipirellulaceae	g__Adhaeretor	s__Adhaeretor mobilis	ID1930276	3723	4630	2858	0	4668	4037	0	5812	2768	2333	4145	7507	5161	0	0	0	0	0	3197	0	0	0	0	0	0	0	0	4199	5451	3084	3059	3565	3752	4947	0	0	3822
k__Bacteria	p__Planctomycetes	c__Planctomycetia	o__Pirellulales	f__Lacipirellulaceae	g__Aeoliella	s__(Aeoliella)	ID2795781	0	0	0	0	0	0	0	0	0	0	0	0	0	0	0	0	0	0	0	0	0	0	0	0	0	0	0	0	0	0	0	0	0	0	0	0	0
k__Bacteria	p__Planctomycetes	c__Planctomycetia	o__Pirellulales	f__Lacipirellulaceae	g__Aeoliella	s__Aeoliella mucimassa	ID2527972	3666	3927	2763	4179	4022	3360	0	5958	0	0	3399	5616	4868	0	0	0	0	3306	4141	0	0	0	0	3985	0	0	0	5699	7737	0	3019	3320	3498	4163	0	0	0
k__Bacteria	p__Planctomycetes	c__Planctomycetia	o__Pirellulales	f__Lacipirellulaceae	g__Bythopirellula	s__(Bythopirellula)	ID1400386	3689	4048	4957	7629	4489	3707	8185	5824	4528	6311	4022	6894	5403	6716	8160	6559	6188	6872	6032	5455	7766	4400	3955	7787	5261	7297	5413	7565	7925	5190	5776	3337	3319	4800	6070	8940	7180
k__Bacteria	p__Planctomycetes	c__Planctomycetia	o__Pirellulales	f__Lacipirellulaceae	g__Bythopirellula	s__Bythopirellula goksoyri	ID1400387	3172	3958	0	0	3919	3259	0	4376	0	0	3303	5779	3914	0	0	0	0	0	0	0	0	0	0	0	0	0	0	0	4416	0	0	3090	3195	4060	0	0	0
k__Bacteria	p__Planctomycetes	c__Planctomycetia	o__Pirellulales	f__Lacipirellulaceae	g__Bythopirellula	s__Bythopirellula polymerisocia	ID2528003	4241	5077	3029	4522	5104	4249	0	5655	2694	0	4100	7231	5050	0	0	0	0	0	3184	0	0	0	0	4703	0	0	0	4059	5483	3211	3063	4059	4099	5389	3907	0	4260
k__Bacteria	p__Planctomycetes	c__Planctomycetia	o__Pirellulales	f__Lacipirellulaceae	g__Lacipirellula	s__(Lacipirellula)	ID2691417	3652	4795	2888	4205	4722	3899	0	5472	2665	2356	4254	7150	4957	0	0	0	0	0	3143	0	0	0	0	4155	0	0	0	4365	7515	3000	2892	3796	3954	4835	0	0	4012
k__Bacteria	p__Planctomycetes	c__Planctomycetia	o__Pirellulales	f__Lacipirellulaceae	g__Posidoniimonas	s__(Posidoniimonas)	ID2795979	3588	4744	2934	4166	4495	3752	0	5133	2681	0	4010	6949	4353	0	0	0	0	0	0	0	0	0	0	0	0	0	0	4353	6590	3103	3147	3696	4018	4891	0	0	3804
k__Bacteria	p__Planctomycetes	c__Planctomycetia	o__Pirellulales	f__Pirellulaceae	g__(Pirellulaceae)	s__(Pirellulaceae)	ID2691357	84781	107969	75476	99011	101310	83816	73418	112391	63556	46690	88114	163517	88949	62239	73182	56971	55729	40557	55430	43874	62724	38390	43029	75717	38693	52813	43899	73078	108166	77850	63321	88477	89357	116960	83158	75886	91495
k__Bacteria	p__Planctomycetes	c__Planctomycetia	o__Pirellulales	f__Pirellulaceae	g__Anatilimnocola	s__(Anatilimnocola)	ID2807414	0	0	0	0	0	0	0	0	0	0	0	0	0	0	0	0	0	0	0	0	0	0	0	0	0	0	0	0	0	0	0	0	0	0	0	0	0
k__Bacteria	p__Planctomycetes	c__Planctomycetia	o__Pirellulales	f__Pirellulaceae	g__Anatilimnocola	s__Anatilimnocola aggregata	ID2528021	8935	13377	7390	10179	12073	10069	6728	11144	6183	4839	9129	15809	8996	6232	7364	5754	5179	3534	5310	3151	6580	3665	3239	8532	3883	5260	4165	6482	11745	7419	5579	10490	9601	12873	9544	7966	9688
k__Bacteria	p__Planctomycetes	c__Planctomycetia	o__Pirellulales	f__Pirellulaceae	g__Aureliella	s__(Aureliella)	ID2795605	0	0	0	0	0	0	0	0	0	0	0	0	0	0	0	0	0	0	0	0	0	0	0	0	0	0	0	0	0	0	0	0	0	0	0	0	0
k__Bacteria	p__Planctomycetes	c__Planctomycetia	o__Pirellulales	f__Pirellulaceae	g__Aureliella	s__Aureliella helgolandensis	ID2527968	4087	5628	4258	5171	4533	3928	0	5963	3386	2564	4546	8568	4287	3689	3824	3011	0	0	0	0	0	0	0	0	0	0	0	0	6201	3896	3310	4611	4446	5988	4251	4346	4344
k__Bacteria	p__Planctomycetes	c__Planctomycetia	o__Pirellulales	f__Pirellulaceae	g__Blastopirellula	s__(Blastopirellula)	ID265487	10828	14914	8923	12451	13352	11305	11773	13127	7405	7718	10560	19251	11676	10465	12258	9316	8529	6359	9061	6040	10434	5783	5121	13424	6137	8201	6775	9966	12407	9001	9871	11905	11654	14980	11280	12842	11250
k__Bacteria	p__Planctomycetes	c__Planctomycetia	o__Pirellulales	f__Pirellulaceae	g__Blastopirellula	s__Blastopirellula marina	ID124	3834	5177	3311	4574	4719	4074	0	4691	2661	0	3833	6877	4060	0	0	0	0	0	0	0	0	0	0	0	0	0	0	4036	4392	3144	0	4244	4243	5358	3998	0	4028
k__Bacteria	p__Planctomycetes	c__Planctomycetia	o__Pirellulales	f__Pirellulaceae	g__Blastopirellula	s__(Blastopirellula)	ID2647022	1371	1917	1208	1628	1723	1441	1071	1720	942	737	1355	2367	1435	919	1204	899	786	625	859	569	971	664	595	1385	674	896	730	1291	1510	1155	968	1449	1488	1856	1473	1224	1514
k__Bacteria	p__Planctomycetes	c__Planctomycetia	o__Pirellulales	f__Pirellulaceae	g__Blastopirellula	s__Blastopirellula sp.	ID2024826	14652	19422	12700	17208	17341	15520	10958	16161	10076	7439	13927	24497	14252	10206	12691	9984	8545	6349	8568	6272	8840	6559	5901	13110	6240	8250	7728	14832	16639	13297	11674	15923	14612	20209	15299	11903	15099
k__Bacteria	p__Planctomycetes	c__Planctomycetia	o__Pirellulales	f__Pirellulaceae	g__Lignipirellula	s__(Lignipirellula)	ID2795775	0	0	0	0	0	0	0	0	0	0	0	0	0	0	0	0	0	0	0	0	0	0	0	0	0	0	0	0	0	0	0	0	0	0	0	0	0
k__Bacteria	p__Planctomycetes	c__Planctomycetia	o__Pirellulales	f__Pirellulaceae	g__Lignipirellula	s__Lignipirellula cremea	ID2528010	21736	31715	18757	25177	29063	24857	17385	26848	15527	11685	22741	38177	21594	14737	17902	13802	12250	8351	12813	7838	15538	7879	6919	17238	8232	10756	9392	15126	20993	17840	13582	25589	23249	32417	23283	18521	23985
k__Bacteria	p__Planctomycetes	c__Planctomycetia	o__Pirellulales	f__Pirellulaceae	g__Mariniblastus	s__(Mariniblastus)	ID2005380	0	0	0	0	0	0	0	0	0	0	0	0	0	0	0	0	0	0	0	0	0	0	0	0	0	0	0	0	0	0	0	0	0	0	0	0	0
k__Bacteria	p__Planctomycetes	c__Planctomycetia	o__Pirellulales	f__Pirellulaceae	g__Mariniblastus	s__Mariniblastus fucicola	ID980251	11468	12012	11500	14201	12488	10269	7481	23426	9716	8264	15222	32837	12309	7928	7994	7732	5723	5457	7221	9830	8055	0	0	6914	0	0	0	7652	18012	12220	8422	11042	9457	17438	8229	7972	11758
k__Bacteria	p__Planctomycetes	c__Planctomycetia	o__Pirellulales	f__Pirellulaceae	g__Novipirellula	s__(Novipirellula)	ID2795426	2305	2516	4313	6159	4921	4251	3653	5014	3386	2033	3768	7374	5381	3730	4344	3055	3275	1824	2219	1652	6051	1977	1658	4046	2008	2534	2060	2197	4768	3726	4203	2395	5225	2735	5513	4603	5351
k__Bacteria	p__Planctomycetes	c__Planctomycetia	o__Pirellulales	f__Pirellulaceae	g__Novipirellula	s__Novipirellula artificiosorum	ID2528016	12193	11453	9482	13691	9453	8514	7534	8564	5720	2968	5527	11082	13184	8162	10222	6256	7186	4615	5005	3846	0	6712	5778	14855	7127	9596	7266	15258	10819	6301	9366	11640	11655	12467	11842	10378	11808
k__Bacteria	p__Planctomycetes	c__Planctomycetia	o__Pirellulales	f__Pirellulaceae	g__Novipirellula	s__Novipirellula aureliae	ID2527966	3420	3301	0	0	0	0	0	0	0	0	0	0	0	0	0	0	0	0	0	0	0	0	0	0	0	0	0	4670	0	0	0	3167	0	3164	0	0	0
k__Bacteria	p__Planctomycetes	c__Planctomycetia	o__Pirellulales	f__Pirellulaceae	g__Pirellula	s__(Pirellula)	ID123	1362	1698	1128	1516	1534	1295	1043	1646	932	691	1260	2373	1382	943	1086	875	720	572	805	3216	911	3156	0	1313	3340	711	603	1103	1636	1098	898	1277	1303	1822	1256	1175	1365
k__Bacteria	p__Planctomycetes	c__Planctomycetia	o__Pirellulales	f__Pirellulaceae	g__Pirellula	s__Pirellula staleyi	ID125	6980	10221	5962	8049	9051	7944	5639	8750	4923	3575	6836	12433	7375	4976	5838	4444	4006	2773	4146	0	4862	0	0	6274	0	3646	3106	5284	7951	5893	4385	8249	7690	10122	7613	6320	7758
k__Bacteria	p__Planctomycetes	c__Planctomycetia	o__Pirellulales	f__Pirellulaceae	g__Rhodopirellula	s__(Rhodopirellula)	ID265488	11413	13972	10419	17520	12383	10614	15569	14068	8676	8107	10910	21630	15408	11001	13221	10369	9245	8718	11348	8891	11959	7676	6850	11735	7695	10087	8827	12871	17665	10378	11285	11846	11828	15505	14337	12596	15329
k__Bacteria	p__Planctomycetes	c__Planctomycetia	o__Pirellulales	f__Pirellulaceae	g__Rhodopirellula	s__Rhodopirellula maiorica	ID1265734	3094	4178	2986	0	3559	3100	0	4304	2622	0	3595	7642	0	0	0	0	0	0	0	0	0	0	0	0	0	0	0	0	0	3126	0	3444	3358	4434	0	0	0
k__Bacteria	p__Planctomycetes	c__Planctomycetia	o__Pirellulales	f__Pirellulaceae	g__Rhodopirellula	s__(Rhodopirellula)	ID2624920	5400	6747	5007	6672	5786	5110	0	6332	3924	2683	4896	9527	5313	3916	4682	3807	3295	0	0	0	0	0	0	4621	0	0	0	4176	7787	4925	4397	5490	5450	7320	5226	4600	5836
k__Bacteria	p__Planctomycetes	c__Planctomycetia	o__Pirellulales	f__Pirellulaceae	g__Roseiconus	s__(Roseiconus)	ID2814446	1142	1561	1078	5076	1418	1223	0	1540	3186	2506	1300	2431	4332	3053	3789	2906	0	0	0	0	0	0	0	0	0	0	0	0	1813	1145	3644	1126	1327	1681	4088	0	4474
k__Bacteria	p__Planctomycetes	c__Planctomycetia	o__Pirellulales	f__Pirellulaceae	g__Roseiconus	s__Roseiconus nitratireducens	ID2605748	3131	4323	2943	0	3808	3292	0	4233	0	0	3296	6058	0	0	0	0	0	0	0	0	0	0	0	0	0	0	0	0	4437	2950	0	3236	3279	4633	0	0	0
k__Bacteria	p__Planctomycetes	c__Planctomycetia	o__Pirellulales	f__Pirellulaceae	g__Roseimaritima	s__(Roseimaritima)	ID1579506	3458	4614	3047	7646	4187	3435	5384	4477	4994	3717	3538	6715	6698	4982	5819	4581	4049	2729	3946	2808	4435	0	0	5343	0	0	0	5212	7339	3020	4947	3898	3579	4930	6566	5507	7162
k__Bacteria	p__Planctomycetes	c__Planctomycetia	o__Pirellulales	f__Pirellulaceae	g__Roseimaritima	s__Roseimaritima ulvae	ID980254	2975	4127	2811	0	3729	3185	0	3966	0	0	3182	6564	0	0	0	0	0	0	0	0	0	0	0	0	0	0	0	0	0	2875	0	3431	3353	4413	0	0	0
k__Bacteria	p__Planctomycetes	c__Planctomycetia	o__Pirellulales	f__Pirellulaceae	g__Rosistilla	s__(Rosistilla)	ID2795779	5615	7545	5157	6708	6900	5736	4524	7477	4312	3175	5902	11382	5970	4744	5797	4756	3903	2502	3547	0	0	0	0	4518	0	0	0	4438	7046	5234	4291	6156	6108	8267	5554	4792	5836
k__Bacteria	p__Planctomycetes	c__Planctomycetia	o__Pirellulales	f__Pirellulaceae	g__Rubripirellula	s__(Rubripirellula)	ID1579505	9972	12010	8916	11535	10830	9140	7927	14525	8257	5831	11214	23147	10406	7338	8531	6983	6172	4024	5166	4537	5099	2948	0	7950	3322	4713	3501	7644	13657	10062	8788	9731	10258	12063	8677	7910	10825
k__Bacteria	p__Planctomycetes	c__Planctomycetia	o__Pirellulales	f__Pirellulaceae	g__Stieleria	s__(Stieleria)	ID2795973	5683	4230	5454	10872	6869	3170	7764	4452	4884	5755	6514	6918	9108	7452	8385	6857	5925	4374	5917	5007	6471	3101	0	6881	3082	4257	3442	6542	7507	5810	7256	6011	6214	4437	9291	8137	9984
k__Bacteria	p__Planctomycetes	c__Planctomycetia	o__Pirellulales	f__Pirellulaceae	g__Stieleria	s__Stieleria varia	ID2528005	3351	4306	3414	0	3926	3450	0	4581	2925	0	3713	7459	0	0	0	0	0	0	0	0	0	0	0	0	0	0	0	0	4241	3591	0	3627	3669	4793	0	0	0
k__Bacteria	p__Planctomycetes	c__Planctomycetia	o__Pirellulales	f__Thermoguttaceae	g__(Thermoguttaceae)	s__(Thermoguttaceae)	ID2691358	0	0	0	0	0	0	0	0	0	0	0	0	0	0	0	0	0	0	0	0	0	0	0	0	0	0	0	0	0	0	0	0	0	0	0	0	0
k__Bacteria	p__Planctomycetes	c__Planctomycetia	o__Pirellulales	f__Thermoguttaceae	g__Thermogutta	s__(Thermogutta)	ID1676125	0	0	0	0	0	0	0	0	0	0	0	0	0	0	0	0	0	0	0	0	0	0	0	0	0	0	0	0	0	0	0	0	0	0	0	0	0
k__Bacteria	p__Planctomycetes	c__Planctomycetia	o__Pirellulales	f__Thermoguttaceae	g__Thermogutta	s__Thermogutta terrifontis	ID1331910	3797	3710	2769	4346	0	2796	0	0	0	0	0	0	5143	0	0	0	0	0	0	0	0	3030	0	7134	4270	5674	3669	9960	0	0	3205	3899	3853	3426	4002	0	3767
k__Bacteria	p__Planctomycetes	c__Planctomycetia	o__Planctomycetales	f__(Planctomycetales)	g__(Planctomycetales)	s__(Planctomycetales)	ID112	4235	6050	3610	5100	5535	4714	3755	5615	3334	2890	4884	8211	4853	3043	3423	2909	2537	2126	3273	2184	3754	2046	1837	4119	2062	2563	2283	4036	6198	4011	3411	4737	4809	6237	4281	3410	4451
k__Bacteria	p__Planctomycetes	c__Planctomycetia	o__Planctomycetales	f__Planctomycetaceae	g__(Planctomycetaceae)	s__(Planctomycetaceae)	ID126	36862	55613	31928	47121	52588	42672	41859	53439	33063	29467	49774	74823	41363	28687	35186	29081	24755	21599	33849	21893	38416	23231	23964	36984	24032	24282	21857	34493	52078	41036	32437	43324	41774	52480	41812	32934	42965
k__Bacteria	p__Planctomycetes	c__Planctomycetia	o__Planctomycetales	f__Planctomycetaceae	g__Crateriforma	s__(Crateriforma)	ID2714592	3390	4018	2962	0	3403	3049	0	3590	0	0	0	5192	3689	0	0	0	0	0	0	0	0	0	0	0	0	0	0	0	4002	0	0	3535	3510	4245	0	0	0
k__Bacteria	p__Planctomycetes	c__Planctomycetia	o__Planctomycetales	f__Planctomycetaceae	g__Fuerstiella	s__(Fuerstiella)	ID1936111	0	0	0	0	0	0	0	0	0	0	0	0	0	0	0	0	0	0	0	0	0	0	0	0	0	0	0	0	0	0	0	0	0	0	0	0	0
k__Bacteria	p__Planctomycetes	c__Planctomycetia	o__Planctomycetales	f__Planctomycetaceae	g__Fuerstiella	s__Fuerstiella marisgermanici	ID1891926	8120	13437	9388	10178	12740	10917	8461	14720	10406	10168	15534	36768	10477	9135	12005	12091	8028	5114	6614	7475	7887	3115	0	6301	0	3559	3542	6076	15304	16050	7388	9893	9639	12640	8789	7252	9110
k__Bacteria	p__Planctomycetes	c__Planctomycetia	o__Planctomycetales	f__Planctomycetaceae	g__Gimesia	s__(Gimesia)	ID1649453	23328	36290	20324	27958	32473	27744	22710	31476	19020	15974	28065	46952	25862	17345	21119	17093	14910	12370	18037	14545	21429	12190	11064	24882	12504	16012	13975	24595	29632	24105	21090	27854	26641	34513	25298	23169	25629
k__Bacteria	p__Planctomycetes	c__Planctomycetia	o__Planctomycetales	f__Planctomycetaceae	g__Gimesia	s__Gimesia aquarii	ID2527964	3536	5485	3187	4240	5285	4256	4494	5390	3695	2962	5327	8715	4687	3348	3995	3044	2775	3643	4007	0	4223	0	0	0	0	0	0	0	4622	5364	0	4282	4254	5408	4103	0	4056
k__Bacteria	p__Planctomycetes	c__Planctomycetia	o__Planctomycetales	f__Planctomycetaceae	g__Maioricimonas	s__(Maioricimonas)	ID2795777	0	0	0	0	0	0	0	0	0	0	0	0	0	0	0	0	0	0	0	0	0	0	0	0	0	0	0	0	0	0	0	0	0	0	0	0	0
k__Bacteria	p__Planctomycetes	c__Planctomycetia	o__Planctomycetales	f__Planctomycetaceae	g__Maioricimonas	s__Maioricimonas rarisocia	ID2528026	6179	10066	5356	7211	8922	7654	5183	8385	4925	4140	7062	12236	6333	4232	5247	4155	3448	3009	5141	2950	6115	0	0	5191	0	3529	2984	4721	7136	5798	4331	7057	7251	9081	6812	5221	6493
k__Bacteria	p__Planctomycetes	c__Planctomycetia	o__Planctomycetales	f__Planctomycetaceae	g__Rubinisphaera	s__(Rubinisphaera)	ID1649490	3348	4542	2944	4046	4076	3542	6821	4313	2600	2040	3616	6240	3602	2536	2900	2316	4637	3924	2463	3956	6203	3425	3246	2872	3266	4211	3889	6551	4830	3158	2775	3629	3677	4759	3421	2801	3566
k__Bacteria	p__Planctomycetes	c__Planctomycetia	o__Planctomycetales	f__Planctomycetaceae	g__Rubinisphaera	s__(Rubinisphaera)	ID2632840	322	454	264	420	356	348	0	385	251	187	301	604	342	3166	3717	284	0	0	236	0	0	0	0	3905	0	0	0	0	502	313	266	319	367	445	304	3710	356
k__Bacteria	p__Planctomycetes	c__Planctomycetia	o__Planctomycetales	f__Planctomycetaceae	g__Rubinisphaera	s__Rubinisphaera sp. JC658	ID2713176	4089	6168	3767	5006	5609	4781	0	5491	3130	2733	4964	8094	4337	0	0	2877	0	0	3133	0	0	0	0	0	0	0	0	0	5259	4059	3241	4890	4414	6217	4410	0	4490
k__Bacteria	p__Planctomycetes	c__Planctomycetia	o__Planctomycetales	f__Planctomycetaceae	g__Symmachiella	s__(Symmachiella)	ID2795780	12248	11605	9753	14268	10732	9141	11706	17394	9768	8609	14784	14915	15148	8282	10656	8499	7516	6410	10146	6154	12396	5603	4973	13119	6484	8326	7231	11348	17430	11761	9809	11271	13999	11156	13593	10785	13746
k__Bacteria	p__Planctomycetes	c__Planctomycetia	o__Planctomycetales	f__Planctomycetaceae	g__Thalassoglobus	s__(Thalassoglobus)	ID2795865	4753	658	4219	5508	6402	3030	0	6569	4195	3487	5895	914	5155	3408	4248	3532	2907	3722	5014	3113	4904	0	0	4557	0	0	0	3913	7838	5475	4331	5302	5243	539	4979	3976	4987
k__Bacteria	p__Planctomycetes	c__Planctomycetia	o__Planctomycetales	f__Planctomycetaceae	g__(Planctomycetaceae)	s__(Planctomycetaceae)	ID69476	5341	6788	4545	5826	6225	5318	6807	6827	3783	4930	5767	9213	5961	5873	7203	6472	5386	4356	6059	3979	6765	4600	4104	8648	4217	5506	4572	8514	7851	4520	6595	5245	5199	4745	8878	7322	5200
k__Bacteria	p__Planctomycetes	c__Planctomycetia	o__Planctomycetales	f__Planctomycetaceae	g__(Planctomycetaceae bacterium)	s__Planctomycetaceae bacterium	ID2026779	50571	65750	41147	59516	59697	50169	41450	51214	32060	24763	43356	74146	53552	36257	43172	30444	31578	19443	28896	17162	37375	31316	27959	61020	35681	46202	35058	51653	43795	35401	35962	60179	55852	62509	57731	47467	55827
k__Bacteria	p__Planctomycetes	c__Planctomycetia	o__Planctomycetales	f__Planctomycetaceae	g__(Planctomycetaceae bacterium TMED10)	s__Planctomycetaceae bacterium TMED10	ID1986833	4017	5236	2994	4468	5477	4357	0	5386	2544	0	4003	6708	3739	0	0	0	0	0	0	0	0	0	0	0	0	0	0	0	0	2765	0	4240	4167	6192	0	0	4321
k__Bacteria	p__Planctomycetes	c__Planctomycetia	o__Planctomycetales	f__(Planctomycetales)	g__(Planctomycetales)	s__(Planctomycetales)	ID466154	6554	4297	4776	8215	7350	4476	5331	6129	4627	2982	5085	8506	6318	4331	5350	4072	3831	2921	3962	3198	4148	5362	5267	7448	3417	9581	4986	7527	8137	4449	6307	6277	6111	5204	7001	5341	6391
k__Bacteria	p__Planctomycetes	c__Planctomycetia	o__Planctomycetales	f__(Planctomycetales bacterium zrk34)	g__(Planctomycetales bacterium zrk34)	s__Planctomycetales bacterium zrk34	ID2723666	3710	3868	3443	5901	4647	3388	4581	3991	3403	3564	7229	6285	4769	3957	4702	3913	3412	2814	4446	2693	5219	3396	2987	3955	2917	0	3721	4925	4828	4757	4453	3912	4349	3914	4713	3737	4451
k__Bacteria	p__Planctomycetes	c__Planctomycetia	o__(Planctomycetia)	f__(Planctomycetia)	g__(Planctomycetia)	s__(Planctomycetia)	ID573133	782	1003	3254	4552	1135	805	3641	1104	3148	2529	1323	1701	4038	2769	3385	2833	2489	1862	3015	4446	3632	3462	3114	597	2512	3206	2921	3083	1021	3418	2763	782	883	1041	4098	3278	4341
k__Bacteria	p__Planctomycetes	c__Planctomycetia	o__(Planctomycetia bacterium)	f__(Planctomycetia bacterium)	g__(Planctomycetia bacterium)	s__Planctomycetia bacterium	ID2052181	3089	3976	0	0	3842	3032	0	3823	0	0	3474	5616	0	0	0	0	0	0	0	0	0	0	0	4818	0	0	0	0	3942	0	0	3236	3210	4278	0	0	0
k__Bacteria	p__Planctomycetes	c__Planctomycetia	o__(Planctomycetia bacterium 21-64-5)	f__(Planctomycetia bacterium 21-64-5)	g__(Planctomycetia bacterium 21-64-5)	s__Planctomycetia bacterium 21-64-5	ID1970542	7255	9741	5502	8026	8678	7401	5415	8199	4365	3538	6440	10971	8367	4616	5568	4126	4213	3143	4434	0	5260	3372	2943	8867	4507	6010	4208	10223	8736	4979	4924	7815	7826	9473	7316	6316	7577
k__Bacteria	p__Planctomycetes	c__(Planctomycetes)	o__(Planctomycetes)	f__(Planctomycetes)	g__(Planctomycetes)	s__(Planctomycetes)	ID473814	75826	69999	62568	96355	77829	61641	85496	75859	60766	47067	76864	104984	84762	60717	74348	56291	57348	41146	61864	48258	77109	73198	67163	116905	88131	102617	78000	168616	75890	56927	76076	72963	73769	73289	88841	69486	81908
k__Bacteria	p__Planctomycetes	c__(Planctomycetes bacterium)	o__(Planctomycetes bacterium)	f__(Planctomycetes bacterium)	g__(Planctomycetes bacterium)	s__Planctomycetes bacterium	ID2026780	220610	274838	195117	292889	304213	231228	214804	283064	189902	151630	290706	401258	225347	169431	204114	176232	150169	114340	187279	126406	228814	212659	177795	249426	177296	198491	224490	292512	257063	198903	180232	240946	247380	284145	260043	204639	260842
k__Bacteria	p__Planctomycetes	c__(Planctomycetes bacterium ADurb.Bin069)	o__(Planctomycetes bacterium ADurb.Bin069)	f__(Planctomycetes bacterium ADurb.Bin069)	g__(Planctomycetes bacterium ADurb.Bin069)	s__Planctomycetes bacterium ADurb.Bin069	ID1852902	4437	3184	2954	5373	0	0	0	0	0	0	0	0	4220	0	0	0	2903	0	0	0	0	4117	4091	7246	6254	8086	4931	6568	0	0	3580	3386	3798	0	4731	3762	4216
k__Bacteria	p__Planctomycetes	c__(Planctomycetes bacterium ADurb.Bin126)	o__(Planctomycetes bacterium ADurb.Bin126)	f__(Planctomycetes bacterium ADurb.Bin126)	g__(Planctomycetes bacterium ADurb.Bin126)	s__Planctomycetes bacterium ADurb.Bin126	ID1852903	10177	6737	7723	11906	5563	5858	7579	0	3618	0	0	0	11114	7336	7739	4660	6440	3559	3236	0	0	10457	9359	16140	12430	15189	11561	27544	6660	3083	8702	9734	8941	6691	9981	8139	9342
k__Bacteria	p__Planctomycetes	c__(Planctomycetes bacterium B3_Pla)	o__(Planctomycetes bacterium B3_Pla)	f__(Planctomycetes bacterium B3_Pla)	g__(Planctomycetes bacterium B3_Pla)	s__Planctomycetes bacterium B3_Pla	ID2012488	8323	5803	5716	10264	4628	4130	8125	0	4170	0	0	0	8472	5358	6832	5276	7399	2683	0	0	0	15607	16021	16851	21254	22003	15958	15902	4295	0	11325	7966	7070	3823	11582	7546	8182
k__Bacteria	p__Planctomycetes	c__(Planctomycetes bacterium CA13)	o__(Planctomycetes bacterium CA13)	f__(Planctomycetes bacterium CA13)	g__(Planctomycetes bacterium CA13)	s__Planctomycetes bacterium CA13	ID2527986	10170	9489	8029	11021	7780	7505	5987	7992	5346	2877	5551	11368	10654	6779	8417	5371	5825	3932	4090	3072	0	4746	4311	10211	5042	6796	5314	13870	9343	5770	7929	9392	9271	11071	9444	8304	9779
k__Bacteria	p__Planctomycetes	c__(Planctomycetes bacterium K23_9)	o__(Planctomycetes bacterium K23_9)	f__(Planctomycetes bacterium K23_9)	g__(Planctomycetes bacterium K23_9)	s__Planctomycetes bacterium K23_9	ID1930275	3974	5073	3799	4621	4618	3915	0	5883	3288	2308	4421	9545	4022	3196	0	2974	0	0	0	0	0	0	0	0	0	0	0	0	4581	4081	0	4097	4121	5931	0	0	4231
k__Bacteria	p__Planctomycetes	c__(Planctomycetes bacterium Pla163)	o__(Planctomycetes bacterium Pla163)	f__(Planctomycetes bacterium Pla163)	g__(Planctomycetes bacterium Pla163)	s__Planctomycetes bacterium Pla163	ID2528008	5460	6738	5721	8043	9107	5979	7479	8663	6201	6025	10877	13221	5650	5796	6434	6059	4524	3626	6597	4620	8758	4245	3300	0	0	0	4258	0	5923	5655	4002	5724	6945	7398	6726	5040	7132
k__Bacteria	p__Planctomycetes	c__(Planctomycetes bacterium Poly30)	o__(Planctomycetes bacterium Poly30)	f__(Planctomycetes bacterium Poly30)	g__(Planctomycetes bacterium Poly30)	s__Planctomycetes bacterium Poly30	ID2528018	8258	9014	11793	13821	12106	7880	9510	12935	9301	9203	16312	20273	8075	8526	9168	9574	6703	6316	9584	13879	11316	6073	5065	5000	3173	3478	5883	4798	12718	9453	6667	7432	9063	9988	8418	6679	9937
k__Bacteria	p__Planctomycetes	c__(Planctomycetes bacterium RBG_13_63_9)	o__(Planctomycetes bacterium RBG_13_63_9)	f__(Planctomycetes bacterium RBG_13_63_9)	g__(Planctomycetes bacterium RBG_13_63_9)	s__Planctomycetes bacterium RBG_13_63_9	ID1801965	11172	8823	7907	12619	6984	6484	9597	5353	3817	0	3384	6249	18089	7032	8305	5517	7485	4194	4209	3213	0	9743	8678	27107	16144	23178	12988	41564	8869	4095	9820	11191	10870	8212	11294	9595	11067
k__Bacteria	p__Planctomycetes	c__(Planctomycetes bacterium RBG_16_64_10)	o__(Planctomycetes bacterium RBG_16_64_10)	f__(Planctomycetes bacterium RBG_16_64_10)	g__(Planctomycetes bacterium RBG_16_64_10)	s__Planctomycetes bacterium RBG_16_64_10	ID1801970	5309	5494	4198	6539	4907	4191	0	4236	0	0	0	5272	7288	3444	4372	2894	3598	0	0	0	0	3635	3136	9481	5092	6865	4565	6484	4059	2745	3756	5700	5841	5239	5790	5291	5761
k__Bacteria	p__Planctomycetes	c__(Planctomycetes bacterium RBG_16_64_12)	o__(Planctomycetes bacterium RBG_16_64_12)	f__(Planctomycetes bacterium RBG_16_64_12)	g__(Planctomycetes bacterium RBG_16_64_12)	s__Planctomycetes bacterium RBG_16_64_12	ID1801971	22279	18751	17048	26929	14249	13216	21362	10075	7711	3602	6087	11493	36269	14523	17652	11540	15983	8779	8349	6432	5786	23749	20958	67278	43604	57697	30185	61174	17550	8576	23358	24601	24184	16477	24771	20898	23300
k__Bacteria	p__Planctomycetes	c__(Planctomycetes bacterium SM23_25)	o__(Planctomycetes bacterium SM23_25)	f__(Planctomycetes bacterium SM23_25)	g__(Planctomycetes bacterium SM23_25)	s__Planctomycetes bacterium SM23_25	ID1704028	7174	4650	5502	8880	3841	3862	4726	0	0	0	0	0	7795	4677	5333	3382	4469	2539	0	0	0	7693	7107	12094	9335	11884	8748	14704	4757	0	5967	6982	6424	4516	7364	5795	6633
k__Bacteria	p__Verrucomicrobia	c__(Verrucomicrobia)	o__(Verrucomicrobia)	f__(Verrucomicrobia)	g__(Verrucomicrobia)	s__(Verrucomicrobia)	ID74201	72118	84817	85255	121393	78878	68961	49161	59802	49857	45116	78988	114761	54257	50901	86218	79200	53399	49182	56917	43506	43691	55121	53484	66650	30702	33426	47905	55138	207077	108109	102789	65123	60786	88870	79439	49927	65419
k__Bacteria	p__Verrucomicrobia	c__Opitutae	o__(Opitutae)	f__(Opitutae)	g__(Opitutae)	s__(Opitutae)	ID414999	3313	2845	4500	6745	3432	2765	5654	1611	1639	1931	2305	3112	1760	1903	5379	6270	3443	4378	1811	2313	5658	2503	2281	1752	1163	3905	1905	2670	9494	5994	5393	2507	2140	3320	5419	5622	3003
k__Bacteria	p__Verrucomicrobia	c__Opitutae	o__Opitutales	f__(Opitutales)	g__(Opitutales)	s__(Opitutales)	ID415000	25	21	27	49	20	11	17	14	15	18	19	30	23	14	28	27	16	1986	2546	2644	6621	1928	1833	1763	1560	1364	2572	2223	46	42	25	21	20	13	29	11	13
k__Bacteria	p__Verrucomicrobia	c__Opitutae	o__Opitutales	f__Opitutaceae	g__(Opitutaceae)	s__(Opitutaceae)	ID134623	5241	4828	5066	7172	4824	4248	4404	3863	3256	2638	4528	5774	4670	3880	5746	5121	3874	3141	3743	2990	0	4766	4555	5303	3497	3873	4183	6970	14761	5070	5627	4392	4621	4968	5513	4065	4974
k__Bacteria	p__Verrucomicrobia	c__Opitutae	o__Opitutales	f__(Opitutales)	g__(Opitutales)	s__(Opitutales)	ID1951176	60	70	71	74	77	61	64	65	34	38	56	91	82	51	63	59	65	0	0	0	0	0	0	0	0	0	0	0	152	62	51	78	61	68	89	65	72
k__Bacteria	p__Verrucomicrobia	c__Opitutae	o__Opitutales	f__(Opitutales bacterium TMED158)	g__(Opitutales bacterium TMED158)	s__Opitutales bacterium TMED158	ID1986794	3776	3785	4629	6727	4451	3140	4327	4443	3395	2742	4951	6679	3956	3735	5590	5431	3901	0	0	0	0	0	0	0	0	0	0	0	4367	4554	4170	3470	3860	4287	4983	4529	4884
k__Bacteria	p__Verrucomicrobia	c__Opitutae	o__Puniceicoccales	f__(Puniceicoccales)	g__(Puniceicoccales)	s__(Puniceicoccales)	ID415001	0	0	0	0	0	0	0	0	0	0	0	0	0	0	0	0	1	0	0	1	0	0	0	0	0	0	0	0	0	1	1	0	0	0	0	0	0
k__Bacteria	p__Verrucomicrobia	c__Opitutae	o__Puniceicoccales	f__Puniceicoccaceae	g__(Puniceicoccaceae)	s__(Puniceicoccaceae)	ID415002	8817	11308	7490	11472	12590	7418	10826	7982	7262	6415	5746	11530	11820	8163	12667	13812	7993	6421	12011	7857	11329	6634	8541	12211	8215	8472	7932	6699	10050	9297	8358	9550	9246	9165	15326	13082	11372
k__Bacteria	p__Verrucomicrobia	c__Opitutae	o__Puniceicoccales	f__Puniceicoccaceae	g__Coraliomargarita	s__(Coraliomargarita)	ID442430	3618	0	1651	1994	0	2969	0	0	0	0	0	0	0	0	4923	2889	2826	3615	0	0	0	0	0	0	0	0	0	5187	2892	4641	2824	0	0	4025	2407	0	0
k__Bacteria	p__Verrucomicrobia	c__Opitutae	o__Puniceicoccales	f__Puniceicoccaceae	g__Pelagicoccus	s__(Pelagicoccus)	ID455433	1000	1103	1390	2402	4263	967	0	4013	1022	3321	1625	2185	0	3293	1355	1468	3495	2510	0	2771	0	1463	1216	0	0	0	1244	1252	3251	3397	2800	972	3957	1169	1423	0	4512
k__Bacteria	p__Verrucomicrobia	c__Opitutae	o__Puniceicoccales	f__Puniceicoccaceae	g__Pelagicoccus	s__Pelagicoccus mobilis	ID415221	3442	3292	3867	6179	0	3089	0	0	2796	0	3362	4816	0	0	4061	3617	0	0	0	0	0	3379	3098	0	0	0	3398	5167	7621	6250	6062	2973	0	4544	5214	0	0
k__Bacteria	p__Verrucomicrobia	c__Opitutae	o__(Opitutae)	f__(Opitutae)	g__(Opitutae)	s__(Opitutae)	ID503183	4893	6126	4861	6905	5639	4850	0	4812	3717	3039	5335	7927	4460	3802	4977	4591	3542	0	3371	2916	0	4978	4402	4305	3342	0	4147	4247	9156	5589	5139	4798	4300	6278	4861	0	4544
k__Bacteria	p__Verrucomicrobia	c__(Verrucomicrobia)	o__(Verrucomicrobia)	f__(Verrucomicrobia)	g__(Verrucomicrobia)	s__(Verrucomicrobia)	ID417295	22313	20192	18253	30616	19683	17254	17228	15867	14482	8620	18385	21093	20127	16497	23149	15305	15818	10522	15349	11457	11142	23440	21835	26999	18341	19886	20587	22761	48042	15053	21384	19405	18922	21322	21217	15676	19861
k__Bacteria	p__Verrucomicrobia	c__(Verrucomicrobia bacterium)	o__(Verrucomicrobia bacterium)	f__(Verrucomicrobia bacterium)	g__(Verrucomicrobia bacterium)	s__Verrucomicrobia bacterium	ID2026799	58629	63809	49183	75482	62917	52572	45942	58757	41935	31324	77565	82189	50457	42006	53961	43840	36870	29897	40766	31275	42679	56341	53222	66792	43103	48874	52058	57103	196442	48554	59111	53855	54453	65724	57399	45318	55058
k__Bacteria	p__Verrucomicrobia	c__Verrucomicrobiae	o__(Verrucomicrobiae)	f__(Verrucomicrobiae)	g__(Verrucomicrobiae)	s__(Verrucomicrobiae)	ID203494	3987	4244	4680	5709	3478	3332	2196	2803	2228	1325	2449	4526	2886	2542	3277	2678	2022	4662	5115	1947	3859	5598	6024	5128	3143	3992	4949	3682	13630	5124	6268	2861	2878	5180	2995	5429	3083
k__Bacteria	p__Verrucomicrobia	c__Verrucomicrobiae	o__(Verrucomicrobiae)	f__(Verrucomicrobiae)	g__(Verrucomicrobiae)	s__(Verrucomicrobiae)	ID481447	2190	2204	2135	3100	5089	1684	4742	1592	3647	2315	4349	6982	1719	1511	5502	4426	3330	3489	4158	3112	0	0	0	4840	0	0	0	4490	4582	5295	2846	1723	1705	2375	3897	0	4555
k__Bacteria	p__Verrucomicrobia	c__Verrucomicrobiae	o__(Verrucomicrobiae bacterium Tous-C2TDCM)	f__(Verrucomicrobiae bacterium Tous-C2TDCM)	g__(Verrucomicrobiae bacterium Tous-C2TDCM)	s__Verrucomicrobiae bacterium Tous-C2TDCM	ID1982329	3675	3743	4180	4495	0	2641	0	3918	0	0	0	0	4642	3261	0	0	0	0	0	0	0	0	0	0	0	0	0	0	6982	0	3654	3490	3260	5872	0	0	0
k__Bacteria	p__Verrucomicrobia	c__Verrucomicrobiae	o__Verrucomicrobiales	f__(Verrucomicrobiales)	g__(Verrucomicrobiales)	s__(Verrucomicrobiales)	ID48461	12394	13950	11019	17689	11655	11221	9915	12737	10179	6309	11245	19806	12846	10867	11271	9607	9694	13229	14002	6746	6704	10276	10320	14953	7596	8697	11021	14535	28639	14204	13389	9932	13007	12950	14038	10525	13484
k__Bacteria	p__Verrucomicrobia	c__Verrucomicrobiae	o__Verrucomicrobiales	f__Rubritaleaceae	g__(Rubritaleaceae)	s__(Rubritaleaceae)	ID1648490	0	0	1	0	0	0	0	0	0	0	0	0	0	0	0	0	0	0	0	0	0	0	1	0	0	0	0	1	0	0	0	0	0	0	0	0	0
k__Bacteria	p__Verrucomicrobia	c__Verrucomicrobiae	o__Verrucomicrobiales	f__Rubritaleaceae	g__Rubritalea	s__(Rubritalea)	ID361050	4305	3902	4433	6314	3513	4010	0	0	0	0	0	0	0	0	3991	3537	0	3130	5152	3083	0	3121	3096	4238	0	0	0	1654	5574	4469	2208	3014	0	4902	0	0	0
k__Bacteria	p__Verrucomicrobia	c__Verrucomicrobiae	o__Verrucomicrobiales	f__Verrucomicrobia subdivision 3	g__(Verrucomicrobia subdivision 3)	s__(Verrucomicrobia subdivision 3)	ID134621	3826	4208	3351	5323	4301	3561	7210	3426	2749	2263	4520	5462	3239	2724	3824	2932	2454	1743	2676	2057	2833	4660	4462	4690	3126	6303	3794	2986	3689	3714	4044	3850	3782	4574	4151	3214	3835
k__Bacteria	p__Verrucomicrobia	c__Verrucomicrobiae	o__Verrucomicrobiales	f__Verrucomicrobia subdivision 3	g__(Verrucomicrobia subdivision 3)	s__(Verrucomicrobia subdivision 3)	ID1952929	0	0	0	0	0	0	0	0	0	0	0	0	0	0	0	0	0	0	0	0	0	0	0	0	0	0	0	0	0	0	0	0	0	0	0	0	0
k__Bacteria	p__Verrucomicrobia	c__Verrucomicrobiae	o__Verrucomicrobiales	f__Verrucomicrobia subdivision 3	g__(Verrucomicrobia subdivision 3 bacterium)	s__Verrucomicrobia subdivision 3 bacterium	ID2052186	5192	7006	5144	7044	6274	5354	0	5906	4164	3631	6365	10016	4845	4037	5482	4727	3414	3239	4597	3700	4572	6340	6023	5302	2818	0	4086	4261	9035	7106	5708	5390	5035	6786	5255	3967	4929
k__Bacteria	p__Verrucomicrobia	c__Verrucomicrobiae	o__Verrucomicrobiales	f__Verrucomicrobiaceae	g__(Verrucomicrobiaceae)	s__(Verrucomicrobiaceae)	ID203557	20478	24340	18694	27085	22877	18677	16181	21041	16508	10738	19145	34593	20320	16889	22597	19295	14502	15290	17396	14168	13551	12649	13004	20903	12134	14286	11287	17180	41105	22281	19390	20328	20894	20605	19610	15975	20145
k__Bacteria	p__Verrucomicrobia	c__Verrucomicrobiae	o__Verrucomicrobiales	f__Verrucomicrobiaceae	g__Oceaniferula	s__(Oceaniferula)	ID2886881	0	0	0	0	0	0	0	0	0	0	0	0	0	0	0	0	0	0	0	0	0	0	0	0	0	0	0	0	0	0	0	0	0	0	0	0	0
k__Bacteria	p__Verrucomicrobia	c__Verrucomicrobiae	o__Verrucomicrobiales	f__Verrucomicrobiaceae	g__Oceaniferula	s__Oceaniferula marina	ID2748318	4010	3291	3543	4611	0	4274	0	0	0	0	0	0	0	0	0	0	0	8648	7629	0	0	4703	5121	6691	0	0	3695	8542	19032	2873	4015	0	0	7228	0	0	0
k__Bacteria	p__Verrucomicrobia	c__Verrucomicrobiae	o__Verrucomicrobiales	f__Verrucomicrobiaceae	g__Roseibacillus	s__(Roseibacillus)	ID518755	5066	3322	2984	3690	2586	2409	4359	5058	4402	3205	2237	4240	4549	4539	2658	2284	3860	3609	4588	2861	0	3176	3079	4559	0	0	3537	3951	6397	3061	3428	2516	5251	3555	4547	3822	4535
k__Bacteria	p__Verrucomicrobia	c__Verrucomicrobiae	o__Verrucomicrobiales	f__Verrucomicrobiaceae	g__(Verrucomicrobiaceae)	s__(Verrucomicrobiaceae)	ID490346	4581	6797	5430	7071	5960	5386	7697	5440	4224	3753	5963	11767	4437	3942	6058	5480	3676	3114	4004	3029	5696	4832	4830	3738	3166	4054	5025	3525	10119	7871	5490	4717	4633	7117	4355	6895	4351
k__Bacteria	p__Verrucomicrobia	c__Verrucomicrobiae	o__Verrucomicrobiales	f__Verrucomicrobiaceae	g__(Verrucomicrobiaceae bacterium)	s__Verrucomicrobiaceae bacterium	ID2026800	10185	14266	10993	14652	12440	11134	8511	11049	8426	7328	11889	22809	9724	8359	12025	10357	7431	6878	8717	5749	6539	5903	5668	8765	4172	4981	5806	8436	20838	13655	10531	10319	9941	14404	9123	7402	9435
k__Bacteria	p__Verrucomicrobia	c__Verrucomicrobiae	o__Verrucomicrobiales	f__Verrucomicrobiaceae	g__(Verrucomicrobiaceae bacterium TMED86)	s__Verrucomicrobiaceae bacterium TMED86	ID1986881	5140	6804	6902	8668	5866	5506	0	5269	4250	3792	5558	10872	4860	4386	6770	6350	4080	4437	5138	4283	0	0	0	3951	0	0	0	4657	13917	11830	9094	4872	4672	7482	4929	0	4738
k__Bacteria	p__Spirochaetes	c__(Spirochaetes)	o__(Spirochaetes)	f__(Spirochaetes)	g__(Spirochaetes)	s__(Spirochaetes)	ID203691	12088	7561	7678	13875	5929	14539	23737	5104	5574	1846	1866	2403	19618	11249	12735	8437	11790	8094	5257	2037	2675	6430	7353	15062	10466	10546	6385	89002	15541	3828	14306	7770	6763	7723	9198	8380	10427
k__Bacteria	p__Spirochaetes	c__Spirochaetia	o__(Spirochaetia)	f__(Spirochaetia)	g__(Spirochaetia)	s__(Spirochaetia)	ID203692	2760	2685	2408	366	2967	2681	286	2785	2183	1936	2783	3508	3097	2383	2933	2376	2339	2277	2599	1862	3109	250	234	3639	288	2466	2657	984	342	2567	306	2323	2285	2775	3546	2477	3058
k__Bacteria	p__Spirochaetes	c__Spirochaetia	o__Spirochaetales	f__(Spirochaetales)	g__(Spirochaetales)	s__(Spirochaetales)	ID136	6087	3917	4106	7086	3333	5999	8345	2756	2997	1100	1490	2079	8197	5333	5986	3885	5136	3843	2842	1521	1852	4019	4221	7200	5204	5479	4041	16081	7178	2220	6891	4397	3616	3776	4804	4124	5034
k__Bacteria	p__Spirochaetes	c__Spirochaetia	o__Spirochaetales	f__Spirochaetaceae	g__(Spirochaetaceae)	s__(Spirochaetaceae)	ID137	8070	6494	7079	9500	7294	11375	8476	3458	4344	2895	3538	5375	9537	6591	8256	4817	6694	5895	3648	3873	4618	4139	4287	7396	4676	5622	4554	21851	15411	5577	6876	5749	5036	8230	7423	6926	7027
k__Bacteria	p__Spirochaetes	c__Spirochaetia	o__Spirochaetales	f__Spirochaetaceae	g__(Spirochaetaceae)	s__(Spirochaetaceae)	ID38780	221	178	173	241	187	676	225	68	122	0	0	0	224	185	215	122	195	229	141	0	0	121	117	187	131	130	115	1507	853	2837	337	108	146	265	176	124	116
k__Bacteria	p__Spirochaetes	c__Spirochaetia	o__Spirochaetales	f__Spirochaetaceae	g__(Spirochaetaceae bacterium)	s__Spirochaetaceae bacterium	ID1898206	6825	4553	4890	9752	3616	3724	17347	3736	3332	0	0	0	13156	7243	7884	5903	7496	3840	3115	0	0	7036	8355	19483	15293	19285	8469	26373	5253	0	11558	5802	5060	3531	6296	5201	7005
k__Bacteria	p__Spirochaetes	c__(Spirochaetes)	o__(Spirochaetes)	f__(Spirochaetes)	g__(Spirochaetes)	s__(Spirochaetes)	ID1130380	9951	5427	6115	11431	4528	7337	13332	5727	4691	2523	3154	4840	12574	6847	7529	5339	7485	5308	5847	4269	4101	8631	10037	18583	12356	12474	7419	51277	8635	5093	12321	6653	4966	5410	7789	6440	8253
k__Bacteria	p__Spirochaetes	c__(Spirochaetes bacterium)	o__(Spirochaetes bacterium)	f__(Spirochaetes bacterium)	g__(Spirochaetes bacterium)	s__Spirochaetes bacterium	ID2202144	6268	4109	4285	7417	3329	6122	9442	0	2902	0	0	0	7928	4756	6152	4223	5571	3148	0	0	0	7818	8155	10897	9240	8503	5487	40807	7166	0	8311	4326	3705	4891	5539	5292	6039
k__Bacteria	p__(Bacteria)	c__(Bacteria)	o__(Bacteria)	f__(Bacteria)	g__(Bacteria)	s__(Bacteria)	ID1783272	91300	96799	78687	130544	98620	80238	179531	114526	76961	70369	99176	136321	153977	98456	111416	84129	89557	89623	111416	107837	132674	130680	126252	223768	135290	184736	134905	163871	138755	75191	101129	91086	96661	91504	112841	89969	111993
k__Bacteria	p__Actinobacteria	c__(Actinobacteria)	o__(Actinobacteria)	f__(Actinobacteria)	g__(Actinobacteria)	s__(Actinobacteria)	ID201174	79390	93839	92590	106951	100192	73470	161083	146180	77649	64993	119136	187321	154600	94742	91521	78914	72600	85918	110924	81387	102428	47573	41598	102093	30170	43212	37943	85577	122229	71650	66714	85567	98487	107169	96097	81938	107115
k__Bacteria	p__Actinobacteria	c__Acidimicrobiia	o__(Acidimicrobiia)	f__(Acidimicrobiia)	g__(Acidimicrobiia)	s__(Acidimicrobiia)	ID84992	1189	1330	1237	1691	1627	1070	3655	2875	1378	1180	2091	3635	3298	1932	1940	1598	1532	1747	2252	1728	2189	750	542	1842	420	630	655	1606	1955	1298	1062	1259	1454	1634	1339	1037	1603
k__Bacteria	p__Actinobacteria	c__Acidimicrobiia	o__Acidimicrobiales	f__(Acidimicrobiales)	g__(Acidimicrobiales)	s__(Acidimicrobiales)	ID84993	16070	21930	23124	22406	23471	16421	36558	35298	18917	14365	27433	45445	34453	20646	20128	16832	15330	19507	25206	18857	19663	8411	9068	15148	6535	9080	6949	14359	26225	15526	11520	20596	23303	25347	20144	17326	24994
k__Bacteria	p__Actinobacteria	c__Acidimicrobiia	o__Acidimicrobiales	f__Acidimicrobiaceae	g__(Acidimicrobiaceae)	s__(Acidimicrobiaceae)	ID84994	593	735	682	845	878	594	1674	1392	743	651	1091	1801	1406	846	824	679	678	802	1117	752	1091	3504	0	1191	0	0	0	633	1076	638	513	653	809	824	694	4189	755
k__Bacteria	p__Actinobacteria	c__Acidimicrobiia	o__Acidimicrobiales	f__Acidimicrobiaceae	g__(Acidimicrobiaceae)	s__(Acidimicrobiaceae)	ID667305	4219	1515	1438	5709	2229	1343	4844	4277	2029	2330	3410	5282	5096	2839	2488	2439	2084	3322	4142	3070	3316	0	0	4765	0	0	0	4828	2408	2094	3518	1198	1611	1780	4742	0	1920
k__Bacteria	p__Actinobacteria	c__Acidimicrobiia	o__Acidimicrobiales	f__Iamiaceae	g__(Iamiaceae)	s__(Iamiaceae)	ID633392	6278	6681	6334	8955	7041	6455	6249	3957	4030	4108	3670	5568	4303	5300	11710	4632	6702	2726	3453	5156	7289	0	0	7177	0	0	3224	8009	12372	8119	5294	6320	8249	8403	7767	6244	8834
k__Bacteria	p__Actinobacteria	c__Acidimicrobiia	o__Acidimicrobiales	f__Ilumatobacteraceae	g__(Ilumatobacteraceae)	s__(Ilumatobacteraceae)	ID2448023	1328	1682	1661	1845	1929	1325	3954	3148	1700	1430	2482	3929	3325	1918	1854	1559	1523	1912	2597	1630	2232	629	549	1637	341	490	581	1344	2432	1381	991	1564	1921	1831	1738	1678	2112
k__Bacteria	p__Actinobacteria	c__Acidimicrobiia	o__Acidimicrobiales	f__Ilumatobacteraceae	g__Ilumatobacter	s__(Ilumatobacter)	ID682522	15365	20899	23709	21021	20379	14641	21296	32297	17303	9640	21943	36248	28031	15260	15492	11574	11213	16040	21064	13133	13315	11120	8121	20595	5212	7372	9237	16220	29771	13284	14464	20100	21946	24394	18245	16263	23161
k__Bacteria	p__Actinobacteria	c__Acidimicrobiia	o__Acidimicrobiales	f__Ilumatobacteraceae	g__Ilumatobacter	s__Ilumatobacter coccineus	ID467094	9015	12871	10404	11911	12504	8910	16093	13847	10015	7128	13335	17783	15487	10285	9425	8417	7060	9814	11813	8348	8204	0	0	6029	0	0	0	6899	15417	8543	5633	8978	13134	10714	11027	10114	14032
k__Bacteria	p__Actinobacteria	c__Acidimicrobiia	o__Acidimicrobiales	f__Ilumatobacteraceae	g__Ilumatobacter	s__Ilumatobacter fluminis	ID467091	9309	10176	13124	14609	10952	7559	19243	25496	12358	6948	15893	25645	27834	11846	12618	7866	9751	15354	21877	12079	8418	6367	4846	24136	3075	4612	5349	11870	22458	9111	10529	10427	11073	12550	9501	6221	12549
k__Bacteria	p__Actinobacteria	c__Acidimicrobiia	o__Acidimicrobiales	f__Ilumatobacteraceae	g__Ilumatobacter	s__Ilumatobacter nonamiensis	ID467093	4884	7370	7547	6723	7270	5313	8617	10378	5886	4133	7992	12977	8589	5364	5427	4347	3946	5112	6402	4810	4561	0	0	0	0	0	0	4034	9251	4581	3521	6678	7376	8310	6366	5588	7960
k__Bacteria	p__Actinobacteria	c__Acidimicrobiia	o__Acidimicrobiales	f__Ilumatobacteraceae	g__Ilumatobacter	s__(Ilumatobacter)	ID2629258	159	241	223	213	258	175	377	380	206	155	305	504	387	207	181	175	168	221	302	186	0	0	0	199	0	0	0	0	308	164	0	210	230	259	229	166	256
k__Bacteria	p__Actinobacteria	c__Acidimicrobiia	o__Acidimicrobiales	f__Ilumatobacteraceae	g__Ilumatobacter	s__Ilumatobacter sp.	ID1967498	3632	4771	4860	4896	4986	3424	6657	7533	4006	2581	5329	9040	7462	4059	4065	3060	3108	3768	5454	3205	0	0	0	4055	0	0	0	0	5305	3104	0	4689	5157	5469	4283	3680	5404
k__Bacteria	p__Actinobacteria	c__Acidimicrobiia	o__Acidimicrobiales	f__(Acidimicrobiales)	g__(Acidimicrobiales)	s__(Acidimicrobiales)	ID1042324	1993	2304	2238	2923	3246	1927	6549	5685	3304	3723	5246	8324	6610	4533	4068	3843	3291	4010	5583	3987	6162	1276	1152	2796	497	704	800	2456	3586	3165	1756	2102	2976	2635	2463	1917	2688
k__Bacteria	p__Actinobacteria	c__Acidimicrobiia	o__Acidimicrobiales	f__(Acidimicrobiales bacterium)	g__(Acidimicrobiales bacterium)	s__Acidimicrobiales bacterium	ID2201156	22219	26353	27430	36418	32677	21001	84014	61532	30728	32476	53239	85791	77585	48315	42471	42614	34785	44850	59058	69164	59315	7026	5687	25478	6208	10499	8363	29343	38009	33818	22158	22331	27946	28854	23873	17180	29571
k__Bacteria	p__Actinobacteria	c__Acidimicrobiia	o__(Acidimicrobiia)	f__(Acidimicrobiia)	g__(Acidimicrobiia)	s__(Acidimicrobiia)	ID121036	118	131	139	131	175	124	368	287	139	148	233	378	285	176	177	154	135	201	268	194	224	90	89	216	31	52	49	125	229	133	127	130	145	171	129	115	145
k__Bacteria	p__Actinobacteria	c__Acidimicrobiia	o__(Acidimicrobiia bacterium)	f__(Acidimicrobiia bacterium)	g__(Acidimicrobiia bacterium)	s__Acidimicrobiia bacterium	ID2080302	11579	10744	9371	19820	10536	7289	20702	17022	7884	6014	11380	17042	29974	17645	16416	13438	14705	11937	15278	10882	18109	29256	26725	60345	13020	20185	27193	13714	14790	11560	19669	13315	15584	14693	12351	10116	18504
k__Bacteria	p__Actinobacteria	c__Actinomycetia	o__(Actinomycetia)	f__(Actinomycetia)	g__(Actinomycetia)	s__(Actinomycetia)	ID1760	52470	62670	49381	70736	70236	52739	115536	92415	54365	51740	79918	119335	91967	63138	64293	56031	51331	55500	77112	49547	88485	39120	34070	69992	30757	37182	37640	59121	96537	51156	43775	54434	68491	60971	68122	60343	73017
k__Bacteria	p__Actinobacteria	c__Actinomycetia	o__Actinomycetales	f__(Actinomycetales)	g__(Actinomycetales)	s__(Actinomycetales)	ID2037	738	550	994	639	713	1641	2903	521	353	254	345	553	3	2853	1657	1813	821	1323	991	722	491	1852	1522	9	0	773	4030	999	1965	505	457	646	528	1984	487	262	474
k__Bacteria	p__Actinobacteria	c__Actinomycetia	o__Actinomycetales	f__Actinomycetaceae	g__(Actinomycetaceae)	s__(Actinomycetaceae)	ID2049	252	329	267	371	346	248	429	297	238	184	304	453	357	259	316	216	197	209	278	191	350	0	0	306	0	179	0	389	304	233	218	313	282	257	354	3898	371
k__Bacteria	p__Actinobacteria	c__Actinomycetia	o__Actinomycetales	f__Actinomycetaceae	g__Actinomyces	s__(Actinomyces)	ID1654	136	141	124	190	154	109	226	188	123	103	180	231	216	153	138	117	123	130	177	107	201	0	0	192	0	120	0	172	190	130	91	124	140	145	135	0	163
k__Bacteria	p__Actinobacteria	c__Actinomycetia	o__Actinomycetales	f__Actinomycetaceae	g__Actinomyces	s__(Actinomyces)	ID2609248	15	17	15	30	14	27	28	27	22	20	26	34	28	17	25	22	23	20	21	15	32	0	0	29	0	24	0	35	27	27	29	17	18	15	24	0	15
k__Bacteria	p__Actinobacteria	c__Actinomycetia	o__Actinomycetales	f__Actinomycetaceae	g__Actinomyces	s__Actinomyces sp.	ID29317	4173	4417	4253	6365	6343	3996	14941	12742	6083	6026	10988	17283	14567	7317	6816	6377	5901	7456	10759	7499	10967	0	0	7032	0	3379	0	5784	6843	5576	4613	3775	5124	5762	4592	0	5411
k__Bacteria	p__Actinobacteria	c__Actinomycetia	o__Corynebacteriales	f__(Corynebacteriales)	g__(Corynebacteriales)	s__(Corynebacteriales)	ID85007	3289	3850	3096	4365	4665	3189	5854	5054	3093	2831	5074	6945	4795	3547	3881	3471	2956	3067	4139	2770	4432	5063	4287	7954	3925	5049	5348	3188	4951	3185	5474	3407	4181	4167	4670	4131	4522
k__Bacteria	p__Actinobacteria	c__Actinomycetia	o__Corynebacteriales	f__Mycobacteriaceae	g__(Mycobacteriaceae)	s__(Mycobacteriaceae)	ID1762	5653	6665	5288	7781	8205	6245	9725	9041	5657	5057	11408	15819	7948	5864	6436	6642	5575	6856	8042	4541	7741	6602	5219	12712	4859	6164	6190	6465	12959	5700	5466	5902	7003	7005	8105	7476	8289
k__Bacteria	p__Actinobacteria	c__Actinomycetia	o__Corynebacteriales	f__Mycobacteriaceae	g__Mycobacterium	s__(Mycobacterium)	ID1763	6892	8307	6162	8571	9482	6866	9965	9872	6002	5520	9900	13539	7956	6356	6793	6190	5478	5404	7602	4400	8767	4314	3787	7475	3684	4694	4878	5290	8579	5324	4864	6685	8719	8024	9513	9123	9650
k__Bacteria	p__Actinobacteria	c__Actinomycetia	o__Corynebacteriales	f__Nocardiaceae	g__(Nocardiaceae)	s__(Nocardiaceae)	ID85025	3926	4726	3581	5103	5587	3744	7129	6343	3824	3576	5993	8377	5811	3985	4543	4019	3508	3433	5164	3143	5756	0	0	0	0	0	0	4079	5194	3561	0	3979	5116	4753	5335	4866	5450
k__Bacteria	p__Actinobacteria	c__Actinomycetia	o__Micrococcales	f__(Micrococcales)	g__(Micrococcales)	s__(Micrococcales)	ID85006	6728	7726	6789	13424	8603	6251	14686	11839	6930	6321	10241	15565	12507	8396	8379	7051	6710	7307	9881	6710	10919	5940	5077	11283	6685	9037	8663	12547	15196	6631	9046	7226	8688	7987	12505	10910	9386
k__Bacteria	p__Actinobacteria	c__Actinomycetia	o__Micrococcales	f__Microbacteriaceae	g__(Microbacteriaceae)	s__(Microbacteriaceae)	ID85023	2950	3292	2850	0	3575	2681	5884	4421	2845	2540	4023	5872	5227	3445	3650	2997	2824	2982	4025	2668	4436	3783	3418	7095	0	0	0	0	6283	2868	0	2996	3623	3437	0	0	3983
k__Bacteria	p__Actinobacteria	c__Actinomycetia	o__Micromonosporales	f__(Micromonosporales)	g__(Micromonosporales)	s__(Micromonosporales)	ID85008	0	0	0	0	0	0	0	0	0	0	0	0	0	0	0	0	0	0	0	0	0	0	0	0	0	0	0	0	0	0	0	0	0	0	0	0	0
k__Bacteria	p__Actinobacteria	c__Actinomycetia	o__Micromonosporales	f__Micromonosporaceae	g__(Micromonosporaceae)	s__(Micromonosporaceae)	ID28056	4852	6250	4776	6681	7230	5388	10527	8911	5328	5594	8481	12486	8346	6050	6213	5309	4942	4899	7306	4544	8518	3611	3310	6170	2966	3856	3731	5827	12912	5184	4263	5468	6523	5781	6827	6213	7112
k__Bacteria	p__Actinobacteria	c__Actinomycetia	o__Propionibacteriales	f__(Propionibacteriales)	g__(Propionibacteriales)	s__(Propionibacteriales)	ID85009	2303	2550	1908	3000	2808	2020	4793	3673	2263	2134	3555	4986	3822	2712	2788	2377	2211	2665	3246	2109	3713	4681	4122	3435	3593	4921	4778	3244	3478	2098	1995	2415	2668	2555	2696	2441	2963
k__Bacteria	p__Actinobacteria	c__Actinomycetia	o__Propionibacteriales	f__Nocardioidaceae	g__(Nocardioidaceae)	s__(Nocardioidaceae)	ID85015	3407	3910	3234	4601	4595	3348	2593	2122	3624	3233	1998	2652	2056	4228	4205	3670	3476	1275	1785	3759	1957	0	0	4905	0	0	0	4097	3209	3546	2947	3497	4309	4151	4480	3845	4677
k__Bacteria	p__Actinobacteria	c__Actinomycetia	o__Pseudonocardiales	f__(Pseudonocardiales)	g__(Pseudonocardiales)	s__(Pseudonocardiales)	ID85010	313	424	319	485	557	358	817	751	429	451	1200	1231	611	465	468	404	360	381	606	400	786	208	213	485	202	288	279	471	1182	348	532	384	469	404	449	414	493
k__Bacteria	p__Actinobacteria	c__Actinomycetia	o__Pseudonocardiales	f__Pseudonocardiaceae	g__(Pseudonocardiaceae)	s__(Pseudonocardiaceae)	ID2070	6988	9068	6636	9274	10504	7158	11318	9667	8092	5800	9261	13134	11996	8936	9159	8090	7075	7464	8253	9321	13760	4571	4166	7466	3903	4777	4970	7143	11333	7508	5673	7439	9529	8529	9412	8421	9797
k__Bacteria	p__Actinobacteria	c__Actinomycetia	o__Streptomycetales	f__(Streptomycetales)	g__(Streptomycetales)	s__(Streptomycetales)	ID85011	77	111	76	113	104	101	213	139	78	88	131	219	144	107	113	80	77	95	115	64	188	85	75	168	53	66	50	97	181	91	63	86	109	90	104	84	101
k__Bacteria	p__Actinobacteria	c__Actinomycetia	o__Streptomycetales	f__Streptomycetaceae	g__(Streptomycetaceae)	s__(Streptomycetaceae)	ID2062	1761	2107	1601	2309	2531	1738	3280	3085	1719	1659	2887	3780	2663	1914	2016	1827	1589	1605	2344	1499	2785	1260	1117	2101	932	1187	1210	1658	2767	1689	1370	1775	2325	2084	2436	2285	2563
k__Bacteria	p__Actinobacteria	c__Actinomycetia	o__Streptomycetales	f__Streptomycetaceae	g__Streptomyces	s__(Streptomyces)	ID1883	10117	12935	9393	13399	14271	10408	15191	13190	10800	7944	12349	17523	15339	11396	12149	10361	9295	9341	10999	8292	16934	7392	6602	11715	6002	7580	7647	10400	15206	10368	7950	10620	13385	11757	13629	12554	14082
k__Bacteria	p__Actinobacteria	c__Actinomycetia	o__Streptosporangiales	f__(Streptosporangiales)	g__(Streptosporangiales)	s__(Streptosporangiales)	ID85012	3814	4541	3570	9233	5382	3875	7347	2964	4009	3797	3072	4028	5824	4268	4538	4132	3769	3437	5143	5670	5952	4788	4337	7655	3887	4837	4898	6956	6357	3697	5640	3840	5045	4640	5037	4598	5324
k__Bacteria	p__Actinobacteria	c__Actinomycetia	o__Streptosporangiales	f__Streptosporangiaceae	g__(Streptosporangiaceae)	s__(Streptosporangiaceae)	ID2004	3040	3886	2828	0	4250	3118	6064	5142	3143	2973	4989	6973	4819	3559	3678	3109	2879	2743	4157	0	5356	0	0	0	0	0	0	0	4384	3001	0	3184	4021	3655	4025	3722	4319
k__Bacteria	p__Actinobacteria	c__Thermoleophilia	o__(Thermoleophilia)	f__(Thermoleophilia)	g__(Thermoleophilia)	s__(Thermoleophilia)	ID1497346	2936	3862	3154	4735	3413	2609	4532	5887	3942	3910	3124	810	5967	4467	4076	4046	4044	3026	3712	2906	4729	2965	0	6455	0	0	2973	4254	1784	2977	0	4372	4462	4388	4443	3772	4725
k__Bacteria	p__Actinobacteria	c__(Actinobacteria)	o__(Actinobacteria)	f__(Actinobacteria)	g__(Actinobacteria)	s__(Actinobacteria)	ID1752188	15229	12314	10645	18334	14840	10834	24653	15814	10236	8079	15409	19605	18933	14730	15880	13734	11791	12454	12810	9968	18607	15440	13577	30715	13937	20843	14621	25900	24346	12199	16181	15666	14170	13339	16807	13786	18133
k__Bacteria	p__Actinobacteria	c__(Actinobacteria bacterium)	o__(Actinobacteria bacterium)	f__(Actinobacteria bacterium)	g__(Actinobacteria bacterium)	s__Actinobacteria bacterium	ID2900548	47711	50000	40922	60835	57789	39927	81096	83854	42149	34256	73251	95812	90922	49850	49491	42153	41197	45139	61221	41042	63061	33863	29498	89475	27832	41539	33629	54014	104868	36973	42651	46937	54240	59959	54320	45550	64891
k__Bacteria	p__Actinobacteria	c__(Actinobacteria bacterium RBG_16_68_21)	o__(Actinobacteria bacterium RBG_16_68_21)	f__(Actinobacteria bacterium RBG_16_68_21)	g__(Actinobacteria bacterium RBG_16_68_21)	s__Actinobacteria bacterium RBG_16_68_21	ID1797204	3848	3234	2838	4735	0	0	5449	3665	0	0	0	0	7065	3721	0	0	2965	0	3189	0	0	4806	3830	12277	3047	4890	3931	0	0	0	4425	4363	3774	3825	0	0	4718
k__Bacteria	p__Armatimonadetes	c__(Armatimonadetes)	o__(Armatimonadetes)	f__(Armatimonadetes)	g__(Armatimonadetes)	s__(Armatimonadetes)	ID67819	1944	1956	1702	2499	1933	1489	2032	2003	1356	1188	2109	2571	2140	1465	1635	1316	1293	1181	1784	1292	1788	4092	3638	4129	1891	2092	2183	3107	6431	1588	2404	1906	1843	1904	1945	1440	1957
k__Bacteria	p__Armatimonadetes	c__(Armatimonadetes)	o__(Armatimonadetes)	f__(Armatimonadetes)	g__(Armatimonadetes)	s__(Armatimonadetes)	ID1042316	13188	8741	9118	17423	7480	6503	13390	5695	5455	2911	4369	6421	16227	9633	10644	7466	9522	5069	5231	3665	4635	15741	15044	26020	21740	27526	17205	27603	9182	5313	13224	13930	12024	7514	13390	9961	12964
k__Bacteria	p__Armatimonadetes	c__(Armatimonadetes bacterium)	o__(Armatimonadetes bacterium)	f__(Armatimonadetes bacterium)	g__(Armatimonadetes bacterium)	s__Armatimonadetes bacterium	ID2033014	6724	5269	4549	8349	4989	3771	8393	6978	3652	2263	4648	6474	12755	6210	6235	4657	5475	5108	6495	4405	5640	7417	7227	19199	14696	23298	9276	9715	11158	4010	9248	5800	6333	6735	6739	5481	7873
k__Bacteria	p__Chloroflexi	c__(Chloroflexi)	o__(Chloroflexi)	f__(Chloroflexi)	g__(Chloroflexi)	s__(Chloroflexi)	ID200795	215330	178789	149726	323413	158659	124561	406660	173937	159083	117274	167416	169049	392881	214577	280636	200101	240386	176209	206557	183668	217152	839859	829368	1248606	871804	1197304	824966	483384	327957	162133	367270	205314	173983	148533	245638	121945	214957
k__Bacteria	p__Chloroflexi	c__Anaerolineae	o__(Anaerolineae)	f__(Anaerolineae)	g__(Anaerolineae)	s__(Anaerolineae)	ID292625	15438	11114	10599	22832	8366	7736	22549	8121	10643	4925	8061	6956	21516	13994	14793	13547	14055	9296	11058	12042	9448	73809	71469	98574	70867	103161	61023	34275	23866	9806	28668	15658	10688	7970	16873	8094	13858
k__Bacteria	p__Chloroflexi	c__Anaerolineae	o__Anaerolineales	f__(Anaerolineales)	g__(Anaerolineales)	s__(Anaerolineales)	ID292629	2917	2074	1952	4213	1545	1416	4081	1327	1702	825	1387	1193	4287	2405	3052	2450	2882	1939	1917	2366	1784	15811	14860	18857	12508	16849	11886	6425	4315	1679	5368	2865	1910	1436	3045	1570	2645
k__Bacteria	p__Chloroflexi	c__Anaerolineae	o__Anaerolineales	f__Anaerolineaceae	g__(Anaerolineaceae)	s__(Anaerolineaceae)	ID292628	5999	5371	4874	8604	3921	3517	4928	4928	2325	1109	1809	5746	4688	6084	3486	2449	3062	2438	2356	2042	2169	10111	9725	12021	8494	10273	8344	11646	4383	2074	4236	5845	4176	3742	6758	3356	5187
k__Bacteria	p__Chloroflexi	c__Anaerolineae	o__Anaerolineales	f__Anaerolineaceae	g__(Anaerolineaceae)	s__(Anaerolineaceae)	ID1324991	4036	3347	2647	5708	2900	2170	8143	3939	3304	2275	3216	3466	7627	4192	5628	3605	4361	3645	4566	2977	4465	10019	10033	6939	7096	9147	9742	8994	5990	2923	6341	3546	3189	2877	4442	2354	3927
k__Bacteria	p__Chloroflexi	c__Anaerolineae	o__Anaerolineales	f__Anaerolineaceae	g__(Anaerolineaceae bacterium)	s__Anaerolineaceae bacterium	ID2024896	15231	15111	13321	29554	13884	12983	20912	10678	13242	6193	10306	10602	32885	17486	32609	16166	19650	13307	17921	27912	19057	127527	121087	194671	80829	109288	115421	20601	34703	13988	31587	15036	12904	11274	23479	9555	15622
k__Bacteria	p__Chloroflexi	c__Anaerolineae	o__Anaerolineales	f__(Anaerolineales)	g__(Anaerolineales)	s__(Anaerolineales)	ID1674871	0	0	0	0	0	0	0	0	0	0	0	0	0	0	0	0	0	0	0	0	0	0	0	0	0	0	0	0	0	0	0	0	0	0	0	0	0
k__Bacteria	p__Chloroflexi	c__Anaerolineae	o__Anaerolineales	f__(Anaerolineales bacterium)	g__(Anaerolineales bacterium)	s__Anaerolineales bacterium	ID2073117	27952	18558	17578	41127	15593	13681	45248	14306	15877	8862	12319	13319	46760	20799	26455	21675	27283	15935	17680	19722	17107	139899	137068	306060	199488	320341	133742	81649	32785	14738	64591	25626	19952	14421	29116	14812	27250
k__Bacteria	p__Chloroflexi	c__Anaerolineae	o__(Anaerolineae)	f__(Anaerolineae)	g__(Anaerolineae)	s__(Anaerolineae)	ID1081798	4182	2872	2927	6153	2522	2158	6803	2465	2554	3753	2021	6718	6886	3765	4528	3286	4367	2530	2829	2739	3010	17057	16595	12142	11877	10904	15670	9652	5034	2287	8329	4080	3272	2238	4499	2516	4233
k__Bacteria	p__Chloroflexi	c__Anaerolineae	o__(Anaerolineae bacterium)	f__(Anaerolineae bacterium)	g__(Anaerolineae bacterium)	s__Anaerolineae bacterium	ID2052143	15310	12439	10904	22003	9776	8319	32820	10829	11145	6636	11321	10668	26031	14190	18062	13416	16127	11861	12776	11136	12484	54449	53122	81478	59753	89845	48870	38488	23354	10868	26473	14845	12001	9343	17405	9541	14736
k__Bacteria	p__Chloroflexi	c__Anaerolineae	o__(Anaerolineae bacterium SG8_19)	f__(Anaerolineae bacterium SG8_19)	g__(Anaerolineae bacterium SG8_19)	s__Anaerolineae bacterium SG8_19	ID1703386	7446	5793	4986	12835	6331	5044	7719	4939	4694	0	4008	0	12031	6109	9144	5709	6712	4368	5557	7455	6035	43184	47007	68500	42516	56877	56951	5968	9805	4152	12095	6839	5905	5906	9785	3886	7718
k__Bacteria	p__Chloroflexi	c__Ardenticatenia	o__(Ardenticatenia)	f__(Ardenticatenia)	g__(Ardenticatenia)	s__(Ardenticatenia)	ID1382928	1487	1278	917	2271	1099	874	2794	1425	1113	773	1103	1363	3074	1472	1967	1307	1606	1152	1441	1287	1551	3626	3478	1260	804	1142	801	2752	1719	988	2374	1322	1335	1130	1612	0	1622
k__Bacteria	p__Chloroflexi	c__Ardenticatenia	o__Ardenticatenales	f__(Ardenticatenales)	g__(Ardenticatenales)	s__(Ardenticatenales)	ID1382929	0	0	0	0	0	0	0	0	0	0	0	0	0	0	0	0	0	0	0	0	0	0	0	0	0	0	0	0	0	0	0	0	0	0	0	0	0
k__Bacteria	p__Chloroflexi	c__Ardenticatenia	o__Ardenticatenales	f__Ardenticatenaceae	g__(Ardenticatenaceae)	s__(Ardenticatenaceae)	ID1382930	4638	1785	3898	2874	4884	3433	2993	1923	1477	2783	1765	6033	3451	2104	2572	1710	1873	1742	2271	1844	2310	959	969	1476	826	1185	1022	2368	3028	1542	2247	4213	1680	1760	5132	0	4878
k__Bacteria	p__Chloroflexi	c__Caldilineae	o__(Caldilineae)	f__(Caldilineae)	g__(Caldilineae)	s__(Caldilineae)	ID475962	773	650	456	1045	700	502	2084	1341	742	550	955	1497	2083	1074	1475	891	950	996	1109	888	1078	1255	1153	2698	1285	1870	1455	1477	1540	577	1011	665	730	818	797	461	877
k__Bacteria	p__Chloroflexi	c__Caldilineae	o__Caldilineales	f__(Caldilineales)	g__(Caldilineales)	s__(Caldilineales)	ID475963	1	0	0	2	0	0	1	0	0	1	1	2	1	0	1	0	0	0	0	1	0	2	1	6	3	2	1	0	3	0	0	0	0	0	1	0	0
k__Bacteria	p__Chloroflexi	c__Caldilineae	o__Caldilineales	f__Caldilineaceae	g__(Caldilineaceae)	s__(Caldilineaceae)	ID475964	1772	1497	3925	2549	1718	1217	4478	2715	1645	1268	2060	3135	4384	2436	3070	1963	2066	2001	2500	1914	2324	3079	3024	1430	3302	817	3592	2987	3488	1414	2121	1660	1837	1818	1971	3866	1987
k__Bacteria	p__Chloroflexi	c__Caldilineae	o__Caldilineales	f__Caldilineaceae	g__Litorilinea	s__(Litorilinea)	ID1215913	0	0	0	0	0	0	0	0	0	0	0	0	0	0	0	0	0	0	0	0	0	0	0	0	0	0	0	0	0	0	0	0	0	0	0	0	0
k__Bacteria	p__Chloroflexi	c__Caldilineae	o__Caldilineales	f__Caldilineaceae	g__Litorilinea	s__Litorilinea aerophila	ID1204385	4135	4062	0	5648	4429	3041	11008	7142	4288	3585	5656	8154	10120	5422	7079	4800	5057	4968	6160	4094	6274	5928	5744	12002	6685	9071	7160	8168	6959	3650	5000	3866	4034	4462	4554	0	4773
k__Bacteria	p__Chloroflexi	c__Caldilineae	o__(Caldilineae)	f__(Caldilineae)	g__(Caldilineae)	s__(Caldilineae)	ID1204383	0	0	0	0	0	0	0	0	0	0	0	0	0	0	0	0	0	0	0	0	0	0	0	0	0	0	0	0	0	0	0	0	0	0	0	0	0
k__Bacteria	p__Chloroflexi	c__Caldilineae	o__(Caldilineae bacterium)	f__(Caldilineae bacterium)	g__(Caldilineae bacterium)	s__Caldilineae bacterium	ID2420332	6365	6164	4057	8819	5825	4133	13132	8357	5162	4493	6654	8158	13761	7279	9686	6386	6731	6446	8394	5286	8584	11025	10752	21796	11755	16649	11875	9808	8880	5059	7817	5627	5634	6062	6556	3760	6786
k__Bacteria	p__Chloroflexi	c__Candidatus Thermofonsia	o__(Candidatus Thermofonsia)	f__(Candidatus Thermofonsia)	g__(Candidatus Thermofonsia)	s__(Candidatus Thermofonsia)	ID2364196	3287	4063	2771	5048	0	2614	2747	4327	3533	2989	1527	4698	2648	4178	2087	4158	1472	1510	1844	1520	5397	3303	3368	8010	4776	5649	6329	2299	2863	1335	1678	3257	0	3093	4334	0	0
k__Bacteria	p__Chloroflexi	c__(Chloroflexi)	o__(Chloroflexi)	f__(Chloroflexi)	g__(Chloroflexi)	s__(Chloroflexi)	ID167963	134	142	97	145	128	79	232	172	92	74	124	147	186	114	133	101	110	62	111	72	129	0	0	0	2855	0	160	225	165	94	127	135	127	128	146	104	132
k__Bacteria	p__Chloroflexi	c__(Chloroflexi)	o__(Chloroflexi)	f__(Chloroflexi)	g__(Chloroflexi)	s__(Chloroflexi)	ID648176	4697	7626	3433	5819	9808	6606	11460	8834	5316	20033	10824	13285	5626	4534	6036	3684	4200	7523	12245	4173	25356	0	0	0	0	0	3400	4467	5400	7375	3601	6818	7682	6726	8924	5343	5488
k__Bacteria	p__Chloroflexi	c__Chloroflexia	o__(Chloroflexia)	f__(Chloroflexia)	g__(Chloroflexia)	s__(Chloroflexia)	ID32061	1099	1186	926	1478	1229	819	1983	1436	872	862	1277	1714	1770	1083	1453	973	1045	967	1347	840	1660	1621	1686	2805	1717	2419	1878	1736	2547	905	1245	1079	1159	1012	1353	1035	1275
k__Bacteria	p__Chloroflexi	c__Chloroflexia	o__Chloroflexales	f__(Chloroflexales)	g__(Chloroflexales)	s__(Chloroflexales)	ID32064	4219	4687	3496	5847	4664	3450	7372	5153	3447	2979	4731	6040	3052	4469	5191	3795	4063	3497	4910	3094	5695	2841	2776	4514	3032	3712	3093	6299	4040	3572	4298	4455	4642	4100	5248	4191	5194
k__Bacteria	p__Chloroflexi	c__Dehalococcoidia	o__(Dehalococcoidia)	f__(Dehalococcoidia)	g__(Dehalococcoidia)	s__(Dehalococcoidia)	ID301297	1820	1097	1294	2665	1038	838	5831	861	1282	1086	790	1169	2633	1798	1641	1702	3018	718	906	592	1286	2302	3197	3724	9995	11071	3338	2309	1385	1054	3494	2186	1400	849	2866	1478	1970
k__Bacteria	p__Chloroflexi	c__Dehalococcoidia	o__(Dehalococcoidia)	f__(Dehalococcoidia)	g__(Dehalococcoidia)	s__(Dehalococcoidia)	ID1318598	1060	732	908	1828	636	511	3229	583	577	598	519	643	1352	852	952	926	1435	440	530	447	697	3247	4213	7055	8876	13233	4594	1927	686	540	4263	1098	837	572	1595	991	1356
k__Bacteria	p__Chloroflexi	c__Dehalococcoidia	o__(Dehalococcoidia bacterium)	f__(Dehalococcoidia bacterium)	g__(Dehalococcoidia bacterium)	s__Dehalococcoidia bacterium	ID2026734	8409	8508	6725	13112	9168	6443	23639	8992	6755	9931	9120	11188	13332	8043	9646	8905	10530	6108	9297	4349	12702	19861	23780	34766	60662	78554	26400	14660	7723	7336	22430	9099	8802	6799	12135	7787	10095
k__Bacteria	p__Chloroflexi	c__Ktedonobacteria	o__(Ktedonobacteria)	f__(Ktedonobacteria)	g__(Ktedonobacteria)	s__(Ktedonobacteria)	ID388447	3101	595	0	4149	667	472	905	662	460	395	616	845	4266	3062	3718	0	0	400	573	0	802	3355	3243	921	575	827	642	4347	874	3068	2914	626	667	3063	4553	979	4291
k__Bacteria	p__Chloroflexi	c__(Chloroflexi)	o__(Chloroflexi)	f__(Chloroflexi)	g__(Chloroflexi)	s__(Chloroflexi)	ID189774	37873	27924	25346	52496	26160	22615	61563	24141	23774	14809	22013	24388	58347	32077	39376	29234	36492	24362	26983	22993	27830	113520	114490	178423	136888	170088	119646	107582	55706	21209	61745	35097	29031	23817	41375	23173	37481
k__Bacteria	p__Chloroflexi	c__(Chloroflexi bacterium)	o__(Chloroflexi bacterium)	f__(Chloroflexi bacterium)	g__(Chloroflexi bacterium)	s__Chloroflexi bacterium	ID2026724	157442	136913	107227	244360	134402	106986	286585	148883	121400	82413	130888	145126	281856	166726	205656	143153	165538	125325	154558	133090	173074	629395	646147	887041	653974	846575	670067	271168	239853	115972	242481	143848	133910	127818	183708	93656	165930
k__Bacteria	p__(Bacteria)	c__(Bacteria)	o__(Bacteria)	f__(Bacteria)	g__(Bacteria)	s__(Bacteria)	ID1798711	3279	2545	2923	5075	2991	2490	4170	2689	2492	1728	2398	2912	3132	2334	3682	2373	2629	1607	1877	1640	2353	3814	4533	4822	1513	1354	3887	6837	4987	2116	3756	3324	2336	3699	4058	2727	3876
k__Bacteria	p__Cyanobacteria	c__(Cyanobacteria)	o__(Cyanobacteria)	f__(Cyanobacteria)	g__(Cyanobacteria)	s__(Cyanobacteria)	ID1117	61414	115508	264441	316290	176242	133138	809271	111823	80296	319671	107011	161849	212763	245067	259698	198588	229252	358913	308555	1635438	522091	27952	29980	39676	22032	26373	23965	65839	119639	73160	44868	116645	115952	68602	175039	244356	169012
k__Bacteria	p__Cyanobacteria	c__(Nostocales)	o__Nostocales	f__(Nostocales)	g__(Nostocales)	s__(Nostocales)	ID1161	8509	13880	21568	28025	18266	13243	49316	13759	9494	20047	12485	20249	19171	19676	21864	16153	17846	22093	22106	62824	36213	6304	6243	9030	6165	7428	6147	9960	12346	9141	6750	13471	13640	9513	18654	25582	18671
k__Bacteria	p__Cyanobacteria	c__(Nostocales)	o__Nostocales	f__Nostocaceae	g__(Nostocaceae)	s__(Nostocaceae)	ID1162	3928	2097	2547	3552	2498	1888	6508	2191	1476	2894	1890	3107	2621	2684	2818	2096	2272	3090	3301	9558	5153	3114	3811	5153	3064	3682	3087	4887	5369	4025	3196	1915	2036	4261	2681	3229	2686
k__Bacteria	p__Cyanobacteria	c__(Cyanobacteria)	o__(Cyanobacteria)	f__(Cyanobacteria)	g__(Cyanobacteria)	s__(Cyanobacteria)	ID1301283	1642	3505	7210	9222	5104	3918	13937	2272	1650	4846	2322	4116	3469	4428	4022	3677	4012	4315	3840	23894	7128	805	761	863	2815	3143	2802	1287	2537	1745	1336	3670	2568	2081	5607	9177	6422
k__Bacteria	p__Cyanobacteria	c__(Chroococcales)	o__Chroococcales	f__(Chroococcales)	g__(Chroococcales)	s__(Chroococcales)	ID1118	6088	4525	8754	10135	5723	3663	11148	6838	4436	3687	7064	9838	9580	4066	3069	3839	3512	2880	5504	9284	4930	3167	1572	2323	0	0	0	4040	6748	5045	3973	4095	7859	6934	4354	9246	6462
k__Bacteria	p__Cyanobacteria	c__(Oscillatoriales)	o__Oscillatoriales	f__(Oscillatoriales)	g__(Oscillatoriales)	s__(Oscillatoriales)	ID1150	5997	8737	7550	13985	10320	8306	15396	8634	5902	8341	7881	13582	10803	10178	11470	8871	9383	10368	9950	23882	12900	5692	5776	9832	6189	7214	6421	7620	11017	5076	5084	5910	8830	6138	22750	10920	11713
k__Bacteria	p__Cyanobacteria	c__(Oscillatoriales)	o__Oscillatoriales	f__Oscillatoriaceae	g__(Oscillatoriaceae)	s__(Oscillatoriaceae)	ID1892254	3802	6287	4441	6710	5053	3825	10230	5958	4323	4558	5781	5279	7649	4006	4278	3385	3652	4747	4938	8381	7747	0	0	0	0	0	0	4147	6903	5082	3536	5865	5853	4343	4800	5636	5602
k__Bacteria	p__Cyanobacteria	c__(Pleurocapsales)	o__Pleurocapsales	f__(Pleurocapsales)	g__(Pleurocapsales)	s__(Pleurocapsales)	ID52604	2756	5955	24753	26608	13521	10475	64450	6728	5516	22194	7116	10647	15031	17804	18839	15343	17317	12991	10683	135689	24359	0	0	0	0	0	0	4495	10144	3869	1891	9640	7066	3988	7952	17576	11668
k__Bacteria	p__Cyanobacteria	c__(Pleurocapsales)	o__Pleurocapsales	f__Hyellaceae	g__(Hyellaceae)	s__(Hyellaceae)	ID1890500	5525	6640	22061	27868	10737	8794	42335	7822	8280	33066	10132	20758	11853	12331	13272	10172	12900	11612	8036	88571	21768	0	0	0	0	0	0	7656	10250	5716	3377	7955	6153	6648	6263	8418	8445
k__Bacteria	p__Cyanobacteria	c__(Pleurocapsales)	o__Pleurocapsales	f__Xenococcaceae	g__(Xenococcaceae)	s__(Xenococcaceae)	ID1890499	0	0	0	0	0	0	0	0	0	0	0	0	0	0	0	0	0	0	0	0	0	0	0	0	0	0	0	0	0	0	0	0	0	0	0	0	0
k__Bacteria	p__Cyanobacteria	c__(Pleurocapsales)	o__Pleurocapsales	f__Xenococcaceae	g__Xenococcus	s__(Xenococcus)	ID52607	0	0	0	0	0	0	0	0	0	0	0	0	0	0	0	0	0	0	0	0	0	0	0	0	0	0	0	0	0	0	0	0	0	0	0	0	0
k__Bacteria	p__Cyanobacteria	c__(Pleurocapsales)	o__Pleurocapsales	f__Xenococcaceae	g__Xenococcus	s__(Xenococcus)	ID2619298	0	0	0	0	0	0	0	0	0	0	0	0	0	0	0	0	0	0	0	0	0	0	0	0	0	0	0	0	0	0	0	0	0	0	0	0	0
k__Bacteria	p__Cyanobacteria	c__(Pleurocapsales)	o__Pleurocapsales	f__Xenococcaceae	g__Xenococcus	s__Xenococcus sp. PCC 7305	ID102125	3662	6832	22397	21067	12751	9396	27897	4166	3516	11490	5647	6691	7180	9884	6935	7718	8677	4347	3335	37209	9921	0	0	0	0	0	0	0	0	0	0	8460	0	5036	6032	10485	9515
k__Bacteria	p__Cyanobacteria	c__(Pseudanabaenales)	o__Pseudanabaenales	f__(Pseudanabaenales)	g__(Pseudanabaenales)	s__(Pseudanabaenales)	ID2881377	3340	5328	6015	7851	6346	4407	19223	6719	4364	9859	4928	6991	11602	10842	13523	7866	9166	16075	15338	31882	19698	2323	2370	3461	1965	2456	2173	4122	6471	5108	2699	3958	7084	3575	6054	7412	5239
k__Bacteria	p__Cyanobacteria	c__(Pseudanabaenales)	o__Pseudanabaenales	f__Leptolyngbyaceae	g__(Leptolyngbyaceae)	s__(Leptolyngbyaceae)	ID1890438	2192	3255	4093	5271	4114	2649	16910	3831	2513	8502	2941	4431	6432	6214	7656	4413	5375	9626	12269	49435	12770	3028	3060	4428	2824	3399	3211	5959	4994	2207	3843	2589	4767	2042	3737	4877	3246
k__Bacteria	p__Cyanobacteria	c__(Pseudanabaenales)	o__Pseudanabaenales	f__Leptolyngbyaceae	g__Leptolyngbya	s__(Leptolyngbya)	ID47251	3260	1180	1253	1726	1479	933	5440	1431	993	2805	1106	1712	2112	1978	2511	1459	1714	3998	3826	7787	5403	0	0	0	0	0	0	0	1722	915	0	839	1655	3305	1276	1549	1074
k__Bacteria	p__Cyanobacteria	c__(Synechococcales)	o__Synechococcales	f__(Synechococcales)	g__(Synechococcales)	s__(Synechococcales)	ID1890424	4281	5270	4466	7953	6164	4294	8364	5344	3599	2678	4859	7162	7516	3822	4331	6126	3475	7720	6566	7081	6024	5880	9882	22571	4214	5002	5125	7803	16154	3959	2930	4590	5921	4476	5590	7299	5415
k__Bacteria	p__Cyanobacteria	c__(Synechococcales)	o__Synechococcales	f__Synechococcaceae	g__(Synechococcaceae)	s__(Synechococcaceae)	ID1890426	111	114	202	150	106	78	194	115	64	95	92	141	152	112	126	103	107	409	344	207	155	406	750	2078	0	0	0	0	1670	76	83	103	126	123	108	127	108
k__Bacteria	p__Cyanobacteria	c__(Synechococcales)	o__Synechococcales	f__Synechococcaceae	g__Synechococcus	s__(Synechococcus)	ID1129	304	336	311	363	306	252	457	346	203	263	361	425	355	310	357	310	227	248	345	300	390	274	305	453	0	0	0	0	1705	258	2874	277	350	487	306	267	270
k__Bacteria	p__Cyanobacteria	c__(Synechococcales)	o__Synechococcales	f__Synechococcaceae	g__Synechococcus	s__(Synechococcus)	ID2626047	10691	4549	9262	4274	3502	3117	7632	5114	3281	2501	2362	4633	10250	7310	8901	7321	5135	8557	7454	8407	5810	4649	7321	14855	0	0	0	0	18921	3082	0	8001	5990	11450	4772	3768	4877
k__Bacteria	p__Cyanobacteria	c__(Cyanobacteria)	o__(Cyanobacteria)	f__(Cyanobacteria)	g__(Cyanobacteria)	s__(Cyanobacteria)	ID1983111	5421	9177	6570	9028	8709	8003	13180	8609	8010	6323	5001	8675	4606	7493	8137	6495	6017	8900	6919	7361	8897	3021	0	4638	2894	3570	3241	5374	7465	7341	3819	6752	8695	7073	8022	8711	7933
k__Bacteria	p__Deinococcus-Thermus	c__(Deinococcus-Thermus)	o__(Deinococcus-Thermus)	f__(Deinococcus-Thermus)	g__(Deinococcus-Thermus)	s__(Deinococcus-Thermus)	ID1297	53	71	38	75	72	49	91	75	50	59	57	93	79	54	48	41	51	70	70	61	104	56	48	56	49	56	51	75	66	49	54	61	68	59	52	59	70
k__Bacteria	p__Deinococcus-Thermus	c__Deinococci	o__(Deinococci)	f__(Deinococci)	g__(Deinococci)	s__(Deinococci)	ID188787	4423	5266	4001	6205	5492	3891	8408	6522	4144	3978	5637	7925	6493	5295	5473	4476	4124	4624	6421	4369	7556	4357	4087	6236	3771	4789	4522	5360	6208	4212	4025	4506	5313	5039	5278	7849	5599
k__Bacteria	p__Deinococcus-Thermus	c__Deinococci	o__Trueperales	f__(Trueperales)	g__(Trueperales)	s__(Trueperales)	ID2762275	0	0	0	0	0	0	0	0	0	0	0	0	0	0	0	0	0	0	0	0	0	0	0	0	0	0	0	0	0	0	0	0	0	0	0	0	0
k__Bacteria	p__Deinococcus-Thermus	c__Deinococci	o__Trueperales	f__Trueperaceae	g__(Trueperaceae)	s__(Trueperaceae)	ID332247	807	1061	3222	1310	1010	660	2398	1422	856	817	1250	1551	1294	1407	1082	997	911	1649	2023	1794	2216	648	658	1104	591	700	759	1071	1239	877	896	765	810	1042	726	0	944
k__Bacteria	p__Deinococcus-Thermus	c__Deinococci	o__Trueperales	f__Trueperaceae	g__(Trueperaceae)	s__(Trueperaceae)	ID2026797	0	0	0	0	0	0	0	0	0	0	0	0	0	0	0	0	0	0	0	0	0	0	0	0	0	0	0	0	0	0	0	0	0	0	0	0	0
k__Bacteria	p__Deinococcus-Thermus	c__Deinococci	o__Trueperales	f__Trueperaceae	g__(Trueperaceae bacterium)	s__Trueperaceae bacterium	ID2026798	3273	4338	0	5040	4449	2988	8427	6418	3905	3710	5520	7603	5676	4430	4513	3699	3450	4483	6353	3565	7503	3913	3894	7180	3858	5342	4965	4544	4159	3482	3377	3298	4111	4034	3928	0	3993
k__Bacteria	p__Firmicutes	c__(Firmicutes)	o__(Firmicutes)	f__(Firmicutes)	g__(Firmicutes)	s__(Firmicutes)	ID1239	20363	16445	15848	24606	16163	21520	24593	13814	13577	8515	11986	17069	22387	16598	19302	13891	15950	15763	14735	10153	15036	20297	20753	28468	22926	26015	19321	62926	35596	12549	23862	16464	14870	17134	20762	15800	18715
k__Bacteria	p__Firmicutes	c__Bacilli	o__(Bacilli)	f__(Bacilli)	g__(Bacilli)	s__(Bacilli)	ID91061	1165	1213	1035	1744	1268	1496	1629	1175	962	773	1143	1555	1291	1130	1371	1092	1070	1059	1104	3436	1241	1303	1367	1623	1197	1408	1248	2960	2013	1128	1350	1074	1038	1284	1384	1045	1204
k__Bacteria	p__Firmicutes	c__Bacilli	o__Bacillales	f__(Bacillales)	g__(Bacillales)	s__(Bacillales)	ID1385	9397	9664	7848	12608	9971	9068	14163	10160	7957	6754	9509	13022	11951	9283	10707	8181	8239	7084	9382	6260	11463	9590	9528	12855	9654	11236	9518	19906	12473	8185	9980	8713	9148	9228	11067	9172	10433
k__Bacteria	p__Firmicutes	c__Bacilli	o__Bacillales	f__Bacillaceae	g__(Bacillaceae)	s__(Bacillaceae)	ID186817	7511	7673	6314	10006	7946	7007	11010	7897	6221	5375	7423	10719	9035	7068	8530	6620	6634	5675	7417	5235	9292	7793	7758	9775	7487	8430	7495	10369	9605	6662	7821	6973	7140	7249	9079	7641	8499
k__Bacteria	p__Firmicutes	c__Bacilli	o__Bacillales	f__Paenibacillaceae	g__(Paenibacillaceae)	s__(Paenibacillaceae)	ID186822	3225	3024	2502	4114	3004	2829	4619	2885	2385	1917	2654	3753	3931	2948	3541	2661	2731	2126	2861	1804	3382	3081	3062	4609	3247	3982	3193	7984	3797	2430	3270	2829	2957	2791	3577	2835	3392
k__Bacteria	p__Firmicutes	c__Bacilli	o__Bacillales	f__Paenibacillaceae	g__Paenibacillus	s__(Paenibacillus)	ID44249	6752	6263	5388	8405	6051	5440	9763	6075	5081	3790	6529	7322	9217	6783	7557	5966	8503	4418	5471	3447	6525	6716	6538	9645	7554	8879	6985	18531	7666	4937	7153	6219	6225	5731	7420	5931	6936
k__Bacteria	p__Firmicutes	c__Bacilli	o__Bacillales	f__Paenibacillaceae	g__Paenibacillus	s__Paenibacillus tengchongensis	ID2608684	3962	0	0	0	0	4083	0	0	0	0	0	0	0	0	0	0	0	0	0	0	0	0	0	0	0	0	0	0	0	0	0	0	0	0	0	0	0
k__Bacteria	p__Firmicutes	c__Bacilli	o__Lactobacillales	f__(Lactobacillales)	g__(Lactobacillales)	s__(Lactobacillales)	ID186826	3571	3853	3173	4765	3981	3630	4993	4028	3068	2587	3794	5381	3955	3454	3918	3243	2949	2845	3585	0	4268	4030	3792	4521	3194	3574	3580	5630	4677	3306	3424	3376	3840	3831	4353	3686	4066
k__Bacteria	p__Firmicutes	c__Clostridia	o__(Clostridia)	f__(Clostridia)	g__(Clostridia)	s__(Clostridia)	ID186801	5272	3989	3786	6541	3847	4000	6991	3323	3176	2108	2901	3910	6202	4210	4989	3533	4088	3120	3200	2168	3591	5605	5870	9284	7729	9403	5863	13860	5682	2608	5997	4434	3921	3782	5565	4233	5184
k__Bacteria	p__Firmicutes	c__Clostridia	o__Eubacteriales	f__(Eubacteriales)	g__(Eubacteriales)	s__(Eubacteriales)	ID186802	14940	14019	13883	21456	16786	17143	16760	14308	11686	8262	12044	16845	15630	14158	16760	12001	13800	13098	12121	11072	14657	14405	14771	20477	16250	18705	13733	47121	30064	12768	18077	14810	15963	14714	18421	17300	20180
k__Bacteria	p__Firmicutes	c__Clostridia	o__Eubacteriales	f__Clostridiaceae	g__(Clostridiaceae)	s__(Clostridiaceae)	ID31979	1499	3201	3175	4994	0	1710	4745	0	2865	0	0	0	4238	3383	3869	2820	3471	1113	3381	0	0	4192	4387	5578	1756	5017	3737	6061	2933	0	2011	3319	0	3635	4369	0	0
k__Bacteria	p__Firmicutes	c__Clostridia	o__Eubacteriales	f__Clostridiaceae	g__Clostridium	s__(Clostridium)	ID1485	2894	0	0	0	0	2898	0	0	0	0	0	0	0	0	0	0	0	2159	0	0	0	0	0	0	2921	0	0	10883	4295	0	3130	0	0	0	0	0	0
k__Bacteria	p__Firmicutes	c__Clostridia	o__Eubacteriales	f__Peptococcaceae	g__(Peptococcaceae)	s__(Peptococcaceae)	ID186807	3059	0	0	0	0	0	4332	0	0	0	0	0	3700	0	0	0	0	0	0	0	0	3406	3531	5301	4646	5389	3513	7401	0	0	3269	0	0	0	0	0	0
k__Bacteria	p__Tenericutes	c__(Tenericutes)	o__(Tenericutes)	f__(Tenericutes)	g__(Tenericutes)	s__(Tenericutes)	ID544448	4344	0	4659	0	0	4241	0	0	0	0	0	5486	0	0	0	0	0	4292	4215	0	0	0	0	0	0	0	0	6780	10121	0	3494	0	0	0	0	0	0
k__Bacteria	p__Thermodesulfobacteria <phylum>	c__(Thermodesulfobacteria <phylum>)	o__(Thermodesulfobacteria <phylum>)	f__(Thermodesulfobacteria <phylum>)	g__(Thermodesulfobacteria <phylum>)	s__(Thermodesulfobacteria <phylum>)	ID200940	4457	3610	0	5407	3889	0	7108	4441	2889	3657	3050	0	8071	3214	4614	3279	3570	5058	5319	3038	4554	0	0	4349	2950	0	0	0	5050	0	3747	3086	3378	5256	0	0	5276
k__Bacteria	p__(Bacteria)	c__(Bacteria)	o__(Bacteria)	f__(Bacteria)	g__(Bacteria)	s__(Bacteria)	ID49928	66422	52461	53424	89460	50908	38826	87620	45726	39974	28991	36377	48583	83083	68327	68569	49063	56430	39632	48394	35797	42271	82824	80619	111959	81481	92368	81912	95733	67685	34004	71035	57374	51729	57864	72691	56498	64139
k__Bacteria	p__(bacterium)	c__(bacterium)	o__(bacterium)	f__(bacterium)	g__(bacterium)	s__bacterium	ID1869227	60407	50570	50551	75895	45878	40679	63072	37680	34016	19690	31235	42722	65012	54538	56713	43846	49974	32223	39524	30943	37734	84466	85401	114584	96258	106748	89124	73465	56646	27077	66411	49730	52548	46009	58212	47341	58342
k__Bacteria	p__(bacterium BMS3Bbin02)	c__(bacterium BMS3Bbin02)	o__(bacterium BMS3Bbin02)	f__(bacterium BMS3Bbin02)	g__(bacterium BMS3Bbin02)	s__bacterium BMS3Bbin02	ID2005725	4930	4450	3261	6292	3921	2817	8731	7197	3287	0	4338	6757	12710	7026	6207	4407	5155	6016	6468	4096	7438	3067	0	8210	0	3473	2983	6046	4855	3603	4428	4313	5458	4871	5566	4400	6363
k__Bacteria	p__(bacterium TMED88)	c__(bacterium TMED88)	o__(bacterium TMED88)	f__(bacterium TMED88)	g__(bacterium TMED88)	s__bacterium TMED88	ID1986661	28720	33731	25948	37252	40895	27545	23701	32457	20593	15458	35104	40721	21869	19367	27857	25821	19585	10962	16746	13002	17665	12303	11032	11353	11464	12439	18594	10045	17777	17540	15160	26973	33589	35578	44523	43545	44374
k__Archaea	p__(Archaea)	c__(Archaea)	o__(Archaea)	f__(Archaea)	g__(Archaea)	s__(Archaea)	ID2157	34467	28218	21251	48518	40067	29230	41126	63515	42692	39512	52820	63907	26300	25569	28968	30138	30559	32140	45873	32586	118684	58588	65582	54893	96973	77979	57279	64981	35108	38243	56741	31121	15006	31936	43899	19260	31337
k__Archaea	p__(Archaea)	c__(Archaea)	o__(Archaea)	f__(Archaea)	g__(Archaea)	s__(Archaea)	ID1935183	582	4159	546	1378	3045	2965	1390	4012	529	1772	1933	4113	917	616	746	1081	1406	3332	2333	3259	2661	2400	3270	3149	5527	3499	2059	3016	4017	404	2368	700	7342	3243	957	564	827
k__Archaea	p__Candidatus Heimdallarchaeota	c__(Candidatus Heimdallarchaeota)	o__(Candidatus Heimdallarchaeota)	f__(Candidatus Heimdallarchaeota)	g__(Candidatus Heimdallarchaeota)	s__(Candidatus Heimdallarchaeota)	ID1936272	4520	2573	7940	8850	2278	1844	11598	2809	3653	2656	1694	6560	8615	6410	7309	3895	7506	3596	4694	1610	5598	8588	11363	8921	17913	10486	8490	9343	3977	4093	7689	5776	0	4864	9290	7122	8257
k__Archaea	p__Candidatus Heimdallarchaeota	c__(Candidatus Heimdallarchaeota archaeon LC_2)	o__(Candidatus Heimdallarchaeota archaeon LC_2)	f__(Candidatus Heimdallarchaeota archaeon LC_2)	g__(Candidatus Heimdallarchaeota archaeon LC_2)	s__Candidatus Heimdallarchaeota archaeon LC_2	ID1841597	3362	4542	0	6852	3488	2614	0	4511	3436	3118	3468	0	5435	4246	8319	10839	8035	0	0	3119	11569	11618	10252	6883	5848	0	7790	0	4068	4587	4641	5654	0	0	5762	0	5169
k__Archaea	p__Candidatus Lokiarchaeota	c__(Candidatus Lokiarchaeota)	o__(Candidatus Lokiarchaeota)	f__(Candidatus Lokiarchaeota)	g__(Candidatus Lokiarchaeota)	s__(Candidatus Lokiarchaeota)	ID1655434	1845	0	1412	4019	0	0	3291	0	1864	2922	0	0	2669	1462	2012	2658	4476	0	0	0	0	6890	12226	11346	19305	13549	5263	13744	4629	3611	9211	1767	0	0	2597	3961	1838
k__Archaea	p__Candidatus Lokiarchaeota	c__(Candidatus Lokiarchaeota)	o__(Candidatus Lokiarchaeota)	f__(Candidatus Lokiarchaeota)	g__(Candidatus Lokiarchaeota)	s__(Candidatus Lokiarchaeota)	ID1655640	3525	0	3420	3803	0	0	4695	0	3118	0	0	0	2468	3418	4338	2571	4492	0	0	0	0	7292	13943	13030	26302	15409	5743	2811	0	0	11639	3369	0	0	4986	0	4566
k__Archaea	p__Candidatus Thorarchaeota	c__(Candidatus Thorarchaeota)	o__(Candidatus Thorarchaeota)	f__(Candidatus Thorarchaeota)	g__(Candidatus Thorarchaeota)	s__(Candidatus Thorarchaeota)	ID1706441	4507	0	5771	7212	0	0	9668	0	3712	0	0	0	6856	5041	5090	5274	7134	0	0	0	0	24829	26587	22662	41500	30230	29320	3611	0	3515	14425	6613	0	0	6770	6500	8329
k__Archaea	p__Candidatus Thermoplasmatota	c__(Candidatus Thermoplasmatota)	o__(Candidatus Thermoplasmatota)	f__(Candidatus Thermoplasmatota)	g__(Candidatus Thermoplasmatota)	s__(Candidatus Thermoplasmatota)	ID2283796	1778	2289	1593	2623	3106	2041	2462	5484	2029	24	4909	7810	1856	1711	1830	1622	1303	2199	5150	1517	6529	2703	2210	1907	1418	1632	1794	1689	2785	36	1509	1948	2223	1775	2871	3012	2377
k__Archaea	p__Candidatus Thermoplasmatota	c__Thermoplasmata	o__(Thermoplasmata)	f__(Thermoplasmata)	g__(Thermoplasmata)	s__(Thermoplasmata)	ID183967	4885	4464	4267	7240	4127	3585	4757	0	2314	2657	0	0	4239	3523	3704	3538	4712	2944	0	3049	0	9744	14581	11809	33652	28307	11124	15218	5698	4377	16470	5037	2388	3775	7741	3278	5780
k__Archaea	p__Candidatus Thermoplasmatota	c__Thermoplasmata	o__(Thermoplasmata)	f__(Thermoplasmata)	g__(Thermoplasmata)	s__(Thermoplasmata)	ID1234666	929	0	587	1334	0	0	768	0	2649	0	0	0	758	567	601	516	743	0	0	0	0	1743	2184	1966	3577	2432	1482	1705	0	0	1360	628	3416	0	1039	580	830
k__Archaea	p__Candidatus Thermoplasmatota	c__Thermoplasmata	o__(Thermoplasmata archaeon)	f__(Thermoplasmata archaeon)	g__(Thermoplasmata archaeon)	s__Thermoplasmata archaeon	ID1906666	4403	0	3241	7121	0	0	5400	0	0	0	0	0	5503	4127	4381	3517	6263	0	0	0	0	12944	17027	17481	42754	39080	20670	10968	0	0	12644	4474	0	0	7776	3839	4950
k__Archaea	p__(Archaea)	c__(Archaea)	o__(Archaea)	f__(Archaea)	g__(Archaea)	s__(Archaea)	ID1783276	7409	3222	4262	9513	2967	4071	6816	4286	3222	2429	3530	0	6364	5197	6640	5680	4725	3064	2630	2878	3898	8159	8496	9395	8023	11996	10341	9973	5060	2521	8555	5978	4973	3035	6800	3291	5606
k__Archaea	p__Candidatus Woesearchaeota	c__(Candidatus Woesearchaeota)	o__(Candidatus Woesearchaeota)	f__(Candidatus Woesearchaeota)	g__(Candidatus Woesearchaeota)	s__(Candidatus Woesearchaeota)	ID1801616	7493	4875	4464	8930	5464	3969	7053	0	5302	0	0	0	5504	7420	8257	6530	4881	5253	4031	3971	0	13364	12229	6175	11159	6127	10766	11213	5103	3230	6785	5860	0	4972	6439	4153	7379
k__Archaea	p__Candidatus Woesearchaeota	c__(Candidatus Woesearchaeota archaeon)	o__(Candidatus Woesearchaeota archaeon)	f__(Candidatus Woesearchaeota archaeon)	g__(Candidatus Woesearchaeota archaeon)	s__Candidatus Woesearchaeota archaeon	ID2026803	4485	0	3259	6055	0	4006	0	0	0	0	0	0	0	0	0	0	3108	0	0	0	0	9176	7945	4857	6225	3802	7072	7018	4243	0	6550	3495	0	0	4090	0	0
k__Archaea	p__Euryarchaeota	c__(Euryarchaeota)	o__(Euryarchaeota)	f__(Euryarchaeota)	g__(Euryarchaeota)	s__(Euryarchaeota)	ID28890	3304	2641	2539	4664	2540	2184	9930	5282	2085	3664	1810	6667	3668	2772	3282	2563	3159	3895	4582	3901	2358	5783	6055	8680	9305	9691	6190	7002	2752	1835	4987	3265	5348	2289	4058	5970	3414
k__Archaea	p__Euryarchaeota	c__(Euryarchaeota)	o__(Euryarchaeota)	f__(Euryarchaeota)	g__(Euryarchaeota)	s__(Euryarchaeota)	ID2290931	3067	137	2584	4005	112	114	238	112	95	73	113	132	3768	3051	3370	107	132	2192	121	1876	124	2937	2899	294	3061	3461	263	3918	2892	2643	2709	174	105	115	3738	3259	147
k__Archaea	p__Euryarchaeota	c__Methanomicrobia	o__(Methanomicrobia)	f__(Methanomicrobia)	g__(Methanomicrobia)	s__(Methanomicrobia)	ID224756	2963	2583	2253	4080	2515	2142	4297	2224	1883	3487	4568	2833	3576	2558	3012	2139	2699	1519	1998	3779	2540	4399	4704	6901	6228	7168	5000	6130	2910	1706	3618	2860	2545	2242	3515	3221	3434
k__Archaea	p__Euryarchaeota	c__Methanomicrobia	o__Methanosarcinales	f__(Methanosarcinales)	g__(Methanosarcinales)	s__(Methanosarcinales)	ID94695	4984	4163	3917	6958	3928	3446	4522	3694	3265	0	0	4531	6397	4519	5314	3814	4744	2846	3302	0	4136	879	1028	1509	1462	1631	1007	1243	5682	2881	903	4910	4207	3604	6493	6046	5957
k__Archaea	p__Euryarchaeota	c__(Euryarchaeota)	o__(Euryarchaeota)	f__(Euryarchaeota)	g__(Euryarchaeota)	s__(Euryarchaeota)	ID115531	3635	3181	3044	5382	3310	2829	0	0	2665	0	3091	0	3615	3139	3766	3638	3330	0	0	0	4058	3349	3151	2665	5791	2690	2978	4703	4023	3299	4468	4288	0	3305	4830	0	3829
k__Archaea	p__(Archaea)	c__(Archaea)	o__(Archaea)	f__(Archaea)	g__(Archaea)	s__(Archaea)	ID1783275	13946	21307	7004	19717	33117	19493	26517	63302	45541	39435	48285	63408	14363	17246	15715	22299	13270	28705	47936	32320	122596	19937	21247	15542	17240	14850	15496	23040	20373	38003	16412	9105	7614	19451	21108	9899	16169
k__Archaea	p__Candidatus Bathyarchaeota	c__(Candidatus Bathyarchaeota)	o__(Candidatus Bathyarchaeota)	f__(Candidatus Bathyarchaeota)	g__(Candidatus Bathyarchaeota)	s__(Candidatus Bathyarchaeota)	ID928852	1839	349	786	2488	234	251	2097	344	994	605	0	337	2026	1032	637	1309	2230	288	224	365	301	5567	8360	13460	18653	20470	5547	4804	826	682	11019	1244	442	289	1061	416	1424
k__Archaea	p__Candidatus Bathyarchaeota	c__(Candidatus Bathyarchaeota)	o__(Candidatus Bathyarchaeota)	f__(Candidatus Bathyarchaeota)	g__(Candidatus Bathyarchaeota)	s__(Candidatus Bathyarchaeota)	ID1700837	3669	1602	2923	6634	954	1218	4362	890	1980	1883	0	4852	4207	2479	2614	2599	5579	934	3438	972	3889	14420	19783	33919	42394	50151	16311	16854	2295	2207	22405	4382	1670	922	3759	1831	3011
k__Archaea	p__Candidatus Bathyarchaeota	c__(Candidatus Bathyarchaeota archaeon)	o__(Candidatus Bathyarchaeota archaeon)	f__(Candidatus Bathyarchaeota archaeon)	g__(Candidatus Bathyarchaeota archaeon)	s__Candidatus Bathyarchaeota archaeon	ID2026714	15184	6674	10493	21251	4116	5368	16561	3710	8549	5554	0	0	14488	9995	10200	10305	18339	3739	0	3356	0	46374	60772	88564	132798	154277	51217	69917	8847	7675	69270	17433	6412	4629	15537	7571	10971
k__Archaea	p__Thaumarchaeota	c__(Thaumarchaeota)	o__(Thaumarchaeota)	f__(Thaumarchaeota)	g__(Thaumarchaeota)	s__(Thaumarchaeota)	ID651137	69603	100843	40126	192585	185278	111388	259700	298760	286325	247341	290263	403907	164010	158063	180359	200214	149795	215665	296551	386527	649879	284326	254272	113462	97165	33534	161960	125481	165032	290890	145562	69307	34665	116895	117425	37739	92254
k__Archaea	p__Thaumarchaeota	c__(Nitrosopumilales)	o__Nitrosopumilales	f__(Nitrosopumilales)	g__(Nitrosopumilales)	s__(Nitrosopumilales)	ID31932	27530	35348	16801	73701	67069	38083	96920	107359	105677	83879	97560	145234	61480	59729	63683	70350	54039	84458	117689	140707	248564	95600	100227	48279	46811	16616	72842	43950	59959	96019	52517	27099	15727	43073	47782	16656	38207
k__Archaea	p__Thaumarchaeota	c__(Nitrosopumilales)	o__Nitrosopumilales	f__Nitrosopumilaceae	g__(Nitrosopumilaceae)	s__(Nitrosopumilaceae)	ID338190	12649	16689	8114	36069	29374	18351	45509	44781	47863	36840	43354	64216	31006	30431	33609	33156	28122	37442	50048	69771	101185	51725	52947	25600	24298	9115	38009	21454	31328	45537	25539	13027	6378	20114	22432	6691	17262
k__Archaea	p__Thaumarchaeota	c__(Nitrosopumilales)	o__Nitrosopumilales	f__Nitrosopumilaceae	g__Nitrosopumilus	s__(Nitrosopumilus)	ID338191	16953	24117	12158	63494	47201	26930	88880	77908	81122	67405	77193	113225	56192	54141	63290	69524	52825	64854	84065	125976	170587	71040	73158	35239	32408	10656	54949	37080	53128	89267	49080	19133	8308	28209	30360	12708	25061
k__Archaea	p__Thaumarchaeota	c__(Nitrosopumilales)	o__Nitrosopumilales	f__Nitrosopumilaceae	g__Nitrosopumilus	s__(Nitrosopumilus)	ID2619919	6886	5610	4135	11842	11105	6058	16648	17127	14064	13478	15982	22860	10416	10101	11061	12225	9204	12992	14295	19253	31855	14971	14520	7758	7641	4773	12001	7141	9296	15787	7912	4056	3387	6665	7235	0	5377
k__Archaea	p__Thaumarchaeota	c__(Nitrosopumilales)	o__Nitrosopumilales	f__(Nitrosopumilales)	g__(Nitrosopumilales)	s__(Nitrosopumilales)	ID1915697	951	1234	0	5029	2414	1271	6350	3658	3522	2943	3480	5040	3675	4042	4067	5119	3318	2901	4138	4535	9436	5683	5751	0	2911	0	4144	4383	5370	3110	3648	0	0	1572	4925	0	0
k__Archaea	p__Thaumarchaeota	c__(Nitrosopumilales)	o__Nitrosopumilales	f__(Nitrosopumilales archaeon)	g__(Nitrosopumilales archaeon)	s__Nitrosopumilales archaeon	ID2026768	3184	3963	0	0	7215	4924	0	10519	6874	7982	10706	10057	0	0	0	0	0	4398	7199	4785	20208	0	0	0	0	0	0	0	0	6266	0	0	0	5944	0	0	0
k__Archaea	p__(Archaea)	c__(Archaea)	o__(Archaea)	f__(Archaea)	g__(Archaea)	s__(Archaea)	ID93506	3714	0	0	0	0	2838	0	1083	3612	770	996	5237	0	0	0	2895	2886	0	0	0	1140	4153	4260	4542	6202	3656	5223	6226	0	3027	3846	0	0	0	0	0	0
k__Bacteria	p__Acidobacteria	c__Acidobacteriia	o__Bryobacterales	f__Bryobacteraceae	g__(Bryobacteraceae)	s__(Bryobacteraceae)	ID1962910	0	3990	0	0	0	2787	4434	0	0	0	0	0	3730	0	4378	3023	3289	0	0	0	0	0	0	0	0	0	0	0	2217	0	0	0	3457	0	0	0	0
k__Bacteria	p__Acidobacteria	c__Acidobacteriia	o__(Acidobacteriia)	f__(Acidobacteriia)	g__(Acidobacteriia)	s__(Acidobacteriia)	ID2169411	0	3661	0	0	0	2597	0	0	0	0	0	0	0	0	0	0	0	0	0	0	0	0	0	0	0	0	0	0	3474	0	0	0	3208	0	0	0	0
k__Bacteria	p__Acidobacteria	c__Blastocatellia	o__(Blastocatellia)	f__(Blastocatellia)	g__(Blastocatellia)	s__(Blastocatellia)	ID1562566	0	3667	0	0	3616	2733	0	3654	0	2595	1497	5100	0	0	0	0	0	0	0	0	4490	0	0	0	0	0	0	0	2437	2805	0	2851	3378	2999	0	0	0
k__Bacteria	p__candidate division NC10	c__(candidate division NC10)	o__(candidate division NC10)	f__(candidate division NC10)	g__(candidate division NC10)	s__(candidate division NC10)	ID640293	0	3499	0	0	3575	0	0	3912	0	2623	3508	5126	0	0	0	0	0	0	3645	0	1967	0	0	0	0	3516	0	0	0	0	0	2814	3440	0	0	3777	3751
k__Bacteria	p__Bacteroidetes	c__(Bacteroidetes Order II. Incertae sedis)	o__Bacteroidetes Order II. Incertae sedis	f__Rhodothermaceae	g__Rhodocaloribacter	s__(Rhodocaloribacter)	ID2893090	0	0	0	0	0	0	0	0	0	0	0	0	0	0	0	0	0	0	0	0	0	0	0	0	0	0	0	0	0	0	0	0	0	0	0	0	0
k__Bacteria	p__Bacteroidetes	c__(Bacteroidetes Order II. Incertae sedis)	o__Bacteroidetes Order II. Incertae sedis	f__Rhodothermaceae	g__Rhodocaloribacter	s__Rhodocaloribacter litoris	ID2558931	0	3456	0	4426	3685	2794	0	3647	2632	2909	4301	0	0	4151	0	3225	0	0	4373	0	7758	0	0	0	0	0	0	0	0	3229	0	0	3897	2987	0	0	0
k__Bacteria	p__Bacteroidetes	c__Cytophagia	o__Cytophagales	f__Cytophagaceae	g__(Cytophagaceae)	s__(Cytophagaceae)	ID89373	0	3214	3107	5224	0	2923	0	0	2649	2742	3102	0	0	0	3656	3055	0	2821	0	3569	3887	0	2999	0	0	0	0	4536	7972	4797	3554	2820	0	3150	0	0	0
k__Bacteria	p__Nitrospinae	c__(Nitrospinae bacterium)	o__(Nitrospinae bacterium)	f__(Nitrospinae bacterium)	g__(Nitrospinae bacterium)	s__Nitrospinae bacterium	ID2026769	0	4922	0	0	4851	3452	4911	5273	3225	4752	4306	7747	0	0	0	0	0	2604	5300	0	9793	0	0	0	0	0	0	0	0	3280	0	2945	3987	0	4100	4169	0
k__Bacteria	p__Proteobacteria	c__Acidithiobacillia	o__Acidithiobacillales	f__Acidithiobacillaceae	g__(Acidithiobacillaceae)	s__(Acidithiobacillaceae)	ID225058	0	0	0	0	0	0	0	0	0	0	0	0	0	0	0	0	0	0	0	0	0	0	0	0	0	0	0	0	0	0	0	0	0	0	0	0	0
k__Bacteria	p__Proteobacteria	c__Acidithiobacillia	o__Acidithiobacillales	f__Acidithiobacillaceae	g__Acidithiobacillus	s__(Acidithiobacillus)	ID119977	0	3261	0	0	3417	0	0	4359	2855	626	3660	5686	0	0	0	0	0	0	3288	0	4436	0	0	0	0	0	0	0	0	2733	0	0	3542	0	4085	4938	3920
k__Bacteria	p__Proteobacteria	c__Alphaproteobacteria	o__Hyphomicrobiales	f__Hyphomicrobiaceae	g__Hyphomicrobium	s__(Hyphomicrobium)	ID81	0	3815	0	0	4292	3128	9005	5619	3560	4485	4716	7741	6893	4453	4320	4183	3826	5519	4015	4512	4024	0	0	0	0	0	0	4057	6244	3793	2941	2894	4109	3065	4303	4249	4094
k__Bacteria	p__Proteobacteria	c__Alphaproteobacteria	o__Hyphomicrobiales	f__Hyphomicrobiaceae	g__Methyloceanibacter	s__(Methyloceanibacter)	ID1484898	0	3690	0	0	3862	4338	6403	4120	3044	3308	4295	5978	4130	0	3756	2810	0	2664	3624	0	4551	0	0	0	0	0	4036	8238	4285	3337	4276	3446	3719	3283	4471	0	0
k__Bacteria	p__Proteobacteria	c__Alphaproteobacteria	o__Hyphomicrobiales	f__(Hyphomicrobiales)	g__(Hyphomicrobiales)	s__(Hyphomicrobiales)	ID119042	0	3541	0	0	3774	0	6364	5130	3457	3971	4680	7251	0	3565	3545	3294	0	2811	4937	0	6815	0	0	0	0	0	0	0	7874	3279	0	0	3991	0	4060	3986	0
k__Bacteria	p__Proteobacteria	c__Alphaproteobacteria	o__Hyphomicrobiales	f__Phyllobacteriaceae	g__Nitratireductor	s__(Nitratireductor)	ID2641084	0	516	2895	0	538	375	1123	728	505	557	589	1021	685	700	698	559	484	525	758	2783	1045	0	0	0	0	0	0	0	3779	527	0	3078	621	363	565	595	4113
k__Bacteria	p__Proteobacteria	c__Alphaproteobacteria	o__Hyphomicrobiales	f__Phyllobacteriaceae	g__Nitratireductor	s__Nitratireductor sp. XY-223	ID2561926	0	3642	0	0	4204	2744	8218	4245	2862	4644	3577	6178	4011	3977	4932	2972	3313	2644	3868	0	5220	0	0	0	0	0	0	0	0	3972	0	0	4309	3319	4152	3916	0
k__Bacteria	p__Proteobacteria	c__Alphaproteobacteria	o__Hyphomicrobiales	f__Reyranellaceae	g__(Reyranellaceae)	s__(Reyranellaceae)	ID2844375	0	0	0	0	0	0	0	0	0	0	0	0	0	0	0	0	0	0	0	0	0	0	0	0	0	0	0	0	0	0	0	0	0	0	0	0	0
k__Bacteria	p__Proteobacteria	c__Alphaproteobacteria	o__Hyphomicrobiales	f__Reyranellaceae	g__Reyranella	s__(Reyranella)	ID445219	0	3915	2759	0	4384	2804	6466	5883	3812	1805	5101	3301	0	3869	3788	3626	2998	2841	4969	0	2834	0	0	0	0	0	0	0	5768	3587	0	0	4565	0	4852	5080	4351
k__Bacteria	p__Proteobacteria	c__Alphaproteobacteria	o__Hyphomicrobiales	f__Rhizobiaceae	g__(Rhizobiaceae)	s__(Rhizobiaceae)	ID227292	0	3428	0	0	3513	0	5357	4674	2944	3130	3662	6229	0	3281	0	2854	0	2628	4003	0	5495	0	0	0	0	0	0	0	0	3049	0	0	3779	0	4111	4119	3743
k__Bacteria	p__Proteobacteria	c__Alphaproteobacteria	o__Hyphomicrobiales	f__Rhodovibrionaceae	g__Limibacillus	s__(Limibacillus)	ID1848396	0	0	0	0	0	0	0	0	0	0	0	0	0	0	0	0	0	0	0	0	0	0	0	0	0	0	0	0	0	0	0	0	0	0	0	0	0
k__Bacteria	p__Proteobacteria	c__Alphaproteobacteria	o__Hyphomicrobiales	f__Rhodovibrionaceae	g__Limibacillus	s__Limibacillus halophilus	ID1579333	0	4559	3221	0	4216	2960	5628	6206	4074	3983	4609	8314	0	4012	4051	3611	2772	2955	5487	0	7915	0	0	0	0	0	0	0	0	3676	0	3137	5048	0	6097	7407	5455
k__Bacteria	p__Proteobacteria	c__Alphaproteobacteria	o__Hyphomicrobiales	f__Rhodovibrionaceae	g__Rhodovibrio	s__(Rhodovibrio)	ID85274	0	4257	2871	0	3988	0	5011	5730	3493	3492	4164	7463	0	3561	0	3080	0	2657	5220	0	7419	0	0	0	0	0	0	0	0	3178	0	2946	4604	0	5526	6633	5131
k__Bacteria	p__Proteobacteria	c__Alphaproteobacteria	o__Hyphomicrobiales	f__Stappiaceae	g__Roseibium	s__(Roseibium)	ID150830	0	3740	3102	0	3760	2710	5572	5023	3730	3526	4600	7480	3634	3707	3726	3142	2718	2891	4149	0	5289	0	0	0	0	0	0	0	6086	4706	0	2882	3910	2994	4432	4357	4037
k__Bacteria	p__Proteobacteria	c__Alphaproteobacteria	o__Hyphomicrobiales	f__Xanthobacteraceae	g__(Xanthobacteraceae)	s__(Xanthobacteraceae)	ID335928	0	3451	0	0	3634	0	6309	5016	3346	3689	5342	6760	3737	3448	3742	3341	2847	2871	4621	0	6320	0	0	0	0	0	0	0	4141	3439	0	0	3900	0	4051	4257	3797
k__Bacteria	p__Proteobacteria	c__Alphaproteobacteria	o__Kordiimonadales	f__(Kordiimonadales)	g__(Kordiimonadales)	s__(Kordiimonadales)	ID362534	0	3308	3032	995	588	2583	4460	760	617	1015	967	1177	0	3137	4127	627	2894	2930	768	919	936	500	599	0	0	0	0	0	4497	1659	1096	0	3323	0	4491	0	0
k__Bacteria	p__Proteobacteria	c__Alphaproteobacteria	o__Rhodobacterales	f__Rhodobacteraceae	g__Albimonas	s__(Albimonas)	ID663242	0	4068	0	0	0	2888	0	0	0	0	0	0	0	0	0	0	0	0	0	0	0	0	0	0	0	0	0	0	0	0	0	0	0	0	0	0	0
k__Bacteria	p__Proteobacteria	c__Alphaproteobacteria	o__Rhodospirillales	f__Geminicoccaceae	g__Geminicoccus	s__(Geminicoccus)	ID489140	0	3761	0	0	3782	2586	8816	5462	3429	3589	3982	9687	0	3440	0	0	0	0	3551	0	5192	0	0	0	0	0	0	0	0	0	0	0	3910	0	0	4390	0
k__Bacteria	p__Proteobacteria	c__Alphaproteobacteria	o__Rhodospirillales	f__Rhodospirillaceae	g__Hwanghaeella	s__(Hwanghaeella)	ID2605940	0	0	0	0	0	0	0	0	0	0	0	0	0	0	0	0	0	0	0	0	0	0	0	0	0	0	0	0	0	0	0	0	0	0	0	0	0
k__Bacteria	p__Proteobacteria	c__Alphaproteobacteria	o__Rhodospirillales	f__Rhodospirillaceae	g__Hwanghaeella	s__Hwanghaeella grinnelliae	ID2500179	0	3554	3055	0	3547	0	5101	4957	3286	3318	4140	6442	0	3469	3598	3203	0	0	4267	0	5675	0	0	0	0	0	0	0	0	3546	0	0	4046	0	4558	5376	4210
k__Bacteria	p__Proteobacteria	c__Alphaproteobacteria	o__Rhodospirillales	f__(Rhodospirillales bacterium CG15_BIG_FIL_POST_REV_8_21_14_020_66_15)	g__(Rhodospirillales bacterium CG15_BIG_FIL_POST_REV_8_21_14_020_66_15)	s__Rhodospirillales bacterium CG15_BIG_FIL_POST_REV_8_21_14_020_66_15	ID1974092	0	4142	0	0	4135	2770	6178	6388	4176	4479	5205	8012	4396	4064	4646	4283	3195	2804	5348	0	7755	0	0	0	0	0	0	0	0	4256	0	0	4641	0	5418	5857	4477
k__Bacteria	p__Proteobacteria	c__Alphaproteobacteria	o__Sneathiellales	f__Sneathiellaceae	g__Oceanibacterium	s__(Oceanibacterium)	ID1314700	0	0	0	0	0	0	0	0	0	0	0	0	0	0	0	0	0	0	0	0	0	0	0	0	0	0	0	0	0	0	0	0	0	0	0	0	0
k__Bacteria	p__Proteobacteria	c__Alphaproteobacteria	o__Sneathiellales	f__Sneathiellaceae	g__Oceanibacterium	s__Oceanibacterium hippocampi	ID745714	0	3822	0	0	3786	0	5717	5035	3288	3517	5114	6611	0	3335	3541	3101	0	2634	4595	0	6471	0	0	0	0	0	0	0	0	2977	0	0	4285	0	4639	5100	4105
k__Bacteria	p__Proteobacteria	c__Alphaproteobacteria	o__(Alphaproteobacteria bacterium MarineAlpha10_Bin2)	f__(Alphaproteobacteria bacterium MarineAlpha10_Bin2)	g__(Alphaproteobacteria bacterium MarineAlpha10_Bin2)	s__Alphaproteobacteria bacterium MarineAlpha10_Bin2	ID2013104	0	4048	0	0	4644	2750	8593	6286	3959	6187	5777	7529	4251	3707	3842	4019	2890	3975	7908	0	10317	0	0	0	0	0	0	0	0	3575	0	0	5048	0	4717	3761	0
k__Bacteria	p__Proteobacteria	c__Alphaproteobacteria	o__(Alphaproteobacteria bacterium MarineAlpha1_Bin1)	f__(Alphaproteobacteria bacterium MarineAlpha1_Bin1)	g__(Alphaproteobacteria bacterium MarineAlpha1_Bin1)	s__Alphaproteobacteria bacterium MarineAlpha1_Bin1	ID2013065	0	3261	0	0	3654	0	5205	4392	3053	3880	4553	5921	0	0	0	3282	0	0	4175	0	5319	0	0	0	0	0	0	0	0	3693	0	0	3495	0	4094	0	0
k__Bacteria	p__Proteobacteria	c__Alphaproteobacteria	o__(Alphaproteobacteria bacterium MarineAlpha3_Bin3)	f__(Alphaproteobacteria bacterium MarineAlpha3_Bin3)	g__(Alphaproteobacteria bacterium MarineAlpha3_Bin3)	s__Alphaproteobacteria bacterium MarineAlpha3_Bin3	ID2013069	0	3185	0	0	0	0	0	4369	2694	3678	3513	5287	0	0	0	0	0	0	3991	0	5962	0	0	0	0	0	0	0	0	2756	0	0	3371	0	3953	4190	0
k__Bacteria	p__Proteobacteria	c__Betaproteobacteria	o__(Betaproteobacteria)	f__(Betaproteobacteria)	g__(Betaproteobacteria)	s__(Betaproteobacteria)	ID119066	0	248	196	4330	248	2675	0	301	0	0	0	384	273	3169	260	0	158	0	0	0	0	0	0	0	0	0	0	0	0	0	0	178	235	2972	291	334	297
k__Bacteria	p__Proteobacteria	c__Betaproteobacteria	o__(Candidatus Accumulibacter)	f__(Candidatus Accumulibacter)	g__Candidatus Accumulibacter	s__(Candidatus Accumulibacter)	ID327159	0	3678	3090	0	3393	0	0	3889	0	0	0	4640	3957	0	4057	0	2916	0	0	0	0	0	0	0	0	0	0	0	0	0	0	3378	4056	0	5150	8280	5758
k__Bacteria	p__Proteobacteria	c__Betaproteobacteria	o__Burkholderiales	f__Burkholderiaceae	g__Paraburkholderia	s__(Paraburkholderia)	ID1822464	0	3598	0	0	3639	2619	4697	4486	2908	2871	3777	6119	0	3059	0	0	0	0	3599	0	5150	0	0	0	0	0	0	0	6072	2831	0	2808	4051	0	4416	5369	4309
k__Bacteria	p__Proteobacteria	c__Betaproteobacteria	o__Burkholderiales	f__Oxalobacteraceae	g__(Oxalobacteraceae)	s__(Oxalobacteraceae)	ID2895353	0	3362	2824	0	3471	0	4489	3920	2716	2466	3549	5295	0	0	3525	0	0	0	3229	0	3997	0	0	0	0	0	0	0	5479	0	0	0	3535	0	3972	4184	3796
k__Bacteria	p__Proteobacteria	c__Betaproteobacteria	o__Rhodocyclales	f__Zoogloeaceae	g__(Zoogloeaceae)	s__(Zoogloeaceae)	ID2008794	0	3613	3064	0	3654	2654	4898	4659	3005	2478	3416	5709	3743	3570	4101	2999	2931	2587	3672	0	4186	0	0	0	0	0	0	0	4418	2969	0	2916	3993	3199	4614	5350	4631
k__Bacteria	p__Proteobacteria	c__Gammaproteobacteria	o__Aeromonadales	f__(Aeromonadales)	g__(Aeromonadales)	s__(Aeromonadales)	ID135624	0	66	55	0	63	69	0	69	51	2276	65	88	0	0	66	0	0	0	0	0	0	0	0	0	0	0	0	138	91	60	0	0	3208	74	108	86	100
k__Bacteria	p__Proteobacteria	c__Gammaproteobacteria	o__Aeromonadales	f__Aeromonadaceae	g__(Aeromonadaceae)	s__(Aeromonadaceae)	ID84642	0	3395	2821	0	3493	2592	0	4160	2954	0	3379	4902	0	0	3539	0	0	0	0	0	0	0	0	0	0	0	0	2113	3719	2995	0	0	0	3366	4542	5318	4312
k__Bacteria	p__Proteobacteria	c__Gammaproteobacteria	o__Chromatiales	f__Chromatiaceae	g__Thiocapsa	s__(Thiocapsa)	ID1056	0	3417	3595	5043	3413	0	4476	3607	0	0	0	0	5993	3713	6140	2885	4040	0	0	0	0	0	0	0	0	0	0	0	0	0	0	3960	4560	0	6257	11052	7133
k__Bacteria	p__Proteobacteria	c__Gammaproteobacteria	o__Chromatiales	f__Ectothiorhodospiraceae	g__Thioalkalivibrio	s__Thioalkalivibrio sp. HK1	ID1469245	0	4218	0	0	4549	3057	4885	7265	4592	3838	5748	9602	0	3433	0	2823	0	0	3789	0	5209	0	0	0	0	0	0	0	0	3941	0	0	4256	3237	4505	4401	4090
k__Bacteria	p__Proteobacteria	c__Gammaproteobacteria	o__Chromatiales	f__Granulosicoccaceae	g__(Granulosicoccaceae)	s__(Granulosicoccaceae)	ID449719	0	3173	3694	5573	3385	0	3762	4837	3258	3465	0	5793	2574	2397	2675	2234	2064	2575	3304	3578	3893	560	513	707	420	544	591	0	0	1767	997	3027	3609	0	1853	2138	5555
k__Bacteria	p__Proteobacteria	c__Gammaproteobacteria	o__(Candidatus Competibacteraceae)	f__Candidatus Competibacteraceae	g__(Candidatus Competibacteraceae)	s__(Candidatus Competibacteraceae)	ID1951614	0	0	0	0	0	0	0	0	0	0	0	0	0	0	0	0	0	0	0	0	0	0	0	0	0	0	0	0	0	0	0	0	0	0	0	0	0
k__Bacteria	p__Proteobacteria	c__Gammaproteobacteria	o__(Candidatus Competibacteraceae)	f__Candidatus Competibacteraceae	g__(Candidatus Competibacteraceae bacterium)	s__Candidatus Competibacteraceae bacterium	ID2053538	0	4207	3020	0	3780	2804	0	4752	0	0	0	4798	0	0	3552	0	0	0	0	0	0	0	0	0	0	0	0	0	0	0	0	3419	4160	3016	4903	7576	5481
k__Bacteria	p__Proteobacteria	c__Gammaproteobacteria	o__(Candidatus Thioglobus)	f__(Candidatus Thioglobus)	g__Candidatus Thioglobus	s__(Candidatus Thioglobus)	ID2644172	0	3752	0	0	3822	2690	5280	1574	3437	1219	4274	2239	0	3999	4567	1087	3094	2588	4176	2720	5508	0	0	0	0	0	0	0	0	1298	0	0	3741	3419	4237	4081	3874
k__Bacteria	p__Proteobacteria	c__Gammaproteobacteria	o__Oceanospirillales	f__Oceanospirillaceae	g__Motiliproteus	s__(Motiliproteus)	ID1775292	0	4777	0	0	3514	3395	0	0	3726	0	0	0	0	0	3698	0	0	7298	5335	0	3927	4610	4456	0	0	0	0	0	10213	5597	4965	0	0	5716	4773	0	0
k__Bacteria	p__Proteobacteria	c__Gammaproteobacteria	o__Oceanospirillales	f__Pleioneaceae	g__(Pleioneaceae)	s__(Pleioneaceae)	ID2823145	0	3505	875	1294	768	602	0	1145	935	1818	1411	1948	0	610	879	766	599	574	772	705	1070	1201	1442	0	0	0	3275	0	1388	2511	1064	0	0	685	4411	1113	3874
k__Bacteria	p__Proteobacteria	c__Gammaproteobacteria	o__Pseudomonadales	f__Pseudomonadaceae	g__Pseudomonas	s__(Pseudomonas)	ID136841	0	3275	2875	0	3607	0	0	579	2840	2370	3486	5098	0	3164	3823	3095	2681	0	3222	0	0	0	0	0	0	0	0	0	0	477	0	0	3402	3080	4139	820	4121
k__Bacteria	p__Proteobacteria	c__Gammaproteobacteria	o__Pseudomonadales	f__Pseudomonadaceae	g__Pseudomonas	s__(Pseudomonas)	ID196821	0	3405	2892	0	3483	0	4328	4180	2862	2503	3333	5222	0	3152	0	2955	0	0	3348	0	3988	0	0	0	0	0	0	0	3805	2817	0	0	3571	3275	4248	4390	4136
k__Bacteria	p__Proteobacteria	c__Gammaproteobacteria	o__(marine bacterium B5-7)	f__(marine bacterium B5-7)	g__(marine bacterium B5-7)	s__marine bacterium B5-7	ID79548	0	3590	2779	4644	3773	2699	4878	4667	3112	3941	5101	6464	3603	3508	4231	3983	2915	3279	4853	3327	4846	3571	3735	3961	0	0	3645	0	6420	5640	5461	2808	3747	3196	4207	4008	4076
k__Bacteria	p__Proteobacteria	c__(Proteobacteria bacterium TMED261)	o__(Proteobacteria bacterium TMED261)	f__(Proteobacteria bacterium TMED261)	g__(Proteobacteria bacterium TMED261)	s__Proteobacteria bacterium TMED261	ID1986846	0	3404	3283	0	4086	2643	4933	4870	3569	3168	4363	6344	3794	4171	4419	4400	3256	0	0	0	0	0	0	0	0	0	0	0	0	3348	0	2854	4120	3604	4686	4115	3953
k__Bacteria	p__Planctomycetes	c__Candidatus Brocadiia	o__Candidatus Brocadiales	f__Candidatus Scalinduaceae	g__Candidatus Scalindua	s__Candidatus Scalindua japonica	ID1284222	0	3740	0	0	3706	0	0	4451	3332	0	0	0	0	0	0	0	0	3004	6699	0	11514	6831	8207	4072	4296	0	5728	5536	3909	0	0	0	0	0	0	0	0
k__Bacteria	p__Planctomycetes	c__Planctomycetia	o__Isosphaerales	f__Isosphaeraceae	g__Singulisphaera	s__(Singulisphaera)	ID466152	0	3690	0	0	3644	2851	0	3507	0	0	3271	5214	0	0	0	0	0	0	0	0	0	0	0	0	0	0	0	0	9934	0	0	2888	0	3331	0	0	0
k__Bacteria	p__Planctomycetes	c__Planctomycetia	o__Pirellulales	f__Pirellulaceae	g__Bremerella	s__(Bremerella)	ID2714594	0	3449	0	0	0	2666	0	0	0	0	0	4622	0	0	0	0	0	0	0	0	0	0	0	0	0	0	0	0	0	0	0	2815	0	3607	0	0	0
k__Bacteria	p__Planctomycetes	c__Planctomycetia	o__Pirellulales	f__Pirellulaceae	g__Candidatus Laterigemmans	s__(Candidatus Laterigemmans)	ID2813766	0	0	0	0	0	0	0	0	0	0	0	0	0	0	0	0	0	0	0	0	0	0	0	0	0	0	0	0	0	0	0	0	0	0	0	0	0
k__Bacteria	p__Planctomycetes	c__Planctomycetia	o__Pirellulales	f__Pirellulaceae	g__Candidatus Laterigemmans	s__Candidatus Laterigemmans baculatus	ID2770505	0	3185	0	0	0	0	0	0	0	0	0	0	0	0	0	0	0	0	0	0	0	0	0	0	0	0	0	0	0	0	0	0	0	3166	0	0	0
k__Bacteria	p__Planctomycetes	c__Planctomycetia	o__Pirellulales	f__Pirellulaceae	g__Stieleria	s__Stieleria maiorica	ID2795974	0	3692	0	0	0	2751	0	3599	0	0	0	5260	0	0	0	0	0	0	0	0	0	0	0	0	0	0	0	0	0	0	0	0	0	3818	0	0	0
k__Bacteria	p__Planctomycetes	c__Planctomycetia	o__Planctomycetales	f__Planctomycetaceae	g__Planctomyces	s__(Planctomyces)	ID118	0	3689	0	0	0	2704	0	0	0	0	0	4795	0	0	0	0	0	0	0	0	0	0	0	0	0	0	0	0	582	0	0	0	0	3255	0	0	0
k__Bacteria	p__Planctomycetes	c__Planctomycetia	o__Planctomycetales	f__Planctomycetaceae	g__Symmachiella	s__Symmachiella dynata	ID2527995	0	3794	0	0	3512	2776	0	0	0	0	0	4880	0	0	0	0	0	0	0	0	0	0	0	0	0	0	0	0	0	0	0	0	0	3506	0	0	0
k__Bacteria	p__Planctomycetes	c__Planctomycetia	o__Planctomycetales	f__Planctomycetaceae	g__Symmachiella	s__Symmachiella macrocystis	ID2527985	0	3727	0	0	3292	2963	0	0	0	0	0	4600	0	0	0	0	0	0	0	0	0	0	0	0	0	0	0	0	0	0	0	3037	0	3694	0	0	0
k__Bacteria	p__Planctomycetes	c__Planctomycetia	o__Planctomycetales	f__Planctomycetaceae	g__Thalassoglobus	s__Thalassoglobus neptunius	ID1938619	0	3302	0	0	0	2678	0	0	0	0	0	4632	0	0	0	0	0	0	0	0	0	0	0	0	0	0	0	0	0	0	0	0	0	3090	0	0	0
k__Bacteria	p__Planctomycetes	c__Planctomycetia	o__Planctomycetales	f__Planctomycetaceae	g__Thalassoglobus	s__Thalassoglobus polymorphus	ID2527994	0	3361	0	0	0	0	0	0	0	0	0	4801	0	0	0	0	0	0	0	0	0	0	0	0	0	0	0	0	0	0	0	0	0	3221	0	0	0
k__Bacteria	p__Planctomycetes	c__Planctomycetia	o__Planctomycetales	f__(Planctomycetales bacterium 10988)	g__(Planctomycetales bacterium 10988)	s__Planctomycetales bacterium 10988	ID2603660	0	3438	0	0	0	2702	0	0	0	0	0	0	0	0	0	0	0	0	0	0	0	0	0	0	0	0	0	0	0	0	0	0	0	3706	0	0	0
k__Bacteria	p__Planctomycetes	c__(Planctomycetes bacterium Pan216)	o__(Planctomycetes bacterium Pan216)	f__(Planctomycetes bacterium Pan216)	g__(Planctomycetes bacterium Pan216)	s__Planctomycetes bacterium Pan216	ID2527975	0	3888	0	0	3679	3085	0	3666	0	0	3323	5098	0	0	0	0	0	0	0	0	0	0	0	0	0	0	0	0	0	0	0	3078	3211	3924	0	0	0
k__Bacteria	p__Verrucomicrobia	c__Verrucomicrobiae	o__Verrucomicrobiales	f__Verrucomicrobiaceae	g__Roseibacillus	s__(Roseibacillus)	ID2625383	0	0	0	0	0	0	0	0	0	0	0	0	0	0	0	0	0	0	0	0	0	0	0	0	0	0	0	0	0	0	0	0	0	0	0	0	0
k__Bacteria	p__Verrucomicrobia	c__Verrucomicrobiae	o__Verrucomicrobiales	f__Verrucomicrobiaceae	g__Roseibacillus	s__Roseibacillus sp. TMED18	ID1986590	0	5072	3546	4381	3648	3404	0	0	0	0	3646	7034	0	0	3577	3100	0	0	0	0	0	0	0	0	0	0	0	0	5169	4058	3051	3304	0	4020	0	0	0
k__Bacteria	p__Actinobacteria	c__Acidimicrobiia	o__Acidimicrobiales	f__Acidimicrobiaceae	g__(Acidimicrobiaceae bacterium)	s__Acidimicrobiaceae bacterium	ID2024894	0	3164	3105	0	3954	2602	7530	6799	3659	3185	5528	8981	6736	4105	3865	3378	3038	3944	5345	3735	4981	0	0	0	0	0	0	0	5418	2987	0	2919	3622	3907	0	0	3784
k__Bacteria	p__Actinobacteria	c__Rubrobacteria	o__(Rubrobacteria)	f__(Rubrobacteria)	g__(Rubrobacteria)	s__(Rubrobacteria)	ID84995	0	3370	0	0	3646	2644	4688	599	2709	277	735	770	3851	0	0	0	0	0	360	0	462	0	0	5462	2810	3686	3092	0	2708	0	0	2910	3495	0	0	0	3810
k__Bacteria	p__Chloroflexi	c__Ardenticatenia	o__Ardenticatenales	f__Ardenticatenaceae	g__(Ardenticatenaceae)	s__(Ardenticatenaceae)	ID2614226	0	0	0	0	0	0	0	0	0	0	0	0	0	0	0	0	0	0	0	0	0	0	0	0	0	0	0	0	0	0	0	0	0	0	0	0	0
k__Bacteria	p__Chloroflexi	c__Ardenticatenia	o__Ardenticatenales	f__Ardenticatenaceae	g__(Ardenticatenaceae bacterium)	s__Ardenticatenaceae bacterium	ID2614247	0	3231	0	5859	0	0	15542	4995	2841	0	4277	0	9980	6565	7242	4487	5347	12197	10985	8841	11129	7061	7133	8486	4476	5254	7081	5308	8629	3764	4258	0	4209	3470	0	0	0
k__Bacteria	p__Chloroflexi	c__(SAR202 cluster bacterium)	o__(SAR202 cluster bacterium)	f__(SAR202 cluster bacterium)	g__(SAR202 cluster bacterium)	s__SAR202 cluster bacterium	ID2030829	0	4171	0	0	4778	3347	0	4433	2824	7945	5574	7035	0	0	0	2863	0	0	4897	0	9745	0	0	0	0	0	0	0	0	3993	0	0	3398	0	0	0	0
k__Bacteria	p__Chloroflexi	c__Ktedonobacteria	o__Ktedonobacterales	f__(Ktedonobacterales)	g__(Ktedonobacterales)	s__(Ktedonobacterales)	ID388448	0	3964	0	0	4112	2826	4882	4342	2693	3362	3865	6087	0	0	0	0	0	2546	4287	0	2565	0	0	4546	2879	3897	2982	0	4100	0	0	2934	3556	0	0	4052	0
k__Bacteria	p__Cyanobacteria	c__(Nostocales)	o__Nostocales	f__Nostocaceae	g__Nostoc	s__(Nostoc)	ID1177	0	3767	4900	6307	4611	3401	6716	3898	2731	2622	3602	5602	4771	4564	4889	3836	4061	5256	5600	8673	5036	0	0	0	0	0	0	0	0	0	0	3539	3589	0	4822	6066	4890
k__Bacteria	p__Cyanobacteria	c__(Chroococcales)	o__Chroococcales	f__Aphanothecaceae	g__(Aphanothecaceae)	s__(Aphanothecaceae)	ID1890450	0	3361	3113	3593	4582	3437	5484	0	0	3615	0	0	0	4254	3578	3393	3526	2981	0	5350	5318	0	0	0	0	0	0	0	0	0	0	3725	0	0	4072	4407	5804
k__Bacteria	p__Cyanobacteria	c__(Chroococcales)	o__Chroococcales	f__Microcystaceae	g__(Microcystaceae)	s__(Microcystaceae)	ID1890449	0	0	1	0	0	0	3	0	0	0	0	0	0	0	2	0	0	0	1	3	4	0	1	0	0	0	0	0	0	0	0	0	0	0	0	0	0
k__Bacteria	p__Cyanobacteria	c__(Chroococcales)	o__Chroococcales	f__Microcystaceae	g__Microcystis	s__(Microcystis)	ID1125	0	3215	5604	7152	4136	3142	11005	0	0	3761	0	0	0	3714	3719	3106	3347	3513	3560	10144	5898	0	3716	6683	0	0	0	0	0	0	0	3419	0	0	3914	6730	4880
k__Bacteria	p__Cyanobacteria	c__(Pleurocapsales)	o__Pleurocapsales	f__Hyellaceae	g__Pleurocapsa	s__(Pleurocapsa)	ID44474	0	0	0	0	0	0	0	0	0	0	0	0	0	0	0	0	0	0	0	0	0	0	0	0	0	0	0	0	0	0	0	0	0	0	0	0	0
k__Bacteria	p__Cyanobacteria	c__(Pleurocapsales)	o__Pleurocapsales	f__Hyellaceae	g__Pleurocapsa	s__(Pleurocapsa)	ID2645907	0	4343	3818	4313	2655	2224	7727	3842	1619	5675	2211	5794	2635	3449	2938	2881	3644	2745	1798	12596	6556	0	0	0	0	0	0	0	4634	3176	0	1877	1077	0	1699	3239	2189
k__Bacteria	p__Cyanobacteria	c__(Pseudanabaenales)	o__Pseudanabaenales	f__Leptolyngbyaceae	g__Leptolyngbya	s__(Leptolyngbya)	ID2650499	0	3717	4501	6030	4618	3154	11333	4410	2891	5098	3630	4940	6572	6560	7699	4938	5511	7930	7897	14668	11180	0	0	0	0	0	0	0	5003	3102	0	2947	4783	0	4126	4840	3847
k__Bacteria	p__Cyanobacteria	c__(Synechococcales)	o__Synechococcales	f__Synechococcaceae	g__Synechococcus	s__Synechococcus sp. PCC 7336	ID195250	0	6025	9799	5568	3662	3171	5280	0	0	4938	3681	0	0	0	0	0	0	0	0	0	0	0	0	0	0	0	0	0	0	0	0	0	6402	0	0	5999	0
k__Bacteria	p__(bacterium BMS3Bbin10)	c__(bacterium BMS3Bbin10)	o__(bacterium BMS3Bbin10)	f__(bacterium BMS3Bbin10)	g__(bacterium BMS3Bbin10)	s__bacterium BMS3Bbin10	ID2005733	0	4801	2800	0	6098	3758	14483	7033	4748	7601	6320	10495	7438	4951	6398	4893	4831	4756	5903	2872	7933	0	0	0	0	0	0	0	0	4368	0	3381	5365	3254	5084	5133	4577
k__Bacteria	p__(bacterium MnTg02)	c__(bacterium MnTg02)	o__(bacterium MnTg02)	f__(bacterium MnTg02)	g__(bacterium MnTg02)	s__bacterium MnTg02	ID2080452	0	3918	0	0	4005	2672	7675	5386	3392	3958	4038	7062	4368	3817	3921	3374	2828	3350	5621	0	8038	0	0	0	0	0	0	0	0	3353	0	0	4592	0	4442	4678	4001
k__Archaea	p__Euryarchaeota	c__Halobacteria	o__(Halobacteria)	f__(Halobacteria)	g__(Halobacteria)	s__(Halobacteria)	ID183963	0	3490	0	0	3472	2630	4638	3810	2570	2365	3466	4903	0	0	0	3300	3119	0	3153	0	4262	0	0	3897	0	0	2967	0	0	0	0	2870	3480	3084	0	0	3739
k__Archaea	p__Thaumarchaeota	c__(Nitrosopumilales)	o__Nitrosopumilales	f__Nitrosopumilaceae	g__Nitrosopumilus	s__Nitrosopumilus sp.	ID2024843	0	3659	0	9677	7260	4120	13991	11559	13056	10075	11636	17054	8488	8703	9447	9352	7377	11215	14217	20805	28721	24854	20731	7895	6934	0	11612	5041	7608	11692	6717	3095	0	4250	5201	0	3744
k__Bacteria	p__Bacteroidetes	c__Cytophagia	o__Cytophagales	f__Fulvivirgaceae	g__Fulvivirga	s__(Fulvivirga)	ID2685541	0	0	3076	0	0	0	0	0	0	3129	0	0	0	0	3738	0	0	1578	1445	3248	2304	0	0	0	0	0	0	0	5311	0	2869	0	0	0	0	0	0
k__Bacteria	p__Bacteroidetes	c__Cytophagia	o__Cytophagales	f__Reichenbachiellaceae	g__Ekhidna	s__(Ekhidna)	ID447678	0	0	0	0	0	0	0	0	0	0	0	0	0	0	0	0	0	0	0	0	0	0	0	0	0	0	0	0	0	0	0	0	0	0	0	0	0
k__Bacteria	p__Bacteroidetes	c__Cytophagia	o__Cytophagales	f__Reichenbachiellaceae	g__Ekhidna	s__Ekhidna lutea	ID447679	0	0	3434	6586	0	0	5670	0	3211	13425	5635	6244	4124	0	4924	3453	3586	8268	8275	10430	13081	0	3441	0	0	0	0	0	6653	7994	5336	0	0	0	0	0	0
k__Bacteria	p__Bacteroidetes	c__Flavobacteriia	o__Flavobacteriales	f__Flavobacteriaceae	g__Aquimarina	s__(Aquimarina)	ID290174	0	0	5598	5181	0	0	9096	11509	6652	21892	5490	6086	5735	5255	5832	4078	6142	44055	39052	176060	58389	0	0	0	0	0	0	4262	7887	19015	3757	0	0	0	0	0	0
k__Bacteria	p__Bacteroidetes	c__Flavobacteriia	o__Flavobacteriales	f__Flavobacteriaceae	g__Winogradskyella	s__(Winogradskyella)	ID286104	0	0	6747	5873	0	0	0	0	0	2800	0	0	0	0	0	3121	0	2574	0	11822	0	0	0	0	0	0	0	0	6507	2926	3935	0	0	0	0	0	0
k__Bacteria	p__Bacteroidetes	c__Flavobacteriia	o__Flavobacteriales	f__(Flavobacteriales bacterium)	g__(Flavobacteriales bacterium)	s__Flavobacteriales bacterium	ID2021391	0	0	2927	5293	0	2719	0	0	0	2525	3347	4992	0	0	3810	3709	0	0	0	5339	0	4532	4619	0	0	0	0	0	11150	5419	4843	0	0	0	0	0	0
k__Bacteria	p__Bacteroidetes	c__Saprospiria	o__Saprospirales	f__Haliscomenobacteraceae	g__Phaeodactylibacter	s__(Phaeodactylibacter)	ID1564515	0	0	2982	4680	0	0	0	0	2539	0	0	0	0	3975	4148	3481	2929	3036	0	3774	0	0	0	0	0	0	0	0	4805	3736	3449	0	0	0	0	0	0
k__Bacteria	p__Bacteroidetes	c__Saprospiria	o__Saprospirales	f__Haliscomenobacteraceae	g__Portibacter	s__(Portibacter)	ID1227556	0	0	2967	4313	0	0	0	0	2601	0	0	0	0	3414	0	2918	0	3095	3299	4840	0	0	0	0	0	0	0	0	4524	4162	4118	0	0	0	0	0	0
k__Bacteria	p__Bacteroidetes	c__Saprospiria	o__Saprospirales	f__Lewinellaceae	g__Lewinella	s__(Lewinella)	ID70994	0	0	3417	4732	0	0	0	0	2920	2274	0	4708	0	4347	4168	3766	2903	4370	4355	4187	0	0	0	0	0	0	0	0	4021	4305	3245	0	0	0	0	0	0
k__Bacteria	p__Proteobacteria	c__Alphaproteobacteria	o__Hyphomonadales	f__Hyphomonadaceae	g__Hyphomonas	s__(Hyphomonas)	ID2630699	0	0	998	1130	0	0	0	0	0	701	0	0	0	3431	0	0	0	1206	1102	794	0	0	0	0	0	0	0	0	2875	800	828	0	0	0	0	0	0
k__Bacteria	p__Proteobacteria	c__Alphaproteobacteria	o__Hyphomonadales	f__Hyphomonadaceae	g__Hyphomonas	s__Hyphomonas sp. Mor2	ID1906738	0	0	3640	4430	0	0	0	0	0	2732	0	0	0	0	0	0	0	4323	4431	3571	0	0	0	0	0	0	0	0	12371	2902	4815	0	0	0	0	0	0
k__Bacteria	p__Proteobacteria	c__Alphaproteobacteria	o__Maricaulales	f__Maricaulaceae	g__(Maricaulaceae)	s__(Maricaulaceae)	ID2800061	0	0	3101	0	0	0	0	0	2750	2744	3146	5098	0	0	0	0	0	2902	3200	0	0	0	0	0	0	0	0	0	5559	2957	0	0	0	0	0	0	0
k__Bacteria	p__Proteobacteria	c__Alphaproteobacteria	o__Maricaulales	f__Robiginitomaculaceae	g__(Robiginitomaculaceae)	s__(Robiginitomaculaceae)	ID2800062	0	0	3723	4919	3341	0	0	0	2673	4258	3103	5926	0	3182	0	3002	0	3328	3606	8833	5531	0	0	0	0	0	0	0	4095	5575	3964	0	0	0	0	0	0
k__Bacteria	p__Proteobacteria	c__Alphaproteobacteria	o__Rhodobacterales	f__Roseobacteraceae	g__Sulfitobacter	s__(Sulfitobacter)	ID60136	0	0	3429	4890	0	0	5130	4029	2972	3638	3397	6090	3980	3611	3962	3785	3218	5794	6323	7211	4630	0	0	0	0	0	0	0	8260	6036	5797	0	0	0	0	0	0
k__Bacteria	p__Proteobacteria	c__Alphaproteobacteria	o__Sphingomonadales	f__Erythrobacteraceae	g__(Erythrobacteraceae)	s__(Erythrobacteraceae)	ID2800788	0	0	881	1007	0	0	0	0	0	740	0	0	0	0	0	3036	0	721	891	1863	0	0	0	0	0	0	0	0	1224	0	2868	0	0	0	0	0	0
k__Bacteria	p__Proteobacteria	c__Alphaproteobacteria	o__Sphingomonadales	f__Erythrobacteraceae	g__Erythrobacter	s__(Erythrobacter)	ID1041	0	0	4557	4768	0	0	0	0	0	3309	0	0	0	0	0	0	0	2957	3550	6933	0	0	0	0	0	0	0	0	4971	0	0	0	0	0	0	0	0
k__Bacteria	p__Proteobacteria	c__Gammaproteobacteria	o__Alteromonadales	f__Alteromonadaceae	g__(Alteromonadaceae)	s__(Alteromonadaceae)	ID2903219	0	0	313	4220	0	0	0	0	0	2250	0	0	0	0	0	0	0	0	0	296	0	0	0	0	0	0	0	0	469	343	0	0	0	0	0	0	0
k__Bacteria	p__Proteobacteria	c__Gammaproteobacteria	o__Alteromonadales	f__Alteromonadaceae	g__Alteromonas	s__(Alteromonas)	ID226	0	0	2869	0	0	0	0	0	0	0	0	0	0	0	0	0	0	0	0	3804	0	0	0	0	0	0	0	0	5894	3722	0	0	0	0	0	0	0
k__Bacteria	p__Proteobacteria	c__Gammaproteobacteria	o__Cellvibrionales	f__Halieaceae	g__Halioglobus	s__Halioglobus pacificus	ID930806	0	0	3256	4417	0	0	0	0	0	0	0	0	0	0	0	0	0	0	0	0	0	0	0	0	0	0	0	0	5195	0	3605	0	0	3650	0	0	0
k__Bacteria	p__Proteobacteria	c__Gammaproteobacteria	o__Cellvibrionales	f__Spongiibacteraceae	g__(Spongiibacteraceae)	s__(Spongiibacteraceae)	ID744998	0	0	4416	4224	0	0	0	3493	2712	0	3176	4583	0	0	3576	3288	0	2969	3222	3242	0	3561	3557	0	0	0	3193	0	3385	2443	3873	0	0	3296	0	0	0
k__Bacteria	p__Proteobacteria	c__Gammaproteobacteria	o__Chromatiales	f__Chromatiaceae	g__Candidatus Thiosymbion	s__(Candidatus Thiosymbion)	ID1907535	0	0	0	0	0	0	0	0	0	0	0	0	2	0	1	0	0	0	0	0	0	0	0	0	0	0	0	0	0	0	0	0	0	0	1	0	1
k__Bacteria	p__Proteobacteria	c__Gammaproteobacteria	o__Chromatiales	f__Chromatiaceae	g__Candidatus Thiosymbion	s__Candidatus Thiosymbion oneisti	ID589554	0	0	3203	0	0	0	0	0	0	0	0	0	5727	3048	5727	0	3489	0	0	0	0	0	0	0	0	0	0	0	0	0	0	3401	3715	0	5283	10052	6047
k__Bacteria	p__Proteobacteria	c__Gammaproteobacteria	o__(OM182 bacterium)	f__(OM182 bacterium)	g__(OM182 bacterium)	s__OM182 bacterium	ID2510334	0	0	2921	0	0	0	0	0	2537	0	3054	0	0	0	0	3119	0	0	0	0	0	0	0	0	0	0	0	0	0	2998	0	0	0	0	0	0	0
k__Bacteria	p__Proteobacteria	c__Gammaproteobacteria	o__(Sedimenticola)	f__(Sedimenticola)	g__Sedimenticola	s__Sedimenticola selenatireducens	ID191960	0	0	3003	0	0	0	4370	0	0	0	0	0	5610	4318	6717	3175	4273	0	0	0	0	0	0	0	0	0	0	0	0	0	0	2932	3616	0	5109	9108	5847
k__Bacteria	p__Proteobacteria	c__Gammaproteobacteria	o__(Candidatus Thiodiazotropha)	f__(Candidatus Thiodiazotropha)	g__Candidatus Thiodiazotropha	s__(Candidatus Thiodiazotropha)	ID1913444	0	0	2892	0	0	0	6292	3697	2590	0	0	0	2653	2153	3360	3991	2119	0	0	0	0	0	0	0	0	0	0	0	0	3019	0	0	3221	0	4431	2521	4908
k__Bacteria	p__Proteobacteria	c__Gammaproteobacteria	o__Oceanospirillales	f__Alcanivoracaceae	g__Alcanivorax	s__(Alcanivorax)	ID59753	0	0	3532	4335	3475	2601	0	3941	2887	2380	3474	4876	0	3298	3924	4709	5261	2689	3509	2839	0	4758	4958	0	0	0	3378	0	5307	6308	5103	0	3269	3215	4217	4362	3900
k__Bacteria	p__Proteobacteria	c__Gammaproteobacteria	o__Oceanospirillales	f__Alcanivoracaceae	g__Marinicella	s__(Marinicella)	ID863253	0	0	2966	0	0	0	0	0	0	4516	0	0	0	0	0	0	0	5072	6410	13358	6546	0	0	0	0	0	0	0	10681	2755	2901	0	0	0	0	0	0
k__Bacteria	p__Proteobacteria	c__Gammaproteobacteria	o__Oceanospirillales	f__Oleiphilaceae	g__(Oleiphilaceae)	s__(Oleiphilaceae)	ID191033	0	0	0	0	0	0	0	0	0	0	0	0	0	0	0	0	0	1	0	8	2	0	0	0	0	0	0	0	0	0	0	0	0	0	0	0	0
k__Bacteria	p__Proteobacteria	c__Gammaproteobacteria	o__Oceanospirillales	f__Oleiphilaceae	g__Oleiphilus	s__(Oleiphilus)	ID141450	0	0	590	741	3327	0	0	661	459	0	0	0	0	0	617	449	2939	403	447	445	515	543	586	0	0	0	0	0	697	553	441	0	0	3452	767	4151	4129
k__Bacteria	p__Proteobacteria	c__Gammaproteobacteria	o__Oceanospirillales	f__Oleiphilaceae	g__Oleiphilus	s__(Oleiphilus)	ID2631174	0	0	4148	4401	0	0	0	3677	3163	0	0	0	0	0	3753	3409	0	10314	9857	17670	8850	4158	5350	0	0	0	0	0	7798	5403	3753	0	0	0	4186	0	0
k__Bacteria	p__Proteobacteria	c__Gammaproteobacteria	o__Oceanospirillales	f__Pleioneaceae	g__Aliikangiella	s__(Aliikangiella)	ID1920241	0	0	5648	6880	3641	3237	0	8052	6884	7123	8672	15318	0	3341	5083	5028	3951	2805	3795	5302	6432	2991	3468	0	0	0	0	0	8233	17457	7410	0	0	3078	0	9237	0
k__Bacteria	p__Proteobacteria	c__Gammaproteobacteria	o__(Gammaproteobacteria bacterium SG8_47)	f__(Gammaproteobacteria bacterium SG8_47)	g__(Gammaproteobacteria bacterium SG8_47)	s__Gammaproteobacteria bacterium SG8_47	ID1703406	0	0	3348	4876	3293	0	4361	0	0	0	0	0	4366	0	4401	3274	3284	0	0	0	0	6692	7351	11668	7515	9327	6968	0	0	0	3277	3087	3735	0	4923	8369	5458
k__Bacteria	p__Proteobacteria	c__Gammaproteobacteria	o__(Gammaproteobacteria bacterium TMED243)	f__(Gammaproteobacteria bacterium TMED243)	g__(Gammaproteobacteria bacterium TMED243)	s__Gammaproteobacteria bacterium TMED243	ID1986753	0	0	3189	0	0	0	0	3812	3079	2421	3323	4927	0	3166	0	3128	0	0	0	0	0	0	0	0	0	0	0	0	0	3184	0	0	0	0	3884	0	0
k__Bacteria	p__Proteobacteria	c__Gammaproteobacteria	o__(Gammaproteobacteria bacterium TMED30)	f__(Gammaproteobacteria bacterium TMED30)	g__(Gammaproteobacteria bacterium TMED30)	s__Gammaproteobacteria bacterium TMED30	ID1986759	0	0	3305	0	3269	0	0	4010	3142	2485	3460	4960	0	3470	3561	3326	0	0	0	0	0	0	0	0	0	0	0	0	0	3194	0	0	3497	0	4121	3674	0
k__Bacteria	p__Planctomycetes	c__Phycisphaerae	o__Phycisphaerales	f__Phycisphaeraceae	g__Phycisphaera	s__(Phycisphaera)	ID666508	0	0	393	0	3523	0	0	3806	2592	0	503	5208	0	0	0	0	0	0	0	0	0	0	0	0	0	0	0	0	646	0	0	0	0	3295	0	0	0
k__Bacteria	p__Planctomycetes	c__Phycisphaerae	o__Phycisphaerales	f__Phycisphaeraceae	g__Phycisphaera	s__(Phycisphaera)	ID2646486	0	0	3031	0	0	0	0	0	0	0	3803	0	0	0	0	0	0	0	0	0	0	0	0	0	0	0	0	0	5730	0	0	0	0	0	0	0	0
k__Bacteria	p__Verrucomicrobia	c__Opitutae	o__Puniceicoccales	f__Puniceicoccaceae	g__Coraliomargarita	s__Coraliomargarita sinensis	ID2174842	0	0	3546	4280	0	0	0	0	0	0	0	0	0	0	0	0	0	0	0	0	0	0	0	0	0	0	0	0	3979	0	2849	0	0	0	4037	0	0
k__Bacteria	p__Verrucomicrobia	c__Opitutae	o__Puniceicoccales	f__Puniceicoccaceae	g__(Puniceicoccaceae)	s__(Puniceicoccaceae)	ID1986243	0	0	2896	4241	0	0	0	0	0	0	0	0	0	0	1086	1182	824	0	0	0	0	2991	0	0	0	0	0	3926	4583	2852	3669	0	0	0	0	0	0
k__Bacteria	p__Verrucomicrobia	c__(Verrucomicrobia bacterium S94)	o__(Verrucomicrobia bacterium S94)	f__(Verrucomicrobia bacterium S94)	g__(Verrucomicrobia bacterium S94)	s__Verrucomicrobia bacterium S94	ID2488809	0	0	3664	0	0	4985	0	0	0	0	0	0	0	0	0	0	0	4814	0	0	0	0	0	0	0	0	0	7512	9746	4674	5264	0	0	3449	0	0	0
k__Bacteria	p__Verrucomicrobia	c__Verrucomicrobiae	o__Verrucomicrobiales	f__Akkermansiaceae	g__(Akkermansiaceae)	s__(Akkermansiaceae)	ID1647988	0	0	2902	0	0	0	0	0	0	0	0	0	0	0	0	0	0	0	0	0	0	0	0	0	0	0	0	0	853	0	2972	0	0	0	0	0	0
k__Bacteria	p__Verrucomicrobia	c__Verrucomicrobiae	o__Verrucomicrobiales	f__Verrucomicrobiaceae	g__Haloferula	s__(Haloferula)	ID574899	0	0	2872	0	0	0	0	0	0	0	0	0	0	0	0	0	0	916	901	0	0	0	0	0	0	0	0	0	2677	0	3284	0	0	821	0	0	0
k__Bacteria	p__Actinobacteria	c__Acidimicrobiia	o__Acidimicrobiales	f__Ilumatobacteraceae	g__Ilumatobacter	s__Ilumatobacter coccineus	ID1313172	0	0	3433	0	0	0	0	3743	0	0	0	4880	0	0	0	0	0	0	0	0	0	0	0	0	0	0	0	0	0	0	0	2879	0	3424	0	0	0
k__Bacteria	p__Cyanobacteria	c__(Chroococcales)	o__Chroococcales	f__Aphanothecaceae	g__Crocosphaera	s__(Crocosphaera)	ID263510	0	0	957	4960	0	0	1888	0	0	0	0	0	0	0	0	0	0	0	0	3065	0	0	0	0	0	0	0	0	0	0	0	0	0	0	0	1458	0
k__Bacteria	p__Cyanobacteria	c__(Chroococcales)	o__Chroococcales	f__Aphanothecaceae	g__Crocosphaera	s__Crocosphaera watsonii	ID263511	0	0	3017	0	0	0	4648	0	0	0	0	0	0	0	0	0	0	0	0	5369	0	0	0	0	0	0	0	0	0	0	0	0	0	0	0	3773	0
k__Bacteria	p__Cyanobacteria	c__(Oscillatoriales)	o__Oscillatoriales	f__Microcoleaceae	g__(Microcoleaceae)	s__(Microcoleaceae)	ID1892252	0	0	3073	4817	5589	2774	6712	0	0	3264	0	0	0	0	0	0	0	3668	3808	8593	5967	3360	3100	0	0	0	0	0	0	2941	2013	2985	0	0	6242	4693	3986
k__Bacteria	p__Cyanobacteria	c__(Oscillatoriales)	o__Oscillatoriales	f__Oscillatoriaceae	g__Moorena	s__(Moorena)	ID1155738	0	0	4461	6118	3792	2973	6184	0	0	2379	0	5840	0	3757	4174	2962	3405	4245	4475	6275	7397	0	0	0	0	0	0	0	0	0	0	0	0	0	4212	5108	3929
k__Bacteria	p__Cyanobacteria	c__(Pleurocapsales)	o__Pleurocapsales	f__Dermocarpellaceae	g__(Dermocarpellaceae)	s__(Dermocarpellaceae)	ID1890498	0	0	0	0	0	0	0	0	0	0	0	0	0	0	0	0	0	0	0	0	0	0	0	0	0	0	0	0	0	0	0	0	0	0	0	0	0
k__Bacteria	p__Cyanobacteria	c__(Pleurocapsales)	o__Pleurocapsales	f__Dermocarpellaceae	g__Stanieria	s__(Stanieria)	ID102115	0	0	524	4656	0	0	2011	0	0	542	0	0	0	507	0	456	551	447	0	4229	933	0	0	0	0	0	0	0	0	0	0	0	0	0	0	0	0
k__Bacteria	p__Cyanobacteria	c__(Pleurocapsales)	o__Pleurocapsales	f__Dermocarpellaceae	g__Stanieria	s__Stanieria cyanosphaera	ID102116	0	0	3568	0	0	0	14408	0	0	3154	0	0	0	3608	0	2958	3580	2644	0	24940	4953	0	0	0	0	0	0	0	0	0	0	0	0	0	0	0	0
k__Bacteria	p__Cyanobacteria	c__(Pleurocapsales)	o__Pleurocapsales	f__Hyellaceae	g__Hyella	s__(Hyella)	ID945733	0	0	0	0	0	0	0	0	0	0	0	0	0	0	0	0	0	0	0	0	1	0	0	0	0	0	0	0	0	0	0	0	0	0	0	0	0
k__Bacteria	p__Cyanobacteria	c__(Pleurocapsales)	o__Pleurocapsales	f__Hyellaceae	g__Hyella	s__Hyella patelloides	ID1982969	0	0	9982	11246	6550	4854	25484	0	0	9236	0	0	6932	10666	8701	8894	9667	8461	5661	67341	14566	0	0	0	0	0	0	0	0	0	0	5000	0	0	4432	9968	6087
k__Bacteria	p__Cyanobacteria	c__(Pleurocapsales)	o__Pleurocapsales	f__Hyellaceae	g__Hyella	s__Hyella patelloides	ID945734	0	0	4601	4892	0	0	8511	0	0	0	0	0	0	0	0	0	0	0	0	14873	0	0	0	0	0	0	0	0	0	0	0	0	0	0	0	0	0
k__Bacteria	p__Cyanobacteria	c__(Pleurocapsales)	o__Pleurocapsales	f__Hyellaceae	g__Myxosarcina	s__(Myxosarcina)	ID52605	0	0	0	0	0	0	0	0	0	0	0	0	0	0	0	0	0	0	0	0	0	0	0	0	0	0	0	0	0	0	0	0	0	0	0	0	0
k__Bacteria	p__Cyanobacteria	c__(Pleurocapsales)	o__Pleurocapsales	f__Hyellaceae	g__Myxosarcina	s__(Myxosarcina)	ID2626783	0	0	1	1	0	0	1	0	0	0	0	0	0	0	0	0	0	0	0	0	0	0	0	0	0	0	0	0	0	0	0	0	0	0	0	0	0
k__Bacteria	p__Cyanobacteria	c__(Pleurocapsales)	o__Pleurocapsales	f__Hyellaceae	g__Myxosarcina	s__Myxosarcina sp. GI1	ID1541065	0	0	6120	6937	0	0	13728	0	0	3460	0	0	0	4101	0	3195	3231	0	0	20554	4613	0	0	0	0	0	0	0	0	0	0	0	0	0	0	4434	0
k__Bacteria	p__Cyanobacteria	c__(Pleurocapsales)	o__Pleurocapsales	f__Hyellaceae	g__Pleurocapsa	s__Pleurocapsa sp. CCALA 161	ID2107688	0	0	3780	4281	0	0	7417	0	0	5950	0	0	0	0	0	0	0	0	0	15028	0	0	0	0	0	0	0	0	0	0	0	0	0	0	0	0	0
k__Bacteria	p__Cyanobacteria	c__(Pleurocapsales)	o__Pleurocapsales	f__Hyellaceae	g__Pleurocapsa	s__Pleurocapsa sp. PCC 7319	ID118161	0	0	35933	36471	9025	7389	48251	0	3309	18989	4485	5925	9470	13654	9409	9043	14173	7423	6453	62126	22728	0	0	0	0	0	0	0	0	0	0	7140	3416	0	4349	8078	5668
k__Bacteria	p__Cyanobacteria	c__(Pleurocapsales)	o__Pleurocapsales	f__Hyellaceae	g__Waterburya	s__(Waterburya)	ID2886915	0	0	0	0	0	0	0	0	0	0	0	0	0	0	0	0	0	0	0	0	0	0	0	0	0	0	0	0	0	0	0	0	0	0	0	0	0
k__Bacteria	p__Cyanobacteria	c__(Pleurocapsales)	o__Pleurocapsales	f__Hyellaceae	g__Waterburya	s__Waterburya agarophytonicola	ID2886916	0	0	3159	0	0	0	8646	0	0	5845	0	0	0	0	0	0	0	0	0	16515	0	0	0	0	0	0	0	0	0	0	0	0	0	0	0	0	0
k__Bacteria	p__Cyanobacteria	c__(Synechococcales)	o__Synechococcales	f__Acaryochloridaceae	g__(Acaryochloridaceae)	s__(Acaryochloridaceae)	ID1890429	0	0	0	0	0	0	0	0	0	0	0	0	0	0	0	0	0	0	0	0	0	0	0	0	0	0	0	0	0	0	0	0	0	0	0	0	0
k__Bacteria	p__Cyanobacteria	c__(Synechococcales)	o__Synechococcales	f__Acaryochloridaceae	g__Acaryochloris	s__(Acaryochloris)	ID155977	0	0	2743	0	0	0	8363	0	0	4914	0	0	0	3332	3588	0	2731	5207	4785	4412	7053	0	0	0	0	0	0	0	0	0	0	0	0	0	0	0	0
k__Bacteria	p__Calditrichaeota	c__Calditrichia	o__Calditrichales	f__(Calditrichales)	g__(Calditrichales)	s__(Calditrichales)	ID2161667	0	0	0	0	0	0	0	0	0	0	0	0	0	0	0	0	0	0	0	0	0	0	0	0	0	0	0	0	0	0	0	0	0	0	0	0	0
k__Bacteria	p__Calditrichaeota	c__Calditrichia	o__Calditrichales	f__(Calditrichales bacterium)	g__(Calditrichales bacterium)	s__Calditrichales bacterium	ID2528038	0	0	0	4578	0	0	0	0	0	0	0	0	4837	4081	4245	2952	5405	0	0	0	0	0	4308	5635	5148	4702	0	0	0	0	3791	0	0	0	0	0	0
k__Bacteria	p__Bacteroidetes	c__Cytophagia	o__Cytophagales	f__Reichenbachiellaceae	g__Reichenbachiella	s__(Reichenbachiella)	ID156993	0	0	0	4458	0	2649	0	0	0	5114	5635	6976	0	0	3907	4371	0	0	0	5413	4320	0	0	0	0	0	0	0	7794	9160	6516	0	0	0	0	0	0
k__Bacteria	p__Bacteroidetes	c__Cytophagia	o__Cytophagales	f__Roseivirgaceae	g__(Roseivirgaceae)	s__(Roseivirgaceae)	ID2762306	0	0	0	0	0	0	0	0	0	0	0	0	0	0	0	0	0	0	0	0	0	0	0	0	0	0	0	0	0	0	0	0	0	0	0	0	0
k__Bacteria	p__Bacteroidetes	c__Cytophagia	o__Cytophagales	f__Roseivirgaceae	g__Roseivirga	s__(Roseivirga)	ID290180	0	0	0	6141	0	0	0	0	0	3246	0	4629	0	0	0	3051	0	2524	0	4946	3981	0	0	0	0	0	0	0	5466	8836	3972	0	0	0	0	0	0
k__Bacteria	p__Bacteroidetes	c__Flavobacteriia	o__Flavobacteriales	f__Flavobacteriaceae	g__Lutimonas	s__(Lutimonas)	ID449810	0	0	0	0	0	0	0	0	0	0	0	0	0	0	0	0	0	0	0	0	0	0	0	0	0	0	0	0	0	0	0	0	0	0	0	0	0
k__Bacteria	p__Bacteroidetes	c__Flavobacteriia	o__Flavobacteriales	f__Flavobacteriaceae	g__Lutimonas	s__Lutimonas saemankumensis	ID483016	0	0	0	5035	0	0	0	0	0	0	0	0	0	0	0	3538	0	5507	4215	6605	0	0	2984	4085	0	0	0	0	5637	2966	9325	0	0	0	0	0	0
k__Bacteria	p__Bacteroidetes	c__Saprospiria	o__Saprospirales	f__Saprospiraceae	g__Aureispira	s__(Aureispira)	ID365032	0	0	0	4522	0	0	0	0	0	0	0	0	0	0	0	0	0	0	0	4788	0	0	0	0	0	0	0	0	6377	11203	3687	0	0	0	0	0	0
k__Bacteria	p__Ignavibacteriae	c__(Ignavibacteriae bacterium)	o__(Ignavibacteriae bacterium)	f__(Ignavibacteriae bacterium)	g__(Ignavibacteriae bacterium)	s__Ignavibacteriae bacterium	ID2026749	0	0	0	5942	0	0	4753	0	0	0	0	0	3737	3714	0	0	2945	0	0	0	0	6060	6908	6664	4292	0	3745	5070	4160	0	5306	0	0	0	0	0	0
k__Bacteria	p__Rhodothermaeota	c__(Rhodothermaeota)	o__(Rhodothermaeota)	f__(Rhodothermaeota)	g__(Rhodothermaeota)	s__(Rhodothermaeota)	ID1853220	0	0	0	4149	0	0	0	84	0	179	137	0	0	138	0	0	0	0	89	0	148	0	0	0	0	0	0	0	233	2735	0	0	0	0	0	0	0
k__Bacteria	p__Proteobacteria	c__Alphaproteobacteria	o__Kordiimonadales	f__Kordiimonadaceae	g__(Kordiimonadaceae)	s__(Kordiimonadaceae)	ID1331809	0	0	0	4731	3265	0	0	4010	1113	1408	1404	5800	0	0	0	3252	0	0	3538	3246	4753	412	478	0	0	0	0	0	0	1331	837	0	0	0	0	0	0
k__Bacteria	p__Proteobacteria	c__Alphaproteobacteria	o__Rickettsiales	f__(Rickettsiales)	g__(Rickettsiales)	s__(Rickettsiales)	ID766	0	0	0	10341	0	2759	0	0	0	0	0	0	0	0	0	0	0	0	0	0	0	981	3815	0	0	0	0	0	0	3214	3209	0	0	0	0	0	0
k__Bacteria	p__Proteobacteria	c__Deltaproteobacteria	o__Bradymonadales	f__(Bradymonadales)	g__(Bradymonadales)	s__(Bradymonadales)	ID1779134	0	0	0	4305	0	0	0	0	0	0	0	0	0	0	0	0	0	2811	470	0	0	522	542	488	0	0	3279	0	4040	0	0	0	0	0	0	0	0
k__Bacteria	p__Proteobacteria	c__Deltaproteobacteria	o__Syntrophobacterales	f__(Syntrophobacterales)	g__(Syntrophobacterales)	s__(Syntrophobacterales)	ID1674873	0	0	0	4391	0	0	4836	0	0	0	0	0	0	0	0	0	0	0	0	0	0	846	818	1349	1187	1491	841	1439	0	0	712	0	0	0	0	0	0
k__Bacteria	p__Proteobacteria	c__Gammaproteobacteria	o__Alteromonadales	f__Ferrimonadaceae	g__(Ferrimonadaceae)	s__(Ferrimonadaceae)	ID267892	0	0	0	4149	0	0	0	640	348	0	3282	5102	0	0	0	0	0	1428	0	2871	0	0	0	0	0	0	0	4188	704	0	0	0	0	646	854	3677	3806
k__Bacteria	p__Proteobacteria	c__Gammaproteobacteria	o__Arenicellales	f__(Arenicellales)	g__(Arenicellales)	s__(Arenicellales)	ID1617890	0	0	0	0	0	0	0	0	0	0	0	0	0	0	0	0	0	0	0	0	0	0	0	0	0	0	0	0	0	0	0	0	0	0	0	0	0
k__Bacteria	p__Proteobacteria	c__Gammaproteobacteria	o__Arenicellales	f__Arenicellaceae	g__(Arenicellaceae)	s__(Arenicellaceae)	ID1617891	0	0	0	0	0	0	0	0	0	0	0	0	0	0	0	0	0	0	0	0	0	0	0	0	0	0	0	0	0	0	0	0	0	0	0	0	0
k__Bacteria	p__Proteobacteria	c__Gammaproteobacteria	o__Arenicellales	f__Arenicellaceae	g__Arenicella	s__(Arenicella)	ID904708	0	0	0	4761	0	0	5022	0	0	4723	0	0	5442	5350	4983	4179	2814	7310	6296	59715	8921	0	0	0	0	0	0	0	6353	4980	3817	0	0	0	0	0	0
k__Bacteria	p__Proteobacteria	c__Gammaproteobacteria	o__Cellvibrionales	f__Spongiibacteraceae	g__Oceanicoccus	s__Oceanicoccus sagamiensis	ID716816	0	0	0	5190	0	3317	0	4293	3370	0	4086	4856	0	0	5020	5413	0	4320	4390	0	0	3125	4404	0	0	0	3000	0	9774	16193	7687	0	0	3002	3893	0	0
k__Bacteria	p__Proteobacteria	c__Gammaproteobacteria	o__(Gammaproteobacteria bacterium SG8_11)	f__(Gammaproteobacteria bacterium SG8_11)	g__(Gammaproteobacteria bacterium SG8_11)	s__Gammaproteobacteria bacterium SG8_11	ID1703402	0	0	0	4415	0	0	4768	0	0	0	0	0	5822	3586	6554	4539	5007	0	0	0	0	10854	13631	15164	12427	9300	12061	0	0	2774	5503	0	0	0	3877	4549	0
k__Bacteria	p__Proteobacteria	c__Gammaproteobacteria	o__(Gammaproteobacteria bacterium SG8_15)	f__(Gammaproteobacteria bacterium SG8_15)	g__(Gammaproteobacteria bacterium SG8_15)	s__Gammaproteobacteria bacterium SG8_15	ID1703403	0	0	0	4637	0	0	0	0	0	0	0	0	5942	3226	8638	6291	5627	0	0	4867	0	21142	25661	22220	19563	13675	23192	0	0	3124	7612	0	0	0	0	0	0
k__Bacteria	p__Proteobacteria	c__Oligoflexia	o__Bdellovibrionales	f__(Bdellovibrionales)	g__(Bdellovibrionales)	s__(Bdellovibrionales)	ID404130	0	0	0	4271	0	0	0	0	0	0	0	4538	0	0	0	0	0	0	0	0	0	4057	4113	0	0	0	2991	4213	5142	2742	3090	0	0	0	0	0	0
k__Bacteria	p__Chlamydiae	c__Chlamydiia	o__Parachlamydiales	f__(Parachlamydiales)	g__(Parachlamydiales)	s__(Parachlamydiales)	ID1963360	0	0	0	1674	3508	0	0	0	0	0	3741	0	0	0	0	0	0	593	3265	641	958	3850	3491	0	0	0	0	0	5894	993	1253	0	0	3563	0	0	0
k__Bacteria	p__Chlamydiae	c__Chlamydiia	o__Parachlamydiales	f__Simkaniaceae	g__(Simkaniaceae)	s__(Simkaniaceae)	ID92712	0	0	0	4422	0	0	0	0	0	0	0	0	0	0	0	0	0	3051	0	4465	7150	0	0	0	0	0	0	0	0	3110	3747	0	0	0	0	0	0
k__Bacteria	p__Spirochaetes	c__Spirochaetia	o__Leptospirales	f__(Leptospirales)	g__(Leptospirales)	s__(Leptospirales)	ID1643688	0	0	0	0	0	0	0	0	0	0	0	0	0	0	0	0	0	0	0	0	0	0	0	0	0	0	0	0	0	0	0	0	0	0	0	0	0
k__Bacteria	p__Spirochaetes	c__Spirochaetia	o__Leptospirales	f__Leptospiraceae	g__(Leptospiraceae)	s__(Leptospiraceae)	ID170	0	0	0	4393	0	0	5108	0	0	0	0	0	0	0	0	0	0	0	0	0	0	3401	629	0	3159	0	0	530	4198	0	2864	0	0	0	0	0	0
k__Bacteria	p__Cyanobacteria	c__(Oscillatoriales)	o__Oscillatoriales	f__Microcoleaceae	g__Planktothricoides	s__(Planktothricoides)	ID132607	0	0	0	2	0	0	0	0	0	0	0	0	0	0	0	0	0	0	0	0	0	0	0	0	0	0	0	0	0	0	2	0	0	0	1	0	0
k__Bacteria	p__Cyanobacteria	c__(Oscillatoriales)	o__Oscillatoriales	f__Microcoleaceae	g__Planktothricoides	s__(Planktothricoides)	ID2621081	0	0	0	4600	0	3191	0	0	0	0	0	0	0	0	0	0	0	0	0	0	0	0	0	0	0	0	0	0	0	0	3529	0	0	0	4113	0	4507
k__Archaea	p__Candidatus Heimdallarchaeota	c__(Candidatus Heimdallarchaeota archaeon)	o__(Candidatus Heimdallarchaeota archaeon)	f__(Candidatus Heimdallarchaeota archaeon)	g__(Candidatus Heimdallarchaeota archaeon)	s__Candidatus Heimdallarchaeota archaeon	ID2026747	0	0	0	4650	0	0	0	0	0	0	0	0	0	0	0	3303	4859	0	0	0	0	9871	13631	11750	30537	15785	7653	0	0	0	10996	0	0	0	0	0	0
k__Archaea	p__Candidatus Lokiarchaeota	c__(Candidatus Lokiarchaeota archaeon)	o__(Candidatus Lokiarchaeota archaeon)	f__(Candidatus Lokiarchaeota archaeon)	g__(Candidatus Lokiarchaeota archaeon)	s__Candidatus Lokiarchaeota archaeon	ID2053489	0	0	0	6493	0	0	5202	0	0	0	0	0	4353	0	0	4306	6934	0	0	0	0	8830	14917	14138	29010	16779	6932	18006	0	0	12977	0	0	0	0	0	0
k__Archaea	p__Candidatus Thorarchaeota	c__(Candidatus Thorarchaeota archaeon)	o__(Candidatus Thorarchaeota archaeon)	f__(Candidatus Thorarchaeota archaeon)	g__(Candidatus Thorarchaeota archaeon)	s__Candidatus Thorarchaeota archaeon	ID2053491	0	0	0	4819	0	0	7686	0	0	0	0	0	0	0	0	2929	4066	0	0	0	0	11118	12113	11211	21935	15271	12994	5892	0	0	7243	0	0	0	4252	0	0
k__Archaea	p__Candidatus Thermoplasmatota	c__Thermoplasmata	o__Thermoplasmatales	f__(Thermoplasmatales)	g__(Thermoplasmatales)	s__(Thermoplasmatales)	ID2301	0	0	0	44	0	0	0	0	0	0	0	0	0	0	0	0	15	0	0	0	0	51	33	46	53	48	46	0	0	0	25	0	0	0	0	0	0
k__Archaea	p__Candidatus Thermoplasmatota	c__Thermoplasmata	o__Thermoplasmatales	f__(Thermoplasmatales)	g__(Thermoplasmatales)	s__(Thermoplasmatales)	ID1919231	0	0	0	5547	0	0	0	0	0	0	0	0	0	0	0	0	3057	0	0	0	0	4751	7375	8935	14942	11121	6167	0	0	0	9211	0	0	0	0	0	0
k__Archaea	p__Thaumarchaeota	c__(Nitrosopumilales)	o__Nitrosopumilales	f__Nitrosopumilaceae	g__Nitrosarchaeum	s__(Nitrosarchaeum)	ID1007082	0	0	0	4561	3447	0	4479	5107	5132	3852	4890	6587	0	0	0	3152	0	3699	5203	6455	7090	7705	8153	0	3695	0	5684	0	0	4276	2840	0	0	0	0	0	0
k__Bacteria	p__Aquificae <phylum>	c__(Aquificae <phylum>)	o__(Aquificae <phylum>)	f__(Aquificae <phylum>)	g__(Aquificae <phylum>)	s__(Aquificae <phylum>)	ID200783	0	0	0	0	256	0	0	0	0	0	0	0	0	0	0	0	0	0	0	0	0	0	0	0	0	0	0	0	0	0	0	0	0	0	0	0	0
k__Bacteria	p__Aquificae <phylum>	c__Aquificae	o__(Aquificae)	f__(Aquificae)	g__(Aquificae)	s__(Aquificae)	ID187857	0	0	0	0	190	0	0	0	0	0	0	0	0	0	0	0	0	0	0	0	0	0	0	0	0	0	0	0	0	0	0	0	0	0	0	0	0
k__Bacteria	p__Aquificae <phylum>	c__Aquificae	o__Aquificales	f__(Aquificales)	g__(Aquificales)	s__(Aquificales)	ID32069	0	0	0	0	256	0	0	0	0	0	0	0	0	0	0	0	0	0	0	0	0	0	0	0	0	0	0	0	0	0	0	0	0	0	0	0	0
k__Bacteria	p__Aquificae <phylum>	c__Aquificae	o__Aquificales	f__Aquificaceae	g__(Aquificaceae)	s__(Aquificaceae)	ID64898	0	0	0	0	249	0	0	0	0	0	0	0	0	0	0	0	0	0	0	0	0	0	0	0	0	0	0	0	0	0	0	0	0	0	0	0	0
k__Bacteria	p__Aquificae <phylum>	c__Aquificae	o__Aquificales	f__Aquificaceae	g__Aquifex	s__(Aquifex)	ID2713	0	0	0	0	11	0	0	0	0	0	0	0	0	0	0	0	0	0	0	0	0	0	0	0	0	0	0	0	0	0	0	0	0	0	0	0	0
k__Bacteria	p__Aquificae <phylum>	c__Aquificae	o__Aquificales	f__Aquificaceae	g__Aquifex	s__(Aquifex)	ID2638710	0	0	0	0	0	0	0	0	0	0	0	0	0	0	0	0	0	0	0	0	0	0	0	0	0	0	0	0	0	0	0	0	0	0	0	0	0
k__Bacteria	p__Aquificae <phylum>	c__Aquificae	o__Aquificales	f__Aquificaceae	g__Aquifex	s__Aquifex sp.	ID313370	0	0	0	0	3458	0	0	0	0	0	0	0	0	0	0	0	0	0	0	0	0	0	0	0	0	0	0	0	0	0	0	0	0	0	0	0	0
k__Bacteria	p__Bacteroidetes	c__Flavobacteriia	o__Flavobacteriales	f__(Flavobacteriales bacterium TMED123)	g__(Flavobacteriales bacterium TMED123)	s__Flavobacteriales bacterium TMED123	ID1986721	0	0	0	0	3838	0	4521	4863	3603	4102	4912	7074	0	3248	4040	4143	3040	0	3605	0	6175	0	0	0	0	0	0	0	0	3744	0	0	0	0	4699	3935	0
k__Bacteria	p__Nitrospinae	c__Nitrospinia	o__Nitrospinales	f__Nitrospinaceae	g__(Nitrospinaceae)	s__(Nitrospinaceae)	ID1953041	0	0	0	0	0	0	0	0	0	0	0	0	0	0	0	0	0	0	0	0	0	0	0	0	0	0	0	0	0	0	0	0	0	0	0	0	0
k__Bacteria	p__Nitrospinae	c__Nitrospinia	o__Nitrospinales	f__Nitrospinaceae	g__(Nitrospinaceae bacterium)	s__Nitrospinaceae bacterium	ID2358456	0	0	0	0	3661	0	15072	0	3384	7436	3667	4755	8718	6775	10170	7935	6408	12176	18682	14507	30726	36535	33211	17580	26047	23445	31453	0	4378	7323	3769	0	3649	0	0	0	0
k__Bacteria	p__Nitrospirae	c__Nitrospira <class>	o__Nitrospirales	f__Nitrospiraceae	g__Nitrospira	s__Nitrospira sp.	ID70125	0	0	0	0	3498	0	0	5421	3487	4217	4549	6856	0	0	0	0	0	4299	8748	2955	14642	0	0	0	0	0	0	0	3818	3597	0	0	0	0	0	0	0
k__Bacteria	p__Proteobacteria	c__Deltaproteobacteria	o__Myxococcales	f__Nannocystaceae	g__Nannocystis	s__(Nannocystis)	ID53	0	0	0	0	3343	0	0	4275	0	3020	4858	4905	0	0	0	0	0	3141	4246	3183	0	0	0	0	0	0	0	0	4917	0	0	0	0	0	0	0	0
k__Bacteria	p__Actinobacteria	c__Acidimicrobiia	o__Acidimicrobiales	f__Iamiaceae	g__Rhabdothermincola	s__(Rhabdothermincola)	ID2820403	0	0	0	0	3437	0	7073	5129	2579	2501	4707	7010	5225	3133	0	2832	0	2896	4002	2968	4344	0	0	0	0	0	0	0	0	0	0	0	0	0	0	0	0
k__Bacteria	p__Actinobacteria	c__Actinomycetia	o__(Actinomycetia)	f__(Actinomycetia)	g__(Actinomycetia)	s__(Actinomycetia)	ID52018	0	0	0	0	3608	0	8369	6030	3269	3094	5232	8352	6717	4022	3915	3541	3184	3907	4967	3934	5364	1767	1482	3299	0	0	0	0	4259	3001	0	0	0	3164	0	0	0
k__Bacteria	p__Actinobacteria	c__Nitriliruptoria	o__(Nitriliruptoria)	f__(Nitriliruptoria)	g__(Nitriliruptoria)	s__(Nitriliruptoria)	ID908620	0	0	0	0	3346	0	7677	5866	2990	2729	4635	7418	6932	4284	3850	3162	3135	3845	4979	3386	5818	0	0	3987	0	0	0	0	3919	2946	0	2803	3556	3387	0	0	3863
k__Bacteria	p__Actinobacteria	c__Thermoleophilia	o__Miltoncostaeales	f__(Miltoncostaeales)	g__(Miltoncostaeales)	s__(Miltoncostaeales)	ID2843198	0	0	0	0	0	0	0	0	0	0	0	0	0	0	0	0	0	0	0	0	0	0	0	0	0	0	0	0	0	0	0	0	0	0	0	0	0
k__Bacteria	p__Actinobacteria	c__Thermoleophilia	o__Miltoncostaeales	f__Miltoncostaeaceae	g__(Miltoncostaeaceae)	s__(Miltoncostaeaceae)	ID2843199	0	0	0	0	0	0	0	0	0	0	0	0	0	0	0	0	0	0	0	0	0	0	0	0	0	0	0	0	0	0	0	0	0	0	0	0	0
k__Bacteria	p__Actinobacteria	c__Thermoleophilia	o__Miltoncostaeales	f__Miltoncostaeaceae	g__Miltoncostaea	s__(Miltoncostaea)	ID2843200	0	0	0	0	3703	2743	5894	0	0	0	0	4781	0	0	0	0	0	0	0	0	0	0	0	0	0	0	0	0	0	0	0	0	0	0	0	0	0
k__Bacteria	p__Cyanobacteria	c__(Cyanobacteria bacterium 13_1_40CM_2_61_4)	o__(Cyanobacteria bacterium 13_1_40CM_2_61_4)	f__(Cyanobacteria bacterium 13_1_40CM_2_61_4)	g__(Cyanobacteria bacterium 13_1_40CM_2_61_4)	s__Cyanobacteria bacterium 13_1_40CM_2_61_4	ID1805101	0	0	0	0	3516	0	0	0	0	4179	3563	6865	0	0	0	0	0	0	4096	0	9809	0	0	0	0	0	0	0	0	0	0	0	0	0	0	0	0
k__Archaea	p__Thaumarchaeota	c__(Thaumarchaeota)	o__(Thaumarchaeota)	f__(Thaumarchaeota)	g__(Thaumarchaeota)	s__(Thaumarchaeota)	ID651142	0	0	0	0	3805	0	5259	6222	2972	2680	5608	8048	0	3162	3567	4005	2875	4215	5999	2975	3372	2774	2403	0	0	0	3326	0	4064	2464	0	0	0	0	0	0	0
k__Archaea	p__Thaumarchaeota	c__(Thaumarchaeota)	o__(Thaumarchaeota)	f__(Thaumarchaeota)	g__(Thaumarchaeota)	s__(Thaumarchaeota)	ID1104572	0	0	0	0	4726	3014	0	707	2921	475	624	5187	0	0	0	3521	0	2066	3660	2021	1482	633	663	0	0	0	0	0	4240	2626	2950	0	0	3345	0	0	0
k__Bacteria	p__Bacteroidetes	c__Bacteroidia	o__Marinilabiliales	f__Marinifilaceae	g__(Marinifilaceae)	s__(Marinifilaceae)	ID1573805	0	0	0	0	0	4198	0	0	0	0	0	0	0	0	0	0	0	3372	0	3703	0	0	0	0	0	0	0	9220	4559	0	4978	0	0	3370	0	0	0
k__Bacteria	p__Bacteroidetes	c__Bacteroidia	o__Marinilabiliales	f__Marinilabiliaceae	g__Carboxylicivirga	s__(Carboxylicivirga)	ID2627049	0	0	0	0	0	4769	0	0	0	0	0	0	0	0	0	0	0	0	0	0	0	0	0	0	0	0	0	6259	3649	0	0	0	0	3722	0	0	0
k__Bacteria	p__Bacteroidetes	c__Bacteroidia	o__Marinilabiliales	f__Marinilabiliaceae	g__Carboxylicivirga	s__Carboxylicivirga sp. N1Y132	ID2800988	0	0	0	0	0	6172	0	0	0	0	0	0	0	0	0	0	0	0	0	0	0	0	0	0	0	0	0	0	4209	0	0	0	0	3286	0	0	0
k__Bacteria	p__Bacteroidetes	c__Bacteroidia	o__Marinilabiliales	f__Prolixibacteraceae	g__Maribellus	s__Maribellus comscasis	ID2681766	0	0	0	0	0	4179	0	0	0	0	0	0	0	0	0	0	0	0	0	0	0	0	0	0	0	0	0	7046	0	0	0	0	0	0	0	0	0
k__Bacteria	p__Bacteroidetes	c__Bacteroidia	o__Marinilabiliales	f__Prolixibacteraceae	g__Maribellus	s__(Maribellus)	ID2678353	0	0	0	0	0	4299	0	0	0	0	0	0	0	0	0	0	0	0	0	0	0	0	0	0	0	0	0	5370	0	0	0	0	0	0	0	0	0
k__Bacteria	p__Bacteroidetes	c__Bacteroidia	o__Marinilabiliales	f__Prolixibacteraceae	g__Mariniphaga	s__(Mariniphaga)	ID1573806	0	0	0	0	0	2890	0	0	0	0	0	0	0	0	0	0	0	0	0	0	0	0	0	0	0	0	0	4481	0	0	0	0	0	0	0	0	0
k__Bacteria	p__Bacteroidetes	c__(Bacteroidetes bacterium HGW-Bacteroidetes-4)	o__(Bacteroidetes bacterium HGW-Bacteroidetes-4)	f__(Bacteroidetes bacterium HGW-Bacteroidetes-4)	g__(Bacteroidetes bacterium HGW-Bacteroidetes-4)	s__Bacteroidetes bacterium HGW-Bacteroidetes-4	ID2013694	0	0	0	0	0	9880	0	0	0	0	0	0	0	0	0	0	0	0	0	0	0	0	0	0	0	0	0	0	5160	0	0	0	0	5859	0	0	0
k__Bacteria	p__Fibrobacteres	c__Chitinivibrionia	o__(Chitinivibrionia)	f__(Chitinivibrionia)	g__(Chitinivibrionia)	s__(Chitinivibrionia)	ID296141	0	0	0	0	0	1	0	0	0	0	0	0	0	0	0	0	0	0	0	0	0	0	0	0	0	0	0	0	0	0	0	0	0	0	0	0	0
k__Bacteria	p__Fibrobacteres	c__Chitinivibrionia	o__Chitinivibrionales	f__(Chitinivibrionales)	g__(Chitinivibrionales)	s__(Chitinivibrionales)	ID1505233	0	0	0	0	0	7	0	0	0	0	0	0	0	0	0	0	0	0	0	0	0	0	0	0	0	0	0	0	0	0	0	0	0	0	0	0	0
k__Bacteria	p__Fibrobacteres	c__Chitinivibrionia	o__Chitinivibrionales	f__Chitinivibrionaceae	g__(Chitinivibrionaceae)	s__(Chitinivibrionaceae)	ID1505234	0	0	0	0	0	0	0	0	0	0	0	0	0	0	0	0	0	0	0	0	0	0	0	0	0	0	0	0	0	0	0	0	0	0	0	0	0
k__Bacteria	p__Fibrobacteres	c__Chitinivibrionia	o__Chitinivibrionales	f__Chitinivibrionaceae	g__Chitinivibrio	s__(Chitinivibrio)	ID1505231	0	0	0	0	0	0	0	0	0	0	0	0	0	0	0	0	0	0	0	0	0	0	0	0	0	0	0	0	0	0	0	0	0	0	0	0	0
k__Bacteria	p__Fibrobacteres	c__Chitinivibrionia	o__Chitinivibrionales	f__Chitinivibrionaceae	g__Chitinivibrio	s__Chitinivibrio alkaliphilus	ID1505232	0	0	0	0	0	2878	0	0	0	0	0	0	0	0	0	0	0	0	0	0	0	0	0	0	0	0	0	0	0	0	0	0	0	0	0	0	0
k__Bacteria	p__Proteobacteria	c__Deltaproteobacteria	o__(Deltaproteobacteria)	f__(Deltaproteobacteria)	g__(Deltaproteobacteria)	s__(Deltaproteobacteria)	ID131190	0	0	0	0	0	3	0	0	0	0	0	0	0	0	0	0	0	0	0	0	0	0	0	0	0	0	0	9	0	0	0	0	0	0	0	0	0
k__Bacteria	p__Proteobacteria	c__Deltaproteobacteria	o__(SAR324 cluster bacterium)	f__(SAR324 cluster bacterium)	g__(SAR324 cluster bacterium)	s__SAR324 cluster bacterium	ID2024889	0	0	0	0	0	2827	0	0	2596	0	0	0	0	0	0	0	0	0	0	0	0	0	0	0	0	0	0	9446	0	0	0	0	0	0	0	0	0
k__Bacteria	p__Proteobacteria	c__Deltaproteobacteria	o__Desulfobacterales	f__Desulfobulbaceae	g__Candidatus Electrothrix	s__Candidatus Electrothrix aarhusiensis	ID1859131	0	0	0	0	0	3241	0	0	0	0	0	0	0	0	0	0	0	0	0	0	0	0	0	0	0	0	0	9552	0	0	3480	0	0	0	0	0	0
k__Bacteria	p__Planctomycetes	c__Phycisphaerae	o__Sedimentisphaerales	f__Anaerohalosphaeraceae	g__(Anaerohalosphaeraceae)	s__(Anaerohalosphaeraceae)	ID2690158	0	0	0	0	0	0	0	0	0	0	0	0	0	0	0	0	0	0	0	0	0	0	0	0	0	0	0	0	0	0	0	0	0	0	0	0	0
k__Bacteria	p__Planctomycetes	c__Phycisphaerae	o__Sedimentisphaerales	f__Anaerohalosphaeraceae	g__Anaerohalosphaera	s__(Anaerohalosphaera)	ID2690159	0	0	0	0	0	0	0	0	0	0	0	0	0	0	0	0	0	0	0	0	0	0	0	0	0	0	0	0	0	0	0	0	0	0	0	0	0
k__Bacteria	p__Planctomycetes	c__Phycisphaerae	o__Sedimentisphaerales	f__Anaerohalosphaeraceae	g__Anaerohalosphaera	s__Anaerohalosphaera lusitana	ID1936003	0	0	0	0	0	3654	0	0	0	0	0	0	0	0	0	0	0	0	0	0	0	0	0	0	0	0	0	18194	0	0	0	0	0	0	0	0	0
k__Bacteria	p__Planctomycetes	c__Phycisphaerae	o__Sedimentisphaerales	f__Sedimentisphaeraceae	g__(Sedimentisphaeraceae)	s__(Sedimentisphaeraceae)	ID2483367	0	0	0	0	0	995	0	0	0	0	0	0	0	0	0	0	0	0	0	0	0	0	0	0	0	0	0	391	0	0	0	0	0	0	0	0	0
k__Bacteria	p__Planctomycetes	c__Phycisphaerae	o__Sedimentisphaerales	f__Sedimentisphaeraceae	g__Limihaloglobus	s__(Limihaloglobus)	ID2690160	0	0	0	0	0	0	0	0	0	0	0	0	0	0	0	0	0	0	0	0	0	0	0	0	0	0	0	0	0	0	0	0	0	0	0	0	0
k__Bacteria	p__Planctomycetes	c__Phycisphaerae	o__Sedimentisphaerales	f__Sedimentisphaeraceae	g__Limihaloglobus	s__Limihaloglobus sulfuriphilus	ID1851148	0	0	0	0	0	3056	0	0	0	0	0	0	0	0	0	0	0	0	0	0	0	0	0	0	0	0	0	7389	0	0	0	0	0	0	0	0	0
k__Bacteria	p__Spirochaetes	c__Spirochaetia	o__Spirochaetales	f__Spirochaetaceae	g__Oceanispirochaeta	s__(Oceanispirochaeta)	ID2035349	0	0	0	0	0	2082	0	0	0	0	0	0	0	0	0	0	0	0	0	0	0	0	0	0	0	0	0	1938	0	0	0	0	0	0	0	0	0
k__Bacteria	p__Spirochaetes	c__Spirochaetia	o__Spirochaetales	f__Spirochaetaceae	g__Oceanispirochaeta	s__(Oceanispirochaeta)	ID2635722	0	0	0	0	0	3045	0	0	0	0	0	0	0	0	0	0	0	0	0	0	0	0	0	0	0	0	0	5126	0	0	0	0	0	0	0	0	0
k__Bacteria	p__Spirochaetes	c__Spirochaetia	o__Spirochaetales	f__Spirochaetaceae	g__Spirochaeta	s__(Spirochaeta)	ID146	0	0	0	0	0	1415	0	0	0	0	0	0	0	0	0	0	0	0	0	0	0	0	0	0	0	0	0	3962	1105	0	690	0	0	0	0	0	0
k__Bacteria	p__Spirochaetes	c__Spirochaetia	o__Spirochaetales	f__Spirochaetaceae	g__Spirochaeta	s__Spirochaeta isovalerica	ID150	0	0	0	0	0	16912	0	0	0	0	0	0	0	0	0	0	0	0	0	0	0	0	0	0	0	0	0	19710	8259	0	2952	0	0	0	0	0	0
k__Bacteria	p__Tenericutes	c__(Tenericutes)	o__(Tenericutes)	f__(Tenericutes)	g__(Tenericutes)	s__(Tenericutes)	ID2799557	0	0	0	0	0	0	0	0	0	0	0	0	0	0	0	0	0	0	0	0	0	0	0	0	0	0	0	0	0	0	0	0	0	0	0	0	0
k__Bacteria	p__Tenericutes	c__(Candidatus Izimaplasma)	o__(Candidatus Izimaplasma)	f__(Candidatus Izimaplasma)	g__Candidatus Izimaplasma	s__(Candidatus Izimaplasma)	ID1912503	0	0	0	0	0	0	0	0	0	0	0	0	0	0	0	0	0	0	0	0	0	0	0	0	0	0	0	0	0	0	0	0	0	0	0	0	0
k__Bacteria	p__Tenericutes	c__(Candidatus Izimaplasma)	o__(Candidatus Izimaplasma)	f__(Candidatus Izimaplasma)	g__Candidatus Izimaplasma	s__(Candidatus Izimaplasma)	ID2624196	0	0	0	0	0	524	0	0	0	0	0	0	0	0	0	0	0	773	0	0	0	0	0	0	0	0	0	529	1924	0	420	0	0	0	0	0	0
k__Bacteria	p__Tenericutes	c__(Candidatus Izimaplasma)	o__(Candidatus Izimaplasma)	f__(Candidatus Izimaplasma)	g__Candidatus Izimaplasma	s__Candidatus Izimaplasma sp. HR2	ID1541960	0	0	0	0	0	4259	0	0	0	0	0	0	0	0	0	0	0	4584	0	0	0	0	0	0	0	0	0	4064	12094	0	2992	0	0	0	0	0	0
k__Bacteria	p__Tenericutes	c__(Tenericutes)	o__(Tenericutes)	f__(Tenericutes)	g__(Tenericutes)	s__(Tenericutes)	ID713063	0	0	0	0	0	928	0	0	0	0	0	0	0	0	0	0	0	2718	0	0	0	0	0	0	0	0	0	0	1831	0	0	0	0	0	0	0	0
k__Bacteria	p__Tenericutes	c__(Tenericutes bacterium)	o__(Tenericutes bacterium)	f__(Tenericutes bacterium)	g__(Tenericutes bacterium)	s__Tenericutes bacterium	ID2231116	0	0	0	0	0	2915	0	0	0	0	0	0	0	0	0	0	0	0	0	0	0	0	0	0	0	0	0	0	5705	0	0	0	0	0	0	0	0
k__Bacteria	p__(bacterium F16)	c__(bacterium F16)	o__(bacterium F16)	f__(bacterium F16)	g__(bacterium F16)	s__bacterium F16	ID1932694	0	0	0	0	0	3283	0	0	0	0	0	0	0	0	0	0	0	0	0	0	0	0	0	0	0	0	0	4447	0	0	0	0	0	0	0	0	0
k__Bacteria	p__(bacterium M21)	c__(bacterium M21)	o__(bacterium M21)	f__(bacterium M21)	g__(bacterium M21)	s__bacterium M21	ID1932697	0	0	0	0	0	2664	0	0	0	0	0	0	0	0	0	0	0	0	0	0	0	0	0	0	0	0	0	4554	0	0	0	0	0	0	0	0	0
k__Bacteria	p__Chlorobi	c__(Chlorobi)	o__(Chlorobi)	f__(Chlorobi)	g__(Chlorobi)	s__(Chlorobi)	ID1090	0	0	0	0	0	0	4330	0	0	0	0	0	4064	3360	0	0	2705	0	0	0	0	3039	3325	3992	2871	0	0	751	0	0	2908	0	0	0	0	0	0
k__Bacteria	p__Nitrospinae	c__Nitrospinia	o__Nitrospinales	f__Nitrospinaceae	g__Candidatus Nitronauta	s__(Candidatus Nitronauta)	ID2806694	0	0	0	0	0	0	0	0	0	0	0	0	0	0	0	0	0	0	0	0	0	0	0	0	0	0	0	0	0	0	0	0	0	0	0	0	0
k__Bacteria	p__Nitrospinae	c__Nitrospinia	o__Nitrospinales	f__Nitrospinaceae	g__Candidatus Nitronauta	s__Candidatus Nitronauta litoralis	ID2705533	0	0	0	0	0	0	8379	0	2862	3593	0	0	5548	7362	7450	7841	4567	6133	7656	10524	12849	4726	4128	0	0	0	3250	0	0	7869	0	0	0	0	0	0	0
k__Bacteria	p__Proteobacteria	c__Alphaproteobacteria	o__(Alphaproteobacteria)	f__(Alphaproteobacteria)	g__(Alphaproteobacteria)	s__(Alphaproteobacteria)	ID62654	0	0	0	0	0	0	5571	4298	3078	3002	3550	6076	0	3496	3938	3772	2817	4320	4264	0	4574	0	0	0	0	0	0	0	0	3394	0	0	3248	0	0	0	0
k__Bacteria	p__Proteobacteria	c__Alphaproteobacteria	o__Hyphomicrobiales	f__Aestuariivirgaceae	g__(Aestuariivirgaceae)	s__(Aestuariivirgaceae)	ID2650922	0	0	0	0	0	0	0	0	0	0	0	0	0	0	0	0	0	0	0	0	0	0	0	0	0	0	0	0	0	0	0	0	0	0	0	0	0
k__Bacteria	p__Proteobacteria	c__Alphaproteobacteria	o__Hyphomicrobiales	f__Aestuariivirgaceae	g__Aestuariivirga	s__(Aestuariivirga)	ID2650923	0	0	0	0	0	0	4397	0	0	2359	0	5536	0	0	0	0	0	2584	3498	0	3893	176	155	418	0	0	0	0	4356	3136	0	0	0	0	0	0	0
k__Bacteria	p__Proteobacteria	c__Alphaproteobacteria	o__Hyphomicrobiales	f__Aurantimonadaceae	g__(Aurantimonadaceae)	s__(Aurantimonadaceae)	ID255475	0	0	0	0	0	0	5397	3855	2647	2865	3243	5393	0	3164	0	0	0	2546	3653	0	4812	0	0	0	0	0	0	0	0	0	0	0	0	0	0	0	0
k__Bacteria	p__Proteobacteria	c__Alphaproteobacteria	o__Hyphomicrobiales	f__Devosiaceae	g__(Devosiaceae)	s__(Devosiaceae)	ID2831106	0	0	0	0	0	0	5008	3648	0	2682	3448	4745	0	3091	0	2856	0	2581	3566	0	4374	0	0	0	0	0	0	0	6888	0	0	0	0	0	0	0	0
k__Bacteria	p__Proteobacteria	c__Alphaproteobacteria	o__Hyphomicrobiales	f__Hyphomicrobiaceae	g__(Hyphomicrobiaceae bacterium)	s__Hyphomicrobiaceae bacterium	ID2015799	0	0	0	0	0	0	5978	4255	2839	3225	3978	6194	0	3196	0	0	0	2503	4216	0	5940	0	0	0	0	0	0	0	3934	0	0	0	3406	0	0	0	0
k__Bacteria	p__Proteobacteria	c__Alphaproteobacteria	o__Hyphomicrobiales	f__Kaistiaceae	g__(Kaistiaceae)	s__(Kaistiaceae)	ID2831111	0	0	0	0	0	0	5692	4396	2794	859	3620	5814	0	0	0	0	0	0	1164	0	1341	0	0	0	0	0	0	0	0	0	0	0	3707	0	0	0	0
k__Bacteria	p__Proteobacteria	c__Alphaproteobacteria	o__Hyphomicrobiales	f__Parvibaculaceae	g__Kaustia	s__(Kaustia)	ID2838250	0	0	0	0	0	0	0	0	0	0	0	0	0	0	0	0	0	0	0	0	0	0	0	0	0	0	0	0	0	0	0	0	0	0	0	0	0
k__Bacteria	p__Proteobacteria	c__Alphaproteobacteria	o__Hyphomicrobiales	f__Parvibaculaceae	g__Kaustia	s__Kaustia mangrovi	ID2593653	0	0	0	0	0	0	7217	0	0	2733	0	5473	3791	3219	0	0	0	2893	4387	0	5325	0	0	0	0	0	0	0	0	3130	0	0	0	0	0	0	0
k__Bacteria	p__Proteobacteria	c__Alphaproteobacteria	o__Hyphomicrobiales	f__Parvibaculaceae	g__Rhodoligotrophos	s__(Rhodoligotrophos)	ID987053	0	0	0	0	0	0	4952	3598	2581	2756	0	5346	0	0	0	0	0	0	3985	0	5502	0	0	0	0	0	0	0	0	2785	0	0	0	0	0	0	0
k__Bacteria	p__Proteobacteria	c__Alphaproteobacteria	o__Hyphomicrobiales	f__Rhodobiaceae	g__(Rhodobiaceae)	s__(Rhodobiaceae)	ID119043	0	0	0	0	0	0	5893	3674	2556	2547	3418	4991	0	0	3742	2805	0	2511	3439	0	4016	0	0	0	0	0	0	0	0	2775	0	0	3267	0	0	0	0
k__Bacteria	p__Proteobacteria	c__Alphaproteobacteria	o__Minwuiales	f__(Minwuiales)	g__(Minwuiales)	s__(Minwuiales)	ID2493627	0	0	0	0	0	0	0	0	0	0	0	0	0	0	0	0	0	0	0	0	0	0	0	0	0	0	0	0	0	0	0	0	0	0	0	0	0
k__Bacteria	p__Proteobacteria	c__Alphaproteobacteria	o__Minwuiales	f__Minwuiaceae	g__(Minwuiaceae)	s__(Minwuiaceae)	ID2493628	0	0	0	0	0	0	0	0	0	0	0	0	0	0	0	0	0	0	0	0	0	0	0	0	0	0	0	0	0	0	0	0	0	0	0	0	0
k__Bacteria	p__Proteobacteria	c__Alphaproteobacteria	o__Minwuiales	f__Minwuiaceae	g__Minwuia	s__(Minwuia)	ID2493629	0	0	0	0	0	0	0	0	0	0	0	0	0	0	0	0	0	0	0	0	0	0	0	0	0	0	0	0	0	0	0	0	0	0	0	0	0
k__Bacteria	p__Proteobacteria	c__Alphaproteobacteria	o__Minwuiales	f__Minwuiaceae	g__Minwuia	s__Minwuia thermotolerans	ID2056226	0	0	0	0	0	0	5275	3857	2555	2939	3273	5151	0	0	0	0	0	0	3520	0	4809	0	0	0	0	0	0	0	0	0	0	0	0	0	0	0	0
k__Bacteria	p__Proteobacteria	c__Alphaproteobacteria	o__Parvularculales	f__Parvularculaceae	g__Marinicaulis	s__(Marinicaulis)	ID2174441	0	0	0	0	0	0	8061	4082	3323	5534	4774	5111	3714	4023	4027	3227	0	5474	5962	5957	7368	0	0	0	0	0	0	0	5009	3993	2835	0	3711	0	0	0	0
k__Bacteria	p__Proteobacteria	c__Alphaproteobacteria	o__Rhodospirillales	f__Rhodospirillaceae	g__Inquilinus	s__(Inquilinus)	ID171673	0	0	0	0	0	0	4508	3799	0	2694	0	4780	0	3696	0	3016	0	0	3445	0	5052	0	0	0	0	0	0	0	0	0	0	0	3288	0	0	3792	0
k__Bacteria	p__Proteobacteria	c__Alphaproteobacteria	o__(Alphaproteobacteria bacterium MarineAlpha11_Bin1)	f__(Alphaproteobacteria bacterium MarineAlpha11_Bin1)	g__(Alphaproteobacteria bacterium MarineAlpha11_Bin1)	s__Alphaproteobacteria bacterium MarineAlpha11_Bin1	ID2013106	0	0	0	0	0	0	5593	0	0	2931	3165	0	0	3712	0	3520	0	0	3986	0	6055	0	0	0	0	0	0	0	0	0	0	0	0	0	0	0	0
k__Bacteria	p__Proteobacteria	c__Deltaproteobacteria	o__Desulfarculales	f__(Desulfarculales)	g__(Desulfarculales)	s__(Desulfarculales)	ID453227	0	0	0	0	0	0	0	0	0	0	0	0	1	0	0	0	0	0	0	0	0	0	0	0	0	0	0	1	0	0	0	0	0	0	0	0	0
k__Bacteria	p__Proteobacteria	c__Deltaproteobacteria	o__Desulfarculales	f__Desulfarculaceae	g__(Desulfarculaceae)	s__(Desulfarculaceae)	ID453228	0	0	0	0	0	0	4890	0	0	0	0	0	4211	0	0	0	0	0	0	0	0	0	0	0	0	0	0	10586	0	0	0	0	0	0	0	0	0
k__Bacteria	p__Proteobacteria	c__Deltaproteobacteria	o__Desulfobacterales	f__Desulfobacteraceae	g__Desulfatitalea	s__Desulfatitalea tepidiphila	ID1185843	0	0	0	0	0	0	4501	0	0	0	0	0	0	0	0	0	0	0	0	0	0	0	0	0	0	0	0	7118	0	0	0	0	0	0	0	0	0
k__Bacteria	p__Proteobacteria	c__Deltaproteobacteria	o__Desulfuromonadales	f__Desulfuromonadaceae	g__Desulfuromonas	s__Desulfuromonas versatilis	ID2802975	0	0	0	0	0	0	6644	0	0	0	0	0	0	0	0	0	0	0	0	0	0	0	0	0	0	0	0	0	0	0	0	0	0	0	0	0	0
k__Bacteria	p__Proteobacteria	c__Deltaproteobacteria	o__Myxococcales	f__Polyangiaceae	g__Polyangium	s__(Polyangium)	ID55	0	0	0	0	0	0	4739	3607	0	2538	3789	0	3728	0	0	0	0	2601	4046	0	0	0	0	0	0	0	3077	4292	5402	0	0	0	0	0	0	0	0
k__Bacteria	p__Proteobacteria	c__Deltaproteobacteria	o__Myxococcales	f__Sandaracinaceae	g__Sandaracinus	s__(Sandaracinus)	ID1055688	0	0	0	0	0	0	33	29	0	17	27	0	23	0	0	0	0	18	20	14	0	0	0	0	0	0	0	0	24	18	0	0	0	0	0	0	0
k__Bacteria	p__Proteobacteria	c__Deltaproteobacteria	o__Myxococcales	f__Sandaracinaceae	g__Sandaracinus	s__Sandaracinus amylolyticus	ID927083	0	0	0	0	0	0	4632	3602	0	2408	3934	0	4086	0	0	0	0	2861	3823	2682	0	0	0	0	0	0	0	0	6003	2854	0	0	0	0	0	0	0
k__Bacteria	p__Proteobacteria	c__Deltaproteobacteria	o__Syntrophales	f__Syntrophaceae	g__Desulfomonile	s__(Desulfomonile)	ID2357	0	0	0	0	0	0	0	0	0	0	0	0	0	0	0	0	0	0	0	0	0	0	0	0	0	0	0	0	0	0	0	0	0	0	0	0	0
k__Bacteria	p__Proteobacteria	c__Deltaproteobacteria	o__Syntrophales	f__Syntrophaceae	g__Desulfomonile	s__Desulfomonile tiedjei	ID2358	0	0	0	0	0	0	4486	0	0	0	0	0	0	0	0	0	0	0	0	0	0	0	0	0	0	0	0	0	0	0	0	0	0	0	0	0	0
k__Bacteria	p__Proteobacteria	c__Gammaproteobacteria	o__Chromatiales	f__Granulosicoccaceae	g__Sulfuriflexus	s__(Sulfuriflexus)	ID1860077	0	0	0	0	0	0	0	0	0	0	0	0	0	0	0	0	0	0	0	0	0	0	0	0	0	0	0	0	0	0	0	0	0	0	0	0	0
k__Bacteria	p__Proteobacteria	c__Gammaproteobacteria	o__Chromatiales	f__Granulosicoccaceae	g__Sulfuriflexus	s__Sulfuriflexus mobilis	ID1811807	0	0	0	0	0	0	6770	0	0	0	0	0	4360	3234	5304	4315	4330	0	0	0	0	9547	10335	9957	12156	14557	15483	0	0	3496	8356	0	0	0	3935	6035	0
k__Bacteria	p__Proteobacteria	c__Gammaproteobacteria	o__Chromatiales	f__Thioalkalispiraceae	g__(Thioalkalispiraceae)	s__(Thioalkalispiraceae)	ID1096778	0	0	0	0	0	0	831	0	0	0	0	0	732	535	870	629	706	0	0	0	0	545	590	648	594	574	619	0	0	412	523	0	0	0	0	1009	0
k__Bacteria	p__Proteobacteria	c__Gammaproteobacteria	o__Chromatiales	f__Thioalkalispiraceae	g__Thiohalophilus	s__(Thiohalophilus)	ID445670	0	0	0	0	0	0	0	0	0	0	0	0	0	0	0	0	0	0	0	0	0	0	0	0	0	0	0	0	0	0	0	0	0	0	0	0	0
k__Bacteria	p__Proteobacteria	c__Gammaproteobacteria	o__Chromatiales	f__Thioalkalispiraceae	g__Thiohalophilus	s__Thiohalophilus thiocyanatoxydans	ID381308	0	0	0	0	0	0	6806	0	0	0	0	0	8377	4972	11234	7356	8013	0	0	0	0	4583	5288	5253	5472	3742	5192	0	0	3653	5243	0	0	0	0	4153	0
k__Bacteria	p__Proteobacteria	c__Gammaproteobacteria	o__(endosymbiont of Galathealinum brachiosum)	f__(endosymbiont of Galathealinum brachiosum)	g__(endosymbiont of Galathealinum brachiosum)	s__endosymbiont of Galathealinum brachiosum	ID2200906	0	0	0	0	0	0	4625	9499	5017	0	0	0	7138	9295	10856	9776	10152	2594	3241	0	0	0	0	0	0	0	0	5610	3952	6728	8899	0	0	0	5185	9948	5034
k__Bacteria	p__Proteobacteria	c__Gammaproteobacteria	o__Thiotrichales	f__Thiotrichaceae	g__Thiothrix	s__(Thiothrix)	ID1030	0	0	0	0	0	0	7733	3569	0	0	0	0	4999	4416	5648	3235	3822	0	0	4184	0	0	0	0	0	0	0	0	0	0	0	0	0	0	3959	5301	4060
k__Bacteria	p__Proteobacteria	c__Gammaproteobacteria	o__Thiotrichales	f__Thiotrichaceae	g__(Thiotrichaceae)	s__(Thiotrichaceae)	ID269023	0	0	0	0	0	0	4326	0	0	0	0	0	141	103	123	87	131	0	0	0	0	0	0	0	0	0	0	0	0	0	156	0	0	0	0	0	0
k__Bacteria	p__Proteobacteria	c__Gammaproteobacteria	o__(gamma proteobacterium symbiont of Stewartia floridana)	f__(gamma proteobacterium symbiont of Stewartia floridana)	g__(gamma proteobacterium symbiont of Stewartia floridana)	s__gamma proteobacterium symbiont of Stewartia floridana	ID1968599	0	0	0	0	0	0	4422	0	0	0	0	0	5157	3924	6078	2849	3950	0	0	0	0	0	0	0	0	0	0	0	0	0	0	0	0	0	0	5588	0
k__Bacteria	p__Actinobacteria	c__Acidimicrobiia	o__Acidimicrobiales	f__Iamiaceae	g__Actinomarinicola	s__(Actinomarinicola)	ID2789775	0	0	0	0	0	0	0	0	0	0	0	0	0	0	0	0	0	0	0	0	0	0	0	0	0	0	0	0	0	0	0	0	0	0	0	0	0
k__Bacteria	p__Actinobacteria	c__Acidimicrobiia	o__Acidimicrobiales	f__Iamiaceae	g__Actinomarinicola	s__Actinomarinicola tropica	ID2789776	0	0	0	0	0	0	9110	5157	2699	3012	4601	7741	5885	3646	0	2971	2823	3682	4666	3747	5482	0	0	0	0	0	0	0	0	0	0	0	0	0	0	0	0
k__Bacteria	p__Actinobacteria	c__Acidimicrobiia	o__Acidimicrobiales	f__Iamiaceae	g__Aquihabitans	s__(Aquihabitans)	ID1648491	0	0	0	0	0	0	0	0	0	0	0	0	0	0	0	0	0	0	0	0	0	0	0	0	0	0	0	0	0	0	0	0	0	0	0	0	0
k__Bacteria	p__Actinobacteria	c__Acidimicrobiia	o__Acidimicrobiales	f__Iamiaceae	g__Aquihabitans	s__(Aquihabitans)	ID2633173	0	0	0	0	0	0	5589	3551	0	0	3383	5195	4105	0	0	0	0	2511	3209	0	0	0	0	0	0	0	0	0	0	0	0	0	0	0	0	0	0
k__Bacteria	p__Actinobacteria	c__Acidimicrobiia	o__Acidimicrobiales	f__(Acidimicrobiales bacterium MED-G01)	g__(Acidimicrobiales bacterium MED-G01)	s__Acidimicrobiales bacterium MED-G01	ID1986263	0	0	0	0	0	0	5392	0	0	0	0	0	0	0	0	0	0	0	0	0	0	0	0	0	0	0	0	0	0	0	0	0	0	0	0	0	0
k__Bacteria	p__Actinobacteria	c__Actinomycetia	o__Propionibacteriales	f__Nocardioidaceae	g__Nocardioides	s__(Nocardioides)	ID1839	0	0	0	0	0	0	4859	4166	0	0	4111	5576	4160	0	0	0	0	2525	3342	0	3932	0	0	0	0	0	0	0	7999	0	0	0	0	0	0	0	0
k__Bacteria	p__Actinobacteria	c__Actinomycetia	o__Pseudonocardiales	f__Pseudonocardiaceae	g__Pseudonocardia	s__(Pseudonocardia)	ID1847	0	0	0	0	0	0	4648	3795	0	2306	3815	5638	0	0	0	0	0	0	3195	0	0	0	0	0	0	0	0	0	0	0	0	0	0	0	0	0	0
k__Bacteria	p__Actinobacteria	c__Actinomycetia	o__Streptomycetales	f__Streptomycetaceae	g__Streptomyces	s__(Streptomyces)	ID2593676	0	0	0	0	0	0	4312	3778	0	2235	3631	5049	0	0	0	0	0	0	3137	0	0	0	0	0	0	0	0	0	0	0	0	0	0	0	0	0	0
k__Bacteria	p__Chloroflexi	c__Anaerolineae	o__Aggregatilineales	f__(Aggregatilineales)	g__(Aggregatilineales)	s__(Aggregatilineales)	ID2806304	0	0	0	0	0	0	0	0	0	0	0	0	0	0	0	0	0	0	0	0	0	0	0	0	0	0	0	0	0	0	0	0	0	0	0	0	0
k__Bacteria	p__Chloroflexi	c__Anaerolineae	o__Aggregatilineales	f__Aggregatilineaceae	g__(Aggregatilineaceae)	s__(Aggregatilineaceae)	ID2806305	0	0	0	0	0	0	0	0	0	0	0	0	0	0	0	0	0	0	0	0	0	0	0	0	0	0	0	0	0	0	0	0	0	0	0	0	0
k__Bacteria	p__Chloroflexi	c__Anaerolineae	o__Aggregatilineales	f__Aggregatilineaceae	g__Aggregatilinea	s__(Aggregatilinea)	ID2806306	0	0	0	0	0	0	0	0	0	0	0	0	0	0	0	0	0	0	0	0	0	0	0	0	0	0	0	0	0	0	0	0	0	0	0	0	0
k__Bacteria	p__Chloroflexi	c__Anaerolineae	o__Aggregatilineales	f__Aggregatilineaceae	g__Aggregatilinea	s__Aggregatilinea lenta	ID913108	0	0	0	0	0	0	6316	0	0	0	0	0	6063	0	4059	0	3505	2815	0	0	0	0	0	4714	3081	3482	0	17022	0	0	3282	0	0	0	0	0	0
k__Bacteria	p__Chloroflexi	c__Anaerolineae	o__Anaerolineales	f__Anaerolineaceae	g__Anaerolinea	s__(Anaerolinea)	ID233189	0	0	0	0	0	0	5611	0	3011	274	434	0	4531	0	818	2985	3250	557	509	439	527	2307	2154	6653	4651	5236	1999	3155	990	408	1159	0	0	0	0	0	0
k__Bacteria	p__Chloroflexi	c__Candidatus Thermofonsia	o__(Candidatus Thermofonsia)	f__(Candidatus Thermofonsia)	g__(Candidatus Thermofonsia)	s__(Candidatus Thermofonsia)	ID2364208	0	0	0	0	0	0	0	0	0	0	0	0	0	0	0	0	0	0	0	0	0	0	0	0	0	0	0	0	0	0	0	0	0	0	0	0	0
k__Bacteria	p__Chloroflexi	c__Candidatus Thermofonsia	o__(Candidatus Thermofonsia Clade 2 bacterium)	f__(Candidatus Thermofonsia Clade 2 bacterium)	g__(Candidatus Thermofonsia Clade 2 bacterium)	s__Candidatus Thermofonsia Clade 2 bacterium	ID2364211	0	0	0	0	0	0	6381	0	0	0	3770	0	4600	0	4067	0	2978	3355	3515	2706	0	3926	4041	0	0	0	0	5399	5634	3913	3009	0	0	0	0	0	0
k__Bacteria	p__Chloroflexi	c__Thermoflexia	o__(Thermoflexia)	f__(Thermoflexia)	g__(Thermoflexia)	s__(Thermoflexia)	ID1495646	0	0	0	0	0	0	4683	0	0	0	0	0	3758	0	0	0	0	0	0	0	0	1233	1304	3056	2360	215	1527	2009	402	0	3469	0	0	0	0	0	0
k__Bacteria	p__Cyanobacteria	c__(Nostocales)	o__Nostocales	f__Hapalosiphonaceae	g__(Hapalosiphonaceae)	s__(Hapalosiphonaceae)	ID1892263	0	0	0	0	0	0	2929	0	0	2776	0	0	0	0	0	0	0	3140	3090	4079	5138	0	0	0	0	0	0	0	0	0	0	0	0	0	0	0	0
k__Bacteria	p__Cyanobacteria	c__(Nostocales)	o__Nostocales	f__Hapalosiphonaceae	g__Mastigocoleus	s__(Mastigocoleus)	ID996924	0	0	0	0	0	0	0	0	0	0	0	0	0	0	0	0	0	0	0	0	0	0	0	0	0	0	0	0	0	0	0	0	0	0	0	0	0
k__Bacteria	p__Cyanobacteria	c__(Nostocales)	o__Nostocales	f__Hapalosiphonaceae	g__Mastigocoleus	s__Mastigocoleus testarum	ID996925	0	0	0	0	0	0	4358	0	0	0	0	0	0	0	0	0	0	0	0	8832	0	0	0	0	0	0	0	0	0	0	0	0	0	0	0	0	0
k__Bacteria	p__Cyanobacteria	c__(Nostocales)	o__Nostocales	f__Nostocaceae	g__Nostoc	s__(Nostoc)	ID2593658	0	0	0	0	0	0	4916	0	0	2266	0	0	0	0	0	0	0	0	0	6295	3968	0	0	0	0	0	0	0	0	0	0	0	0	0	0	0	0
k__Bacteria	p__Cyanobacteria	c__(Oscillatoriales)	o__Oscillatoriales	f__Coleofasciculaceae	g__(Coleofasciculaceae)	s__(Coleofasciculaceae)	ID1892251	0	0	0	0	0	0	4317	0	0	0	0	0	0	0	0	0	0	0	0	1862	4018	0	0	0	0	0	0	0	0	0	0	0	0	0	0	0	0
k__Bacteria	p__Cyanobacteria	c__(Oscillatoriales)	o__Oscillatoriales	f__Oscillatoriaceae	g__Moorena	s__Moorena producens	ID1155739	0	0	0	0	0	0	4844	0	0	2406	0	0	0	0	0	0	0	0	0	7098	0	0	0	0	0	0	0	0	0	0	0	0	0	0	0	0	0
k__Bacteria	p__Cyanobacteria	c__(Pseudanabaenales)	o__Pseudanabaenales	f__Leptolyngbyaceae	g__Leptolyngbya	s__Leptolyngbya sp. Heron Island J	ID1385935	0	0	0	0	0	0	5808	0	0	2369	0	0	0	0	0	0	0	3916	3721	9229	5179	0	0	0	0	0	0	0	0	0	0	0	0	0	0	0	0
k__Bacteria	p__Cyanobacteria	c__(Pseudanabaenales)	o__Pseudanabaenales	f__Prochlorotrichaceae	g__(Prochlorotrichaceae)	s__(Prochlorotrichaceae)	ID2303730	0	0	0	0	0	0	6802	0	0	2879	0	0	0	0	0	0	0	5292	5054	678	6856	0	0	0	0	0	0	0	0	0	0	0	0	0	0	0	0
k__Bacteria	p__Cyanobacteria	c__(Pseudanabaenales)	o__Pseudanabaenales	f__Pseudanabaenaceae	g__(Pseudanabaenaceae)	s__(Pseudanabaenaceae)	ID1890436	0	0	0	0	0	0	4383	0	0	0	0	0	0	0	0	0	0	3250	3295	2674	4113	0	0	0	0	0	0	0	0	0	0	0	0	0	0	0	0
k__Bacteria	p__Cyanobacteria	c__(cyanobacterium TDX16)	o__(cyanobacterium TDX16)	f__(cyanobacterium TDX16)	g__(cyanobacterium TDX16)	s__cyanobacterium TDX16	ID1503470	0	0	0	0	0	0	6102	4107	0	2336	3745	5905	4325	0	0	0	0	0	3193	2686	3871	0	0	0	0	0	0	0	0	0	0	0	0	0	0	0	0
k__Archaea	p__Euryarchaeota	c__Methanomicrobia	o__Methanosarcinales	f__Methanosarcinaceae	g__(Methanosarcinaceae)	s__(Methanosarcinaceae)	ID2206	0	0	0	0	0	0	7131	0	0	0	0	0	0	0	0	0	0	0	0	0	0	3324	3647	5365	4843	8378	3551	4346	0	0	3437	0	0	0	0	0	0
k__Archaea	p__Euryarchaeota	c__Theionarchaea	o__(Theionarchaea)	f__(Theionarchaea)	g__(Theionarchaea)	s__(Theionarchaea)	ID1980645	0	0	0	0	0	0	0	0	0	0	0	0	0	0	0	0	0	0	0	0	0	0	0	0	0	0	0	0	0	0	0	0	0	0	0	0	0
k__Archaea	p__Euryarchaeota	c__Theionarchaea	o__(Theionarchaea)	f__(Theionarchaea)	g__(Theionarchaea)	s__(Theionarchaea)	ID1980646	0	0	0	0	0	0	14793	0	0	0	0	0	0	0	0	0	0	0	0	0	0	0	0	0	0	0	0	0	0	0	0	0	0	0	0	0	0
k__Archaea	p__Euryarchaeota	c__Theionarchaea	o__(Theionarchaea archaeon DG-70)	f__(Theionarchaea archaeon DG-70)	g__(Theionarchaea archaeon DG-70)	s__Theionarchaea archaeon DG-70	ID1803813	0	0	0	0	0	0	5936	0	0	0	0	0	0	0	0	0	0	0	0	0	0	0	0	0	0	0	0	0	0	0	0	0	0	0	0	0	0
k__Archaea	p__Euryarchaeota	c__Theionarchaea	o__(Theionarchaea archaeon DG-70-1)	f__(Theionarchaea archaeon DG-70-1)	g__(Theionarchaea archaeon DG-70-1)	s__Theionarchaea archaeon DG-70-1	ID1803814	0	0	0	0	0	0	15009	0	0	0	0	0	0	0	0	0	0	0	0	0	0	0	0	0	0	0	0	0	0	0	0	0	0	0	0	0	0
k__Bacteria	p__Rhodothermaeota	c__Rhodothermia	o__(Rhodothermia)	f__(Rhodothermia)	g__(Rhodothermia)	s__(Rhodothermia)	ID1853222	0	0	0	0	0	0	0	0	0	0	0	0	0	0	0	0	0	0	0	0	0	0	0	0	0	0	0	0	0	0	0	0	0	0	0	0	0
k__Bacteria	p__Rhodothermaeota	c__Rhodothermia	o__Rhodothermales	f__(Rhodothermales)	g__(Rhodothermales)	s__(Rhodothermales)	ID1853224	0	0	0	0	0	0	0	3810	0	2424	3272	0	0	3151	0	0	0	0	3681	0	5136	0	0	0	0	0	0	0	720	0	0	0	0	0	0	0	0
k__Bacteria	p__Proteobacteria	c__Alphaproteobacteria	o__Hyphomicrobiales	f__Rhodovibrionaceae	g__Fodinicurvata	s__(Fodinicurvata)	ID1121829	0	0	0	0	0	0	0	4169	2684	2492	0	5344	0	0	0	0	0	0	3790	0	5216	0	0	0	0	0	0	0	0	0	0	0	3403	0	4027	4877	0
k__Bacteria	p__Proteobacteria	c__Alphaproteobacteria	o__Rhodobacterales	f__Roseobacteraceae	g__Shimia	s__(Shimia)	ID573139	0	0	0	0	0	0	0	3760	2698	0	0	0	0	0	0	0	0	7632	6485	4330	0	0	0	0	0	0	0	0	10369	3991	4717	0	0	0	0	0	0
k__Bacteria	p__Proteobacteria	c__Alphaproteobacteria	o__Rhodospirillales	f__Azospirillaceae	g__Azospirillum	s__(Azospirillum)	ID2630922	0	0	0	0	0	0	0	3835	0	2680	0	5032	0	0	0	0	0	0	3552	0	5041	0	0	0	0	0	0	0	0	0	0	0	3273	0	0	3981	0
k__Bacteria	p__Proteobacteria	c__Alphaproteobacteria	o__Rhodospirillales	f__Rhodospirillaceae	g__(Rhodospirillaceae bacterium TMED8)	s__Rhodospirillaceae bacterium TMED8	ID1986645	0	0	0	0	0	0	0	3978	2644	2851	3337	5445	0	0	0	0	0	0	0	0	4020	0	0	0	0	0	0	0	0	2920	0	0	0	0	0	0	0
k__Bacteria	p__Proteobacteria	c__Alphaproteobacteria	o__Rhodospirillales	f__Thalassobaculaceae	g__Thalassobaculum	s__Thalassobaculum fulvum	ID1633335	0	0	0	0	0	0	0	4190	2753	2698	3481	5630	0	0	0	0	0	0	3423	0	4786	0	0	0	0	0	0	0	0	0	0	0	3211	0	0	3958	0
k__Bacteria	p__Proteobacteria	c__Alphaproteobacteria	o__(Alphaproteobacteria bacterium MarineAlpha3_Bin4)	f__(Alphaproteobacteria bacterium MarineAlpha3_Bin4)	g__(Alphaproteobacteria bacterium MarineAlpha3_Bin4)	s__Alphaproteobacteria bacterium MarineAlpha3_Bin4	ID2013070	0	0	0	0	0	0	0	3533	0	2767	0	0	0	0	0	0	0	0	3150	0	4355	0	0	0	0	0	0	0	0	0	0	0	0	0	0	0	0
k__Bacteria	p__Proteobacteria	c__Gammaproteobacteria	o__Alteromonadales	f__Ferrimonadaceae	g__Ferrimonas	s__(Ferrimonas)	ID44011	0	0	0	0	0	0	0	4238	3260	0	0	0	0	0	0	0	0	5536	0	0	0	0	0	0	0	0	0	0	5636	0	0	0	0	4625	10830	0	0
k__Bacteria	p__Proteobacteria	c__Gammaproteobacteria	o__Chromatiales	f__Chromatiaceae	g__Nitrosococcus	s__(Nitrosococcus)	ID1227	0	0	0	0	0	0	0	3689	0	0	0	0	0	0	3668	0	0	0	0	0	0	0	0	0	0	0	0	0	0	0	0	2891	3500	0	4697	7768	5028
k__Bacteria	p__Proteobacteria	c__Gammaproteobacteria	o__(Candidatus Thioglobus)	f__(Candidatus Thioglobus)	g__Candidatus Thioglobus	s__Candidatus Thioglobus sp.	ID2026721	0	0	0	0	0	0	0	3532	0	2317	0	4744	0	0	0	2837	0	0	0	0	0	0	0	0	0	0	0	0	0	2788	0	0	0	0	0	0	0
k__Bacteria	p__Proteobacteria	c__Gammaproteobacteria	o__Methylococcales	f__Methylococcaceae	g__(Methylococcaceae)	s__(Methylococcaceae)	ID51352	0	0	0	0	0	0	0	4166	2878	2692	3659	4940	0	0	0	3276	0	0	0	0	0	0	0	0	0	0	0	0	0	0	0	0	0	0	0	0	0
k__Bacteria	p__Proteobacteria	c__Gammaproteobacteria	o__Pseudomonadales	f__Pseudomonadaceae	g__Pseudomonas	s__Pseudomonas aeruginosa	ID287	0	0	0	0	0	0	0	3574	0	0	0	0	0	0	0	0	0	0	0	0	0	0	0	0	0	0	0	0	0	2738	0	0	0	0	0	4041	0
k__Bacteria	p__Proteobacteria	c__Gammaproteobacteria	o__Vibrionales	f__Vibrionaceae	g__Photobacterium	s__(Photobacterium)	ID657	0	0	0	0	0	0	0	3836	3160	0	0	0	0	0	0	0	0	0	0	0	0	0	0	0	0	0	0	4775	11189	3750	3968	0	0	3593	4135	0	0
k__Bacteria	p__Actinobacteria	c__Actinomycetia	o__Streptosporangiales	f__Thermomonosporaceae	g__(Thermomonosporaceae)	s__(Thermomonosporaceae)	ID2012	0	0	0	0	0	0	0	3494	0	0	3463	4745	0	0	0	0	0	0	0	0	0	0	0	0	0	0	0	0	0	0	0	0	0	0	0	0	0
k__Bacteria	p__Actinobacteria	c__Rubrobacteria	o__Rubrobacterales	f__(Rubrobacterales)	g__(Rubrobacterales)	s__(Rubrobacterales)	ID84996	0	0	0	0	0	0	0	3807	0	2389	386	4809	0	0	0	0	0	0	3136	0	368	0	0	0	0	0	0	0	0	0	0	0	0	0	0	0	0
k__Bacteria	p__(bacterium MnTg04)	c__(bacterium MnTg04)	o__(bacterium MnTg04)	f__(bacterium MnTg04)	g__(bacterium MnTg04)	s__bacterium MnTg04	ID2080454	0	0	0	0	0	0	0	3753	0	0	3027	4529	0	0	0	0	0	0	0	0	4259	0	0	0	0	0	0	0	0	0	0	0	3202	0	0	0	0
k__Archaea	p__Thaumarchaeota	c__(Thaumarchaeota archaeon)	o__(Thaumarchaeota archaeon)	f__(Thaumarchaeota archaeon)	g__(Thaumarchaeota archaeon)	s__Thaumarchaeota archaeon	ID2026795	0	0	0	0	0	0	0	3881	3499	3355	3998	5073	0	0	0	0	0	2555	3616	4013	8179	3198	3048	0	0	0	0	0	0	3598	0	0	0	0	0	0	0
k__Archaea	p__Thaumarchaeota	c__(Thaumarchaeota archaeon CSP1-1)	o__(Thaumarchaeota archaeon CSP1-1)	f__(Thaumarchaeota archaeon CSP1-1)	g__(Thaumarchaeota archaeon CSP1-1)	s__Thaumarchaeota archaeon CSP1-1	ID1640512	0	0	0	0	0	0	0	5056	0	3178	4341	0	0	0	0	0	0	0	0	0	11895	0	0	0	0	0	0	0	0	0	0	0	0	0	0	0	0
k__Archaea	p__(archaeon MnTg01)	c__(archaeon MnTg01)	o__(archaeon MnTg01)	f__(archaeon MnTg01)	g__(archaeon MnTg01)	s__archaeon MnTg01	ID2080451	0	0	0	0	0	0	0	4436	0	2236	3683	0	0	0	0	0	0	0	0	0	7049	0	0	0	0	0	0	0	0	0	0	0	0	0	0	0	0
k__Bacteria	p__Proteobacteria	c__Alphaproteobacteria	o__Kordiimonadales	f__Kordiimonadaceae	g__Kordiimonas	s__(Kordiimonas)	ID288021	0	0	0	0	0	0	0	0	3089	3489	3472	0	0	0	0	0	0	0	0	0	0	3732	4371	0	0	0	0	0	0	4833	4051	0	0	0	0	0	0
k__Bacteria	p__Proteobacteria	c__Alphaproteobacteria	o__Rhodospirillales	f__Terasakiellaceae	g__(Terasakiellaceae)	s__(Terasakiellaceae)	ID2813951	0	0	0	0	0	0	0	0	0	0	0	0	0	0	0	0	0	0	0	0	0	0	0	0	0	0	0	0	0	0	0	0	0	0	0	0	0
k__Bacteria	p__Proteobacteria	c__Alphaproteobacteria	o__Rhodospirillales	f__Terasakiellaceae	g__Terasakiella	s__(Terasakiella)	ID196080	0	0	0	0	0	0	0	0	2593	0	0	0	0	0	0	0	0	3517	3571	0	4517	0	0	0	0	0	0	0	5099	0	0	0	0	0	0	0	0
k__Bacteria	p__Proteobacteria	c__Epsilonproteobacteria	o__Campylobacterales	f__Arcobacteraceae	g__(Arcobacteraceae)	s__(Arcobacteraceae)	ID2808963	0	0	0	0	0	0	0	0	3375	0	0	0	0	0	0	0	0	3119	0	0	0	0	0	0	0	0	0	0	9710	0	4969	0	0	0	0	0	0
k__Bacteria	p__Proteobacteria	c__Gammaproteobacteria	o__Alteromonadales	f__Colwelliaceae	g__Thalassotalea	s__(Thalassotalea)	ID2614972	0	0	0	0	0	0	0	0	2842	0	0	0	0	0	0	0	0	0	0	3014	0	0	0	0	0	0	0	0	6229	2588	4506	0	0	0	5116	0	0
k__Bacteria	p__Proteobacteria	c__Oligoflexia	o__Bacteriovoracales	f__(Bacteriovoracales)	g__(Bacteriovoracales)	s__(Bacteriovoracales)	ID2024979	0	0	0	0	0	0	0	0	3381	0	0	4702	0	0	3879	3262	2693	2579	0	0	0	0	4032	0	0	0	0	0	5985	6417	3967	0	0	0	4384	0	0
k__Archaea	p__Thaumarchaeota	c__(Nitrosopumilales)	o__Nitrosopumilales	f__Nitrosopumilaceae	g__Nitrosopumilus	s__Nitrosopumilus cobalaminigenes	ID1470066	0	0	0	0	0	0	0	0	2633	0	0	4652	0	0	0	0	0	0	0	4022	0	0	0	0	0	0	3235	0	0	4439	3478	0	0	0	0	0	0
k__Archaea	p__Thaumarchaeota	c__(Nitrosopumilales)	o__Nitrosopumilales	f__Nitrosopumilaceae	g__Nitrosopumilus	s__Nitrosopumilus sp. K4	ID2795383	0	0	0	0	0	0	0	0	3022	0	0	0	0	0	0	0	0	0	3966	3142	8034	3258	3536	0	0	0	0	0	0	0	0	0	0	0	0	0	0
k__Archaea	p__Thaumarchaeota	c__(Thaumarchaeota)	o__(Thaumarchaeota)	f__(Thaumarchaeota)	g__(Thaumarchaeota)	s__(Thaumarchaeota)	ID905826	0	0	0	0	0	0	0	0	2539	2235	0	0	0	0	0	0	0	0	0	3612	5770	3605	3134	0	0	0	0	0	0	2768	0	0	0	0	0	0	0
k__Bacteria	p__Acidobacteria	c__Holophagae	o__Acanthopleuribacterales	f__Acanthopleuribacteraceae	g__Sulfidibacter	s__(Sulfidibacter)	ID2915177	0	0	0	0	0	0	0	0	0	0	0	0	0	0	0	0	0	0	0	0	0	0	0	0	0	0	0	0	0	0	0	0	0	0	0	0	0
k__Bacteria	p__Acidobacteria	c__Holophagae	o__Acanthopleuribacterales	f__Acanthopleuribacteraceae	g__Sulfidibacter	s__Sulfidibacter corallicola	ID2818388	0	0	0	0	0	0	0	0	0	2634	3162	0	0	0	0	0	0	0	3502	0	0	0	3321	0	0	0	0	0	3968	5586	0	0	0	0	0	0	0
k__Bacteria	p__Bacteroidetes	c__Flavobacteriia	o__Flavobacteriales	f__Flavobacteriaceae	g__Aquimarina	s__(Aquimarina)	ID2627091	0	0	0	0	0	0	0	0	0	2582	0	0	0	0	0	0	0	5781	4507	9442	6355	0	0	0	0	0	0	0	0	0	0	0	0	0	0	0	0
k__Bacteria	p__Balneolaeota	c__Balneolia	o__Balneolales	f__Balneolaceae	g__Balneola	s__(Balneola)	ID455358	0	0	0	0	0	0	0	0	0	903	0	0	0	0	0	0	0	0	0	0	0	0	0	0	0	0	0	0	0	0	0	0	0	0	0	0	0
k__Bacteria	p__Balneolaeota	c__Balneolia	o__Balneolales	f__Balneolaceae	g__Balneola	s__(Balneola)	ID2615059	0	0	0	0	0	0	0	0	0	2301	0	0	0	0	0	0	0	0	0	0	0	0	0	0	0	0	0	0	0	0	0	0	0	0	0	0	0
k__Bacteria	p__Nitrospinae	c__Nitrospinia	o__Nitrospinales	f__Nitrospinaceae	g__Nitrospina	s__Nitrospina gracilis	ID35801	0	0	0	0	0	0	0	0	0	4151	0	0	0	0	0	2925	0	3995	6978	6547	15146	4407	3853	0	0	0	3537	0	0	3643	0	0	0	0	0	0	0
k__Bacteria	p__Proteobacteria	c__Acidithiobacillia	o__Acidithiobacillales	f__Acidithiobacillaceae	g__Acidithiobacillus	s__(Acidithiobacillus)	ID2614800	0	0	0	0	0	0	0	0	0	2251	0	0	0	0	0	0	0	0	0	0	0	0	0	0	0	0	0	0	0	0	0	0	0	0	0	0	0
k__Bacteria	p__Proteobacteria	c__Alphaproteobacteria	o__(Micavibrio)	f__(Micavibrio)	g__Micavibrio	s__(Micavibrio)	ID213485	0	0	0	0	0	0	0	0	0	2568	0	0	0	0	0	0	0	2586	0	2703	0	0	0	0	0	0	0	0	0	0	0	0	0	0	0	0	0
k__Bacteria	p__Proteobacteria	c__Alphaproteobacteria	o__(Candidatus Puniceispirillum)	f__(Candidatus Puniceispirillum)	g__Candidatus Puniceispirillum	s__(Candidatus Puniceispirillum)	ID767891	0	0	0	0	0	0	0	0	0	829	0	0	0	0	0	0	0	0	0	0	916	0	0	0	0	0	0	0	0	0	0	0	0	0	0	0	0
k__Bacteria	p__Proteobacteria	c__Alphaproteobacteria	o__(Candidatus Puniceispirillum)	f__(Candidatus Puniceispirillum)	g__Candidatus Puniceispirillum	s__(Candidatus Puniceispirillum)	ID2621393	0	0	0	0	0	0	0	0	0	478	0	0	0	0	0	0	0	0	0	0	531	0	0	0	0	0	0	0	0	0	0	0	0	0	0	0	0
k__Bacteria	p__Proteobacteria	c__Alphaproteobacteria	o__(Candidatus Puniceispirillum)	f__(Candidatus Puniceispirillum)	g__Candidatus Puniceispirillum	s__Candidatus Puniceispirillum sp. TMED52	ID1986639	0	0	0	0	0	0	0	0	0	9028	0	0	0	0	0	0	0	0	0	0	4003	0	0	0	0	0	0	0	0	0	0	0	0	0	0	0	0
k__Bacteria	p__Proteobacteria	c__Alphaproteobacteria	o__(Alphaproteobacteria)	f__(Alphaproteobacteria)	g__(Alphaproteobacteria)	s__(Alphaproteobacteria)	ID909942	0	0	0	0	0	0	0	0	0	2612	0	0	0	0	0	0	0	0	0	0	0	0	0	0	0	0	0	0	0	0	0	0	0	0	0	0	0
k__Bacteria	p__Proteobacteria	c__Alphaproteobacteria	o__Hyphomicrobiales	f__Kaistiaceae	g__Bauldia	s__(Bauldia)	ID1145345	0	0	0	0	0	0	0	0	0	2642	0	0	0	0	0	0	0	0	3215	0	3961	0	0	0	0	0	0	0	0	0	0	0	0	0	0	0	0
k__Bacteria	p__Proteobacteria	c__Alphaproteobacteria	o__Hyphomicrobiales	f__Reyranellaceae	g__Reyranella	s__(Reyranella)	ID2630009	0	0	0	0	0	0	0	0	0	2415	0	4540	0	0	0	0	0	0	0	0	4125	0	0	0	0	0	0	0	0	0	0	0	0	0	0	0	0
k__Bacteria	p__Proteobacteria	c__Alphaproteobacteria	o__Hyphomicrobiales	f__Stappiaceae	g__Labrenzia	s__(Labrenzia)	ID478070	0	0	0	0	0	0	0	0	0	0	0	0	0	0	0	0	0	0	0	0	0	0	0	0	0	0	0	0	0	0	0	0	0	0	0	0	0
k__Bacteria	p__Proteobacteria	c__Alphaproteobacteria	o__Hyphomicrobiales	f__Stappiaceae	g__Labrenzia	s__(Labrenzia)	ID2648686	0	0	0	0	0	0	0	0	0	2401	0	4672	0	0	0	0	0	0	0	0	0	0	0	0	0	0	0	0	6491	2736	0	0	0	0	0	0	0
k__Bacteria	p__Proteobacteria	c__Alphaproteobacteria	o__Parvularculales	f__Parvularculaceae	g__Marinicaulis	s__(Marinicaulis)	ID2633265	0	0	0	0	0	0	0	0	0	0	0	0	0	0	0	0	0	0	0	0	0	0	0	0	0	0	0	0	0	0	0	0	0	0	0	0	0
k__Bacteria	p__Proteobacteria	c__Alphaproteobacteria	o__Parvularculales	f__Parvularculaceae	g__Marinicaulis	s__Marinicaulis sp.	ID2174442	0	0	0	0	0	0	0	0	0	4027	0	0	0	0	0	0	0	0	0	0	0	0	0	0	0	0	0	0	0	0	0	0	0	0	0	0	0
k__Bacteria	p__Proteobacteria	c__Alphaproteobacteria	o__Rhodobacterales	f__Rhodobacteraceae	g__Paracoccus	s__(Paracoccus)	ID265	0	0	0	0	0	0	0	0	0	2410	0	4543	0	0	0	0	0	2520	3680	0	3952	0	0	0	0	0	0	0	0	0	0	0	0	0	0	0	0
k__Bacteria	p__Proteobacteria	c__Alphaproteobacteria	o__Rhodobacterales	f__Rhodobacteraceae	g__Rhodobacter	s__(Rhodobacter)	ID1060	0	0	0	0	0	0	0	0	0	2560	0	4549	0	788	0	3277	0	0	0	0	0	0	0	0	0	0	0	0	0	760	0	0	0	0	0	0	0
k__Bacteria	p__Proteobacteria	c__Alphaproteobacteria	o__Rhodospirillales	f__Rhodospirillaceae	g__Candidatus Endolissoclinum	s__Candidatus Endolissoclinum sp. TMED26	ID1986636	0	0	0	0	0	0	0	0	0	2276	0	4655	0	0	0	0	0	0	0	0	0	0	0	0	0	0	0	0	0	0	0	0	0	0	0	0	0
k__Bacteria	p__Proteobacteria	c__Alphaproteobacteria	o__Rhodospirillales	f__Rhodospirillaceae	g__Candidatus Endolissoclinum	s__Candidatus Endolissoclinum sp. TMED55	ID1986641	0	0	0	0	0	0	0	0	0	2352	0	4664	0	0	0	0	0	0	0	0	0	0	0	0	0	0	0	0	0	0	0	0	0	0	0	0	0
k__Bacteria	p__Proteobacteria	c__Alphaproteobacteria	o__Rhodospirillales	f__Rhodospirillaceae	g__Hypericibacter	s__Hypericibacter adhaerens	ID2602016	0	0	0	0	0	0	0	0	0	2429	0	0	0	0	0	0	0	0	0	0	4563	0	0	0	0	0	0	0	0	0	0	0	0	0	0	0	0
k__Bacteria	p__Proteobacteria	c__Alphaproteobacteria	o__Rhodospirillales	f__Rhodospirillaceae	g__Hypericibacter	s__Hypericibacter terrae	ID2602015	0	0	0	0	0	0	0	0	0	2240	0	0	0	0	0	0	0	0	0	0	4453	0	0	0	0	0	0	0	0	0	0	0	0	0	0	0	0
k__Bacteria	p__Proteobacteria	c__Alphaproteobacteria	o__Rhodospirillales	f__Rhodospirillaceae	g__(Rhodospirillaceae bacterium TMED167)	s__Rhodospirillaceae bacterium TMED167	ID1986863	0	0	0	0	0	0	0	0	0	2275	0	0	0	0	0	0	0	0	0	0	0	0	0	0	0	0	0	0	0	0	0	0	0	0	0	0	0
k__Bacteria	p__Proteobacteria	c__Alphaproteobacteria	o__(Alphaproteobacteria bacterium MarineAlpha10_Bin1)	f__(Alphaproteobacteria bacterium MarineAlpha10_Bin1)	g__(Alphaproteobacteria bacterium MarineAlpha10_Bin1)	s__Alphaproteobacteria bacterium MarineAlpha10_Bin1	ID2013103	0	0	0	0	0	0	0	0	0	2990	0	0	0	0	0	0	0	0	3711	0	5064	0	0	0	0	0	0	0	0	0	0	0	0	0	0	0	0
k__Bacteria	p__Proteobacteria	c__Deltaproteobacteria	o__Myxococcales	f__Nannocystaceae	g__Plesiocystis	s__(Plesiocystis)	ID191767	0	0	0	0	0	0	0	0	0	0	0	0	0	0	0	3	0	1	0	8	0	0	0	0	0	0	0	0	2	1	0	0	0	0	0	0	0
k__Bacteria	p__Proteobacteria	c__Deltaproteobacteria	o__Myxococcales	f__Nannocystaceae	g__Plesiocystis	s__Plesiocystis pacifica	ID191768	0	0	0	0	0	0	0	0	0	2268	3581	0	0	0	0	3156	0	3520	3735	8069	0	0	0	0	0	0	0	0	5873	3319	0	0	0	0	0	0	0
k__Bacteria	p__Proteobacteria	c__Gammaproteobacteria	o__Alteromonadales	f__Colwelliaceae	g__Thalassomonas	s__(Thalassomonas)	ID137583	0	0	0	0	0	0	0	0	0	2274	0	0	0	0	0	0	0	0	0	0	0	0	0	0	0	0	0	0	0	0	0	0	0	0	0	0	0
k__Bacteria	p__Proteobacteria	c__Gammaproteobacteria	o__Cellvibrionales	f__Cellvibrionaceae	g__Exilibacterium	s__(Exilibacterium)	ID2752545	0	0	0	0	0	0	0	0	0	0	0	0	0	0	0	0	0	0	0	0	0	0	0	0	0	0	0	0	0	0	0	0	0	0	0	0	0
k__Bacteria	p__Proteobacteria	c__Gammaproteobacteria	o__Cellvibrionales	f__Cellvibrionaceae	g__Exilibacterium	s__Exilibacterium tricleocarpae	ID2591008	0	0	0	0	0	0	0	0	0	2697	0	5296	0	0	0	0	0	2592	4183	2710	4549	0	0	0	0	0	0	0	0	0	0	0	3647	0	0	0	0
k__Bacteria	p__Proteobacteria	c__Gammaproteobacteria	o__(Candidatus Thioglobus)	f__(Candidatus Thioglobus)	g__Candidatus Thioglobus	s__(Candidatus Thioglobus)	ID655185	0	0	0	0	0	0	0	0	0	0	0	0	0	0	0	0	0	0	0	0	0	0	0	0	0	0	0	0	0	0	0	0	0	0	0	0	0
k__Bacteria	p__Proteobacteria	c__Gammaproteobacteria	o__(Candidatus Thioglobus)	f__(Candidatus Thioglobus)	g__Candidatus Thioglobus	s__uncultured SUP05 cluster bacterium	ID655186	0	0	0	0	0	0	0	0	0	4246	0	0	0	0	4307	0	0	11591	0	0	0	0	0	0	0	0	0	0	0	0	0	0	0	0	0	0	0
k__Bacteria	p__Planctomycetes	c__Phycisphaerae	o__Phycisphaerales	f__Phycisphaeraceae	g__Algisphaera	s__(Algisphaera)	ID1472699	0	0	0	0	0	0	0	0	0	0	0	0	0	0	0	0	0	0	0	0	0	0	0	0	0	0	0	0	0	0	0	0	0	0	0	0	0
k__Bacteria	p__Planctomycetes	c__Phycisphaerae	o__Phycisphaerales	f__Phycisphaeraceae	g__Algisphaera	s__Algisphaera agarilytica	ID1385975	0	0	0	0	0	0	0	0	0	2647	0	0	0	0	0	0	0	0	3160	3899	0	0	0	0	0	0	0	0	4692	0	0	0	0	0	0	0	0
k__Bacteria	p__Chloroflexi	c__Anaerolineae	o__Anaerolineales	f__Anaerolineaceae	g__Anaerolinea	s__(Anaerolinea)	ID2635759	0	0	0	0	0	0	0	0	0	67	105	0	0	0	3619	0	0	452	417	408	3991	2023	1927	0	0	0	3909	4255	1046	253	3160	0	0	0	0	0	0
k__Bacteria	p__Chloroflexi	c__Anaerolineae	o__Anaerolineales	f__Anaerolineaceae	g__Anaerolinea	s__Anaerolinea sp. 'rifampicinis'	ID2710758	0	0	0	0	0	0	0	0	0	3226	6996	0	0	0	0	0	0	3008	3615	3220	0	4075	4578	0	0	0	0	0	5937	6174	0	0	0	0	0	0	0
k__Bacteria	p__Chloroflexi	c__(SAR202 cluster bacterium Io17-Chloro-G9)	o__(SAR202 cluster bacterium Io17-Chloro-G9)	f__(SAR202 cluster bacterium Io17-Chloro-G9)	g__(SAR202 cluster bacterium Io17-Chloro-G9)	s__SAR202 cluster bacterium Io17-Chloro-G9	ID1926618	0	0	0	0	0	0	0	0	0	3027	0	0	0	0	0	0	0	0	0	0	0	0	0	0	0	0	0	0	0	0	0	0	0	0	0	0	0
k__Bacteria	p__Cyanobacteria	c__(Synechococcales)	o__Synechococcales	f__Merismopediaceae	g__(Merismopediaceae)	s__(Merismopediaceae)	ID1890428	0	0	0	0	0	0	0	0	0	2645	0	0	0	0	0	0	0	0	0	1985	0	0	0	0	0	0	0	0	0	0	0	0	0	0	0	0	0
k__Archaea	p__Candidatus Thermoplasmatota	c__Candidatus Poseidoniia	o__(Candidatus Poseidoniia)	f__(Candidatus Poseidoniia)	g__(Candidatus Poseidoniia)	s__(Candidatus Poseidoniia)	ID2599185	0	0	0	0	0	0	0	0	0	173	0	0	0	0	0	0	0	0	0	0	0	0	0	0	0	0	0	0	0	195	0	0	0	0	0	0	0
k__Archaea	p__Candidatus Thermoplasmatota	c__Candidatus Poseidoniia	o__Candidatus Poseidoniales	f__(Candidatus Poseidoniales)	g__(Candidatus Poseidoniales)	s__(Candidatus Poseidoniales)	ID133814	0	0	0	0	0	0	0	0	0	56	0	0	0	0	0	0	0	0	0	0	0	0	0	0	0	0	0	0	0	166	0	0	0	0	0	0	0
k__Archaea	p__Candidatus Thermoplasmatota	c__Candidatus Poseidoniia	o__Candidatus Poseidoniales	f__(Candidatus Poseidoniales)	g__(Candidatus Poseidoniales)	s__(Candidatus Poseidoniales)	ID2599254	0	0	0	0	0	0	0	0	0	80	0	0	0	0	0	0	0	0	0	0	0	0	0	0	0	0	0	0	0	152	0	0	0	0	0	0	0
k__Archaea	p__Candidatus Thermoplasmatota	c__Candidatus Poseidoniia	o__Candidatus Poseidoniales	f__(Candidatus Poseidoniales archaeon)	g__(Candidatus Poseidoniales archaeon)	s__Candidatus Poseidoniales archaeon	ID2163009	0	0	0	0	0	0	0	0	0	2300	0	0	0	0	0	0	0	0	0	0	0	0	0	0	0	0	0	0	0	2982	0	0	0	0	0	0	0
k__Bacteria	p__Acidobacteria	c__Blastocatellia	o__(Blastocatellia)	f__(Blastocatellia)	g__(Blastocatellia)	s__(Blastocatellia)	ID2052145	0	0	0	0	0	0	0	0	0	0	3261	0	0	0	0	0	0	0	0	0	0	0	0	0	0	0	0	0	2847	0	0	0	0	0	0	0	0
k__Bacteria	p__Proteobacteria	c__Alphaproteobacteria	o__Caulobacterales	f__Caulobacteraceae	g__Phenylobacterium	s__(Phenylobacterium)	ID20	0	0	0	0	0	0	0	0	0	0	3122	0	0	0	0	0	0	0	0	0	0	0	0	0	0	0	0	0	12829	0	0	0	0	0	0	0	0
k__Bacteria	p__Proteobacteria	c__Alphaproteobacteria	o__Hyphomicrobiales	f__Breoghaniaceae	g__(Breoghaniaceae)	s__(Breoghaniaceae)	ID2831104	0	0	0	0	0	0	0	0	0	0	0	0	0	0	0	0	0	0	0	0	0	0	0	0	0	0	0	0	0	0	0	0	0	0	0	0	0
k__Bacteria	p__Proteobacteria	c__Alphaproteobacteria	o__Hyphomicrobiales	f__Breoghaniaceae	g__Breoghania	s__(Breoghania)	ID1406135	0	0	0	0	0	0	0	0	0	0	1243	0	0	0	0	0	0	0	0	0	0	0	0	0	0	0	0	0	0	0	0	0	0	0	0	0	0
k__Bacteria	p__Proteobacteria	c__Alphaproteobacteria	o__Hyphomicrobiales	f__Breoghaniaceae	g__Breoghania	s__(Breoghania)	ID2624130	0	0	0	0	0	0	0	0	0	0	0	0	0	0	0	0	0	0	0	0	0	0	0	0	0	0	0	0	0	0	0	0	0	0	0	0	0
k__Bacteria	p__Proteobacteria	c__Alphaproteobacteria	o__Hyphomicrobiales	f__Breoghaniaceae	g__Breoghania	s__Breoghania sp. L-A4	ID2304600	0	0	0	0	0	0	0	0	0	0	3399	0	0	0	0	0	0	0	0	0	0	0	0	0	0	0	0	0	0	0	0	0	0	0	0	0	0
k__Bacteria	p__Proteobacteria	c__Alphaproteobacteria	o__Sphingomonadales	f__Sphingomonadaceae	g__Sphingomonas	s__(Sphingomonas)	ID196159	0	0	0	0	0	0	0	0	0	0	3302	0	0	0	0	0	0	0	0	0	0	0	0	0	0	0	0	0	8386	0	0	0	0	0	0	0	0
k__Bacteria	p__Proteobacteria	c__Deltaproteobacteria	o__Myxococcales	f__(Myxococcales)	g__(Myxococcales)	s__(Myxococcales)	ID1763570	0	0	0	0	0	0	0	0	0	0	1	0	0	0	0	0	0	0	0	0	0	0	0	0	0	0	0	0	0	0	0	0	0	0	0	0	0
k__Bacteria	p__Proteobacteria	c__Deltaproteobacteria	o__Myxococcales	f__(Sorangiineae bacterium NIC37A_2)	g__(Sorangiineae bacterium NIC37A_2)	s__Sorangiineae bacterium NIC37A_2	ID1970199	0	0	0	0	0	0	0	0	0	0	3584	0	0	0	0	0	0	0	0	0	0	0	0	0	0	0	0	0	7361	3713	3040	0	0	0	0	0	0
k__Bacteria	p__Proteobacteria	c__Deltaproteobacteria	o__Myxococcales	f__(Myxococcales bacterium FL481)	g__(Myxococcales bacterium FL481)	s__Myxococcales bacterium FL481	ID1979545	0	0	0	0	0	0	0	0	0	0	5782	4922	0	0	0	0	0	0	3492	4410	3928	0	0	0	0	0	0	0	4808	0	0	0	0	0	0	0	0
k__Bacteria	p__Proteobacteria	c__Gammaproteobacteria	o__Oceanospirillales	f__Pleioneaceae	g__Aliikangiella	s__Aliikangiella marina	ID1712262	0	0	0	0	0	0	0	0	0	0	3422	0	0	0	0	0	0	0	0	0	0	0	0	0	0	0	0	0	0	6199	0	0	0	0	0	0	0
k__Bacteria	p__Verrucomicrobia	c__Opitutae	o__Puniceicoccales	f__Puniceicoccaceae	g__Candidatus Moanabacter	s__(Candidatus Moanabacter)	ID2480624	0	0	0	0	0	0	0	0	0	0	0	0	0	0	0	0	0	0	0	0	0	0	0	0	0	0	0	0	0	0	0	0	0	0	0	0	0
k__Bacteria	p__Verrucomicrobia	c__Opitutae	o__Puniceicoccales	f__Puniceicoccaceae	g__Candidatus Moanabacter	s__Candidatus Moanabacter tarae	ID2200854	0	0	0	0	0	0	0	0	0	0	3085	0	0	0	0	0	0	0	0	0	0	0	0	0	0	0	0	0	0	0	0	0	0	0	0	0	0
k__Bacteria	p__Actinobacteria	c__Actinomycetia	o__Frankiales	f__(Frankiales)	g__(Frankiales)	s__(Frankiales)	ID85013	0	0	0	0	0	0	0	0	0	0	3150	0	0	0	0	0	0	0	0	0	0	0	0	0	0	0	0	0	0	0	0	0	0	0	0	0	0
k__Bacteria	p__Actinobacteria	c__Actinomycetia	o__Geodermatophilales	f__(Geodermatophilales)	g__(Geodermatophilales)	s__(Geodermatophilales)	ID1643682	0	0	0	0	0	0	0	0	0	0	3028	147	0	0	0	0	0	0	0	0	0	0	0	0	0	0	0	0	0	0	0	0	0	0	0	0	0
k__Bacteria	p__Actinobacteria	c__Rubrobacteria	o__Rubrobacterales	f__Rubrobacteraceae	g__(Rubrobacteraceae)	s__(Rubrobacteraceae)	ID84997	0	0	0	0	0	0	0	0	0	0	3040	0	0	0	0	0	0	0	0	0	3945	0	0	0	0	0	0	0	0	0	0	0	0	0	0	0	0
k__Bacteria	p__Actinobacteria	c__Thermoleophilia	o__Solirubrobacterales	f__(Solirubrobacterales)	g__(Solirubrobacterales)	s__(Solirubrobacterales)	ID588673	0	0	0	0	0	0	0	0	0	0	4128	4709	0	0	0	0	0	0	0	0	0	0	0	0	0	0	0	0	5056	0	0	0	0	0	0	0	0
k__Bacteria	p__Proteobacteria	c__Alphaproteobacteria	o__(alpha proteobacterium BAL199)	f__(alpha proteobacterium BAL199)	g__(alpha proteobacterium BAL199)	s__alpha proteobacterium BAL199	ID331869	0	0	0	0	0	0	0	0	0	0	0	4657	0	0	0	0	0	0	0	0	0	0	0	0	0	0	0	0	0	0	0	0	0	0	0	0	0
k__Bacteria	p__Proteobacteria	c__Betaproteobacteria	o__Burkholderiales	f__Comamonadaceae	g__Variovorax	s__(Variovorax)	ID34072	0	0	0	0	0	0	0	0	0	0	0	4643	0	0	0	0	0	0	0	0	0	0	0	0	0	0	0	0	5397	0	0	0	0	0	0	0	0
k__Bacteria	p__Actinobacteria	c__Actinomycetia	o__Geodermatophilales	f__Geodermatophilaceae	g__(Geodermatophilaceae)	s__(Geodermatophilaceae)	ID85030	0	0	0	0	0	0	0	0	0	0	0	4622	0	0	0	0	0	0	0	0	0	0	0	0	0	0	0	0	0	0	0	0	0	0	0	0	0
k__Bacteria	p__(bacterium HR40)	c__(bacterium HR40)	o__(bacterium HR40)	f__(bacterium HR40)	g__(bacterium HR40)	s__bacterium HR40	ID2035435	0	0	0	0	0	0	0	0	0	0	0	5206	0	0	0	0	0	0	0	0	0	0	0	0	0	0	0	0	0	0	0	0	0	0	0	0	0
k__Bacteria	p__Proteobacteria	c__Alphaproteobacteria	o__Rhodobacterales	f__(Rhodobacterales)	g__(Rhodobacterales)	s__(Rhodobacterales)	ID285892	0	0	0	0	0	0	0	0	0	0	0	0	4294	3036	0	0	0	0	0	0	0	0	0	0	0	0	0	0	0	0	0	0	0	0	0	0	0
k__Bacteria	p__Proteobacteria	c__Alphaproteobacteria	o__Sphingomonadales	f__Sphingomonadaceae	g__Parasphingopyxis	s__(Parasphingopyxis)	ID1234545	0	0	0	0	0	0	0	0	0	0	0	0	4090	0	0	0	0	0	0	4213	0	0	0	0	0	0	0	0	6834	0	5878	0	0	0	0	0	0
k__Bacteria	p__Proteobacteria	c__Gammaproteobacteria	o__Chromatiales	f__Chromatiaceae	g__Thiorhodococcus	s__(Thiorhodococcus)	ID57488	0	0	0	0	0	0	0	0	0	0	0	0	3705	0	3906	0	0	0	0	0	0	0	0	0	0	0	0	0	0	0	0	2844	3301	0	4676	3995	5434
k__Bacteria	p__Proteobacteria	c__Gammaproteobacteria	o__Chromatiales	f__(Chromatiales)	g__(Chromatiales)	s__(Chromatiales)	ID451214	0	0	0	0	0	0	0	0	0	0	0	0	0	0	0	0	0	0	0	0	0	0	0	0	0	0	0	0	0	0	0	0	0	0	0	0	0
k__Bacteria	p__Proteobacteria	c__Gammaproteobacteria	o__Chromatiales	f__(Thiohalobacter)	g__Thiohalobacter	s__(Thiohalobacter)	ID1273155	0	0	0	0	0	0	0	0	0	0	0	0	3752	3136	4466	2871	3284	0	0	0	0	0	0	0	0	0	0	0	0	0	0	0	0	0	0	6053	4167
k__Bacteria	p__Proteobacteria	c__Gammaproteobacteria	o__(Sedimenticola)	f__(Sedimenticola)	g__Sedimenticola	s__Candidatus Sedimenticola endophacoides	ID2548426	0	0	0	0	0	0	0	0	0	0	0	0	4133	3314	4847	0	3083	0	0	0	0	0	0	0	0	0	0	0	0	0	0	0	0	0	0	4287	0
k__Bacteria	p__Proteobacteria	c__Gammaproteobacteria	o__(Sedimenticola)	f__(Sedimenticola)	g__Sedimenticola	s__(Sedimenticola)	ID2631788	0	0	0	0	0	0	0	0	0	0	0	0	0	0	0	0	0	0	0	0	0	0	0	0	0	0	0	0	0	0	0	0	0	0	0	0	0
k__Bacteria	p__Proteobacteria	c__Gammaproteobacteria	o__(Sedimenticola)	f__(Sedimenticola)	g__Sedimenticola	s__Sedimenticola sp.	ID1940285	0	0	0	0	0	0	0	0	0	0	0	0	4477	3442	5386	0	3246	0	0	0	0	0	0	0	0	0	0	0	0	0	0	0	0	0	0	4137	0
k__Bacteria	p__Proteobacteria	c__Gammaproteobacteria	o__(Candidatus Thiodiazotropha)	f__(Candidatus Thiodiazotropha)	g__Candidatus Thiodiazotropha	s__Candidatus Thiodiazotropha endoloripes	ID1818881	0	0	0	0	0	0	0	0	0	0	0	0	4431	3786	5820	0	3393	0	0	0	0	0	0	0	0	0	0	0	0	0	0	0	0	0	0	4248	0
k__Bacteria	p__Proteobacteria	c__Gammaproteobacteria	o__(Solemya velum gill symbiont)	f__(Solemya velum gill symbiont)	g__(Solemya velum gill symbiont)	s__Solemya velum gill symbiont	ID2340	0	0	0	0	0	0	0	0	0	0	0	0	3945	3321	4778	3008	3348	0	0	0	0	0	0	0	0	0	0	0	0	0	0	0	0	0	0	4215	0
k__Bacteria	p__Proteobacteria	c__Gammaproteobacteria	o__Thiotrichales	f__Thiotrichaceae	g__(Thiotrichaceae bacterium)	s__Thiotrichaceae bacterium	ID2030882	0	0	0	0	0	0	0	0	0	0	0	0	7298	8787	13486	6914	9372	0	0	0	0	0	0	0	0	0	0	0	0	0	3080	0	0	0	0	0	0
k__Bacteria	p__Actinobacteria	c__Actinomycetia	o__Actinomycetales	f__(Actinomycetales)	g__(Actinomycetales)	s__(Actinomycetales)	ID105426	0	0	0	0	0	0	0	0	0	0	0	0	3890	0	0	0	0	0	0	0	0	909	3608	1960	0	0	0	0	0	0	0	0	0	0	0	0	0
k__Bacteria	p__Actinobacteria	c__(Actinobacteria bacterium RBG_16_67_15)	o__(Actinobacteria bacterium RBG_16_67_15)	f__(Actinobacteria bacterium RBG_16_67_15)	g__(Actinobacteria bacterium RBG_16_67_15)	s__Actinobacteria bacterium RBG_16_67_15	ID1797202	0	0	0	0	0	0	0	0	0	0	0	0	4341	0	0	0	0	0	0	0	0	0	0	6784	0	0	0	0	0	0	0	0	0	0	0	0	0
k__Bacteria	p__Actinobacteria	c__(Actinobacteria bacterium RBG_16_70_17)	o__(Actinobacteria bacterium RBG_16_70_17)	f__(Actinobacteria bacterium RBG_16_70_17)	g__(Actinobacteria bacterium RBG_16_70_17)	s__Actinobacteria bacterium RBG_16_70_17	ID1797205	0	0	0	0	0	0	0	0	0	0	0	0	3684	0	0	0	0	0	0	0	0	0	0	6100	0	0	0	0	0	0	0	0	0	0	0	0	0
k__Bacteria	p__Chloroflexi	c__Chloroflexia	o__Chloroflexales	f__(Chloroflexales)	g__(Chloroflexales)	s__(Chloroflexales)	ID1508594	0	0	0	0	0	0	0	0	0	0	0	0	3624	0	0	0	0	0	0	0	0	3975	3762	1755	3672	4751	3795	0	3734	0	0	0	0	0	0	0	0
k__Bacteria	p__Proteobacteria	c__Alphaproteobacteria	o__Rhodobacterales	f__Rhodobacteraceae	g__Rhodobacter	s__Candidatus Rhodobacter lobularis	ID1675527	0	0	0	0	0	0	0	0	0	0	0	0	0	3219	0	0	0	0	0	0	0	0	0	0	0	0	0	0	0	3602	0	0	0	0	0	0	0
k__Bacteria	p__Proteobacteria	c__Alphaproteobacteria	o__Rhodobacterales	f__Rhodobacteraceae	g__Thermohalobaculum	s__(Thermohalobaculum)	ID2886871	0	0	0	0	0	0	0	0	0	0	0	0	0	0	0	0	0	0	0	0	0	0	0	0	0	0	0	0	0	0	0	0	0	0	0	0	0
k__Bacteria	p__Proteobacteria	c__Alphaproteobacteria	o__Rhodobacterales	f__Rhodobacteraceae	g__Thermohalobaculum	s__Thermohalobaculum xanthum	ID2753746	0	0	0	0	0	0	0	0	0	0	0	0	0	3204	0	0	0	2664	3628	2981	0	7742	7217	4238	3819	4423	5945	0	0	0	0	0	0	0	0	0	0
k__Bacteria	p__(bacterium DOLZORAL124_64_63)	c__(bacterium DOLZORAL124_64_63)	o__(bacterium DOLZORAL124_64_63)	f__(bacterium DOLZORAL124_64_63)	g__(bacterium DOLZORAL124_64_63)	s__bacterium DOLZORAL124_64_63	ID2044883	0	0	0	0	0	0	0	0	0	0	0	0	0	3395	0	0	0	0	0	0	0	0	0	0	0	0	0	0	0	0	0	0	0	0	0	0	0
k__Bacteria	p__Proteobacteria	c__Gammaproteobacteria	o__Oceanospirillales	f__Endozoicomonadaceae	g__(Endozoicomonadaceae)	s__(Endozoicomonadaceae)	ID2066474	0	0	0	0	0	0	0	0	0	0	0	0	0	0	781	338	0	0	0	0	0	0	0	0	0	0	0	0	0	345	0	0	0	0	0	0	0
k__Bacteria	p__Proteobacteria	c__Gammaproteobacteria	o__Oceanospirillales	f__Endozoicomonadaceae	g__Endozoicomonas	s__(Endozoicomonas)	ID305899	0	0	0	0	0	0	0	0	0	0	0	0	0	0	19041	3355	0	0	0	0	0	0	0	0	0	0	0	0	0	2798	0	0	0	0	0	0	0
k__Bacteria	p__Proteobacteria	c__Gammaproteobacteria	o__Oceanospirillales	f__Endozoicomonadaceae	g__Endozoicomonas	s__Endozoicomonas atrinae	ID1333660	0	0	0	0	0	0	0	0	0	0	0	0	0	0	4168	0	0	0	0	0	0	0	0	0	0	0	0	0	0	0	0	0	0	0	0	0	0
k__Bacteria	p__Verrucomicrobia	c__Opitutae	o__Puniceicoccales	f__Puniceicoccaceae	g__(Puniceicoccaceae bacterium)	s__Puniceicoccaceae bacterium	ID2026784	0	0	0	0	0	0	0	0	0	0	0	0	0	0	6211	7460	3617	0	0	0	0	0	0	0	0	0	0	0	0	0	0	0	0	0	0	0	0
k__Bacteria	p__(Bathymodiolus brooksi thiotrophic gill symbiont)	c__(Bathymodiolus brooksi thiotrophic gill symbiont)	o__(Bathymodiolus brooksi thiotrophic gill symbiont)	f__(Bathymodiolus brooksi thiotrophic gill symbiont)	g__(Bathymodiolus brooksi thiotrophic gill symbiont)	s__Bathymodiolus brooksi thiotrophic gill symbiont	ID1052209	0	0	0	0	0	0	0	0	0	0	0	0	0	0	5012	4932	3972	28805	3544	0	0	0	0	0	0	0	0	0	0	0	0	0	0	0	0	0	0
k__Bacteria	p__Proteobacteria	c__Gammaproteobacteria	o__Pseudomonadales	f__(Pseudomonadales)	g__(Pseudomonadales)	s__(Pseudomonadales)	ID87634	0	0	0	0	0	0	0	0	0	0	0	0	0	0	0	68	0	0	0	0	0	0	0	0	0	0	0	0	0	0	0	0	0	0	0	0	0
k__Bacteria	p__Proteobacteria	c__Gammaproteobacteria	o__Pseudomonadales	f__(Pseudomonadales bacterium)	g__(Pseudomonadales bacterium)	s__Pseudomonadales bacterium	ID1891229	0	0	0	0	0	0	0	0	0	0	0	0	0	0	0	2979	0	0	0	0	0	0	0	0	0	0	0	0	0	0	0	0	0	0	0	0	0
k__Bacteria	p__Proteobacteria	c__Gammaproteobacteria	o__(Gammaproteobacteria bacterium TMED34)	f__(Gammaproteobacteria bacterium TMED34)	g__(Gammaproteobacteria bacterium TMED34)	s__Gammaproteobacteria bacterium TMED34	ID1986761	0	0	0	0	0	0	0	0	0	0	0	0	0	0	0	3214	0	0	0	0	0	0	0	0	0	0	0	0	0	0	0	0	0	0	0	0	0
k__Bacteria	p__Verrucomicrobia	c__Opitutae	o__Puniceicoccales	f__Puniceicoccaceae	g__Coraliomargarita	s__Coraliomargarita akajimensis	ID395922	0	0	0	0	0	0	0	0	0	0	0	0	0	0	0	2856	0	0	0	0	0	0	0	0	0	0	0	0	0	0	0	0	0	0	0	0	0
k__Bacteria	p__Verrucomicrobia	c__(Verrucomicrobia bacterium TMED71)	o__(Verrucomicrobia bacterium TMED71)	f__(Verrucomicrobia bacterium TMED71)	g__(Verrucomicrobia bacterium TMED71)	s__Verrucomicrobia bacterium TMED71	ID1986878	0	0	0	0	0	0	0	0	0	0	0	0	0	0	0	4339	0	0	0	0	0	0	0	0	0	0	0	0	0	0	0	0	0	0	0	0	0
k__Bacteria	p__Verrucomicrobia	c__(Verrucomicrobia)	o__(Verrucomicrobia)	f__(Verrucomicrobia)	g__(Verrucomicrobia)	s__(Verrucomicrobia)	ID326457	0	0	0	0	0	0	0	0	0	0	0	0	0	0	0	100	0	0	0	0	0	0	0	0	0	0	0	0	0	104	80	0	0	0	0	0	0
k__Bacteria	p__Verrucomicrobia	c__(Lentimonas)	o__(Lentimonas)	f__(Lentimonas)	g__Lentimonas	s__(Lentimonas)	ID417293	0	0	0	0	0	0	0	0	0	0	0	0	0	0	0	7	0	0	0	0	0	0	0	0	0	0	0	0	0	3	0	0	0	0	0	0	0
k__Bacteria	p__Verrucomicrobia	c__(Lentimonas)	o__(Lentimonas)	f__(Lentimonas)	g__Lentimonas	s__(Lentimonas)	ID2630993	0	0	0	0	0	0	0	0	0	0	0	0	0	0	0	2861	0	0	0	0	0	0	0	0	0	0	0	0	0	3836	3091	0	0	0	0	0	0
k__Bacteria	p__(bacterium MnTg03)	c__(bacterium MnTg03)	o__(bacterium MnTg03)	f__(bacterium MnTg03)	g__(bacterium MnTg03)	s__bacterium MnTg03	ID2080453	0	0	0	0	0	0	0	0	0	0	0	0	0	0	0	2859	0	0	0	0	0	0	0	0	0	0	0	0	0	2964	0	0	0	0	0	0	0
k__Archaea	p__Candidatus Heimdallarchaeota	c__(Candidatus Heimdallarchaeota archaeon B3_Heim)	o__(Candidatus Heimdallarchaeota archaeon B3_Heim)	f__(Candidatus Heimdallarchaeota archaeon B3_Heim)	g__(Candidatus Heimdallarchaeota archaeon B3_Heim)	s__Candidatus Heimdallarchaeota archaeon B3_Heim	ID2012493	0	0	0	0	0	0	0	0	0	0	0	0	0	0	0	3103	3356	0	0	0	0	3172	4463	3860	7015	3739	0	0	0	0	3475	0	0	0	0	0	0
k__Archaea	p__Candidatus Heimdallarchaeota	c__(Candidatus Heimdallarchaeota archaeon LC_3)	o__(Candidatus Heimdallarchaeota archaeon LC_3)	f__(Candidatus Heimdallarchaeota archaeon LC_3)	g__(Candidatus Heimdallarchaeota archaeon LC_3)	s__Candidatus Heimdallarchaeota archaeon LC_3	ID1841598	0	0	0	0	0	0	0	0	0	0	0	0	0	0	0	3806	0	0	0	0	0	0	0	0	0	0	0	0	0	0	0	0	0	0	0	0	0
k__Bacteria	p__Proteobacteria	c__Epsilonproteobacteria	o__Campylobacterales	f__Thiovulaceae	g__(Thiovulaceae)	s__(Thiovulaceae)	ID2771471	0	0	0	0	0	0	0	0	0	0	0	0	0	0	0	0	2791	0	0	0	0	0	0	0	0	0	0	4340	0	2953	746	0	0	0	0	0	0
k__Bacteria	p__Proteobacteria	c__Gammaproteobacteria	o__Alteromonadales	f__Psychromonadaceae	g__(Psychromonadaceae)	s__(Psychromonadaceae)	ID267894	0	0	0	0	0	0	0	0	0	0	0	0	0	0	0	0	2814	0	0	0	0	0	0	0	0	0	0	0	0	653	0	0	0	1267	6929	1484	3935
k__Archaea	p__Candidatus Aenigmarchaeota	c__(Candidatus Aenigmarchaeota)	o__(Candidatus Aenigmarchaeota)	f__(Candidatus Aenigmarchaeota)	g__(Candidatus Aenigmarchaeota)	s__(Candidatus Aenigmarchaeota)	ID743724	0	0	0	0	0	0	0	0	0	0	0	0	0	0	0	0	0	0	0	0	0	0	0	0	0	0	0	0	0	0	0	0	0	0	0	0	0
k__Archaea	p__Candidatus Aenigmarchaeota	c__(Candidatus Aenigmarchaeota)	o__(Candidatus Aenigmarchaeota)	f__(Candidatus Aenigmarchaeota)	g__(Candidatus Aenigmarchaeota)	s__(Candidatus Aenigmarchaeota)	ID1046937	0	0	0	0	0	0	0	0	0	0	0	0	0	0	0	0	162	0	0	0	0	0	0	0	433	0	0	0	0	0	0	0	0	0	0	0	0
k__Archaea	p__Candidatus Aenigmarchaeota	c__(Candidatus Aenigmarchaeota archaeon)	o__(Candidatus Aenigmarchaeota archaeon)	f__(Candidatus Aenigmarchaeota archaeon)	g__(Candidatus Aenigmarchaeota archaeon)	s__Candidatus Aenigmarchaeota archaeon	ID2093792	0	0	0	0	0	0	0	0	0	0	0	0	0	0	0	0	3004	0	0	0	0	0	0	0	2946	0	0	0	0	0	0	0	0	0	0	0	0
k__Bacteria	p__Bacteroidetes	c__Bacteroidia	o__Bacteroidales	f__Lentimicrobiaceae	g__(Lentimicrobiaceae)	s__(Lentimicrobiaceae)	ID1840213	0	0	0	0	0	0	0	0	0	0	0	0	0	0	0	0	0	0	0	0	0	0	0	0	0	0	0	0	0	0	0	0	0	0	0	0	0
k__Bacteria	p__Bacteroidetes	c__Bacteroidia	o__Bacteroidales	f__Lentimicrobiaceae	g__Lentimicrobium	s__(Lentimicrobium)	ID1840214	0	0	0	0	0	0	0	0	0	0	0	0	0	0	0	0	0	98	0	0	0	0	0	0	0	0	0	0	0	0	0	0	0	0	0	0	0
k__Bacteria	p__Bacteroidetes	c__Bacteroidia	o__Bacteroidales	f__Lentimicrobiaceae	g__Lentimicrobium	s__(Lentimicrobium)	ID2677434	0	0	0	0	0	0	0	0	0	0	0	0	0	0	0	0	0	3744	0	0	0	0	0	0	0	0	0	0	0	0	0	0	0	0	0	0	0
k__Bacteria	p__Bacteroidetes	c__Cytophagia	o__Cytophagales	f__Flammeovirgaceae	g__Flammeovirga	s__(Flammeovirga)	ID59739	0	0	0	0	0	0	0	0	0	0	0	0	0	0	0	0	0	2568	0	0	0	0	0	0	0	0	0	0	5329	3434	0	0	0	0	0	0	0
k__Bacteria	p__Bacteroidetes	c__Cytophagia	o__Cytophagales	f__Fulvivirgaceae	g__Fulvivirga	s__Fulvivirga sp. M361	ID2594266	0	0	0	0	0	0	0	0	0	0	0	0	0	0	0	0	0	3428	3408	8883	4591	0	0	0	0	0	0	0	0	0	0	0	0	0	0	0	0
k__Bacteria	p__Bacteroidetes	c__Flavobacteriia	o__Flavobacteriales	f__Flavobacteriaceae	g__Flagellimonas	s__(Flagellimonas)	ID444459	0	0	0	0	0	0	0	0	0	0	0	0	0	0	0	0	0	2521	0	5041	0	0	0	0	0	0	0	0	0	0	0	0	0	0	0	0	0
k__Bacteria	p__Bacteroidetes	c__Flavobacteriia	o__Flavobacteriales	f__Flavobacteriaceae	g__Maribacter	s__(Maribacter)	ID252356	0	0	0	0	0	0	0	0	0	0	0	0	0	0	0	0	0	2960	0	4125	0	0	0	0	0	0	0	0	0	0	0	0	0	0	0	0	0
k__Bacteria	p__Bacteroidetes	c__Saprospiria	o__Saprospirales	f__Lewinellaceae	g__Flavilitoribacter	s__Flavilitoribacter nigricans	ID1122177	0	0	0	0	0	0	0	0	0	0	0	0	0	0	0	0	0	2643	0	2817	0	0	0	0	0	0	0	0	0	0	0	0	0	0	0	0	0
k__Bacteria	p__Proteobacteria	c__Alphaproteobacteria	o__Rhodobacterales	f__Rhodobacteraceae	g__Aliiroseovarius	s__(Aliiroseovarius)	ID1658781	0	0	0	0	0	0	0	0	0	0	0	0	0	0	0	0	0	3837	0	5151	0	0	0	0	0	0	0	0	0	0	0	0	0	0	0	0	0
k__Bacteria	p__Proteobacteria	c__Alphaproteobacteria	o__Rhodobacterales	f__Rhodobacteraceae	g__Nioella	s__(Nioella)	ID1775424	0	0	0	0	0	0	0	0	0	0	0	0	0	0	0	0	0	2512	0	0	0	0	0	0	0	0	0	0	3972	0	0	0	0	0	0	0	0
k__Bacteria	p__Proteobacteria	c__Alphaproteobacteria	o__Rhodobacterales	f__Roseobacteraceae	g__Aliiruegeria	s__(Aliiruegeria)	ID2854181	0	0	0	0	0	0	0	0	0	0	0	0	0	0	0	0	0	1916	4414	0	0	0	0	0	0	0	0	0	4263	0	0	0	0	0	0	0	0
k__Bacteria	p__Proteobacteria	c__Alphaproteobacteria	o__Rhodobacterales	f__Roseobacteraceae	g__Aliiruegeria	s__Aliiruegeria lutimaris	ID571298	0	0	0	0	0	0	0	0	0	0	0	0	0	0	0	0	0	2714	0	0	0	0	0	0	0	0	0	0	5421	0	0	0	0	0	0	0	0
k__Bacteria	p__Proteobacteria	c__Alphaproteobacteria	o__Rhodobacterales	f__Roseobacteraceae	g__Roseovarius	s__Roseovarius aestuarii	ID475083	0	0	0	0	0	0	0	0	0	0	0	0	0	0	0	0	0	3967	4247	4030	0	0	0	0	0	0	0	0	0	0	0	0	0	0	0	0	0
k__Bacteria	p__Proteobacteria	c__Alphaproteobacteria	o__Rhodobacterales	f__Roseobacteraceae	g__Ruegeria	s__Ruegeria arenilitoris	ID1173585	0	0	0	0	0	0	0	0	0	0	0	0	0	0	0	0	0	3505	3815	0	0	0	0	0	0	0	0	0	12717	3055	4726	0	0	0	0	0	0
k__Bacteria	p__Proteobacteria	c__Alphaproteobacteria	o__Rhodobacterales	f__Roseobacteraceae	g__Shimia	s__Shimia aestuarii	ID254406	0	0	0	0	0	0	0	0	0	0	0	0	0	0	0	0	0	4376	3766	0	0	0	0	0	0	0	0	0	0	0	0	0	0	0	0	0	0
k__Bacteria	p__Proteobacteria	c__Alphaproteobacteria	o__Rhodobacterales	f__Roseobacteraceae	g__Shimia	s__Shimia sediminis	ID2497945	0	0	0	0	0	0	0	0	0	0	0	0	0	0	0	0	0	4870	4195	0	0	0	0	0	0	0	0	0	4102	0	0	0	0	0	0	0	0
k__Bacteria	p__Proteobacteria	c__Deltaproteobacteria	o__Desulfobacterales	f__Desulfobacteraceae	g__Desulfonema	s__Desulfonema limicola	ID45656	0	0	0	0	0	0	0	0	0	0	0	0	0	0	0	0	0	2529	0	0	0	0	0	0	0	0	0	9241	0	0	4064	0	0	0	0	0	0
k__Bacteria	p__Proteobacteria	c__Deltaproteobacteria	o__Myxococcales	f__Kofleriaceae	g__(Kofleriaceae)	s__(Kofleriaceae)	ID2212466	0	0	0	0	0	0	0	0	0	0	0	0	0	0	0	0	0	0	0	0	0	0	0	0	0	0	0	0	0	0	0	0	0	0	0	0	0
k__Bacteria	p__Proteobacteria	c__Deltaproteobacteria	o__Myxococcales	f__Kofleriaceae	g__(Kofleriaceae bacterium)	s__Kofleriaceae bacterium	ID2212474	0	0	0	0	0	0	0	0	0	0	0	0	0	0	0	0	0	2520	3735	0	0	0	0	0	0	0	0	0	0	0	0	0	0	0	0	0	0
k__Bacteria	p__Proteobacteria	c__Gammaproteobacteria	o__Cellvibrionales	f__Halieaceae	g__Halioglobus	s__Halioglobus sediminis	ID2283635	0	0	0	0	0	0	0	0	0	0	0	0	0	0	0	0	0	4083	4649	0	0	0	0	4134	0	0	0	0	7858	2893	4055	0	0	3884	0	0	0
k__Bacteria	p__Proteobacteria	c__Gammaproteobacteria	o__Cellvibrionales	f__Halieaceae	g__(Halieaceae bacterium)	s__Halieaceae bacterium	ID2026743	0	0	0	0	0	0	0	0	0	0	0	0	0	0	0	0	0	3085	3098	2741	0	0	3006	0	0	0	0	0	5923	0	0	0	0	0	0	0	0
k__Bacteria	p__Proteobacteria	c__Gammaproteobacteria	o__(Gammaproteobacteria)	f__(Gammaproteobacteria)	g__(Gammaproteobacteria)	s__(Gammaproteobacteria)	ID50423	0	0	0	0	0	0	0	0	0	0	0	0	0	0	0	0	0	502	0	0	0	0	0	0	0	0	0	0	0	0	0	0	0	0	0	0	0
k__Bacteria	p__Proteobacteria	c__Gammaproteobacteria	o__(uncultured Gammaproteobacteria bacterium)	f__(uncultured Gammaproteobacteria bacterium)	g__(uncultured Gammaproteobacteria bacterium)	s__uncultured Gammaproteobacteria bacterium	ID86473	0	0	0	0	0	0	0	0	0	0	0	0	0	0	0	0	0	3047	0	0	0	0	0	0	0	0	0	0	0	0	0	0	0	0	0	0	0
k__Bacteria	p__Proteobacteria	c__Gammaproteobacteria	o__Thiotrichales	f__Thiotrichaceae	g__Beggiatoa	s__(Beggiatoa)	ID1021	0	0	0	0	0	0	0	0	0	0	0	0	0	0	0	0	0	258	0	0	0	0	0	0	0	0	0	0	0	0	381	0	0	0	0	0	0
k__Bacteria	p__Proteobacteria	c__Gammaproteobacteria	o__Thiotrichales	f__Thiotrichaceae	g__Beggiatoa	s__(Beggiatoa)	ID2630423	0	0	0	0	0	0	0	0	0	0	0	0	0	0	0	0	0	402	0	0	0	0	0	0	0	0	0	0	0	0	750	0	0	0	0	0	0
k__Bacteria	p__Proteobacteria	c__Gammaproteobacteria	o__Thiotrichales	f__Thiotrichaceae	g__Beggiatoa	s__Beggiatoa sp. PS	ID422289	0	0	0	0	0	0	0	0	0	0	0	0	0	0	0	0	0	2877	0	0	0	0	0	0	0	0	0	0	0	0	4672	0	0	0	0	0	0
k__Bacteria	p__Proteobacteria	c__Gammaproteobacteria	o__Vibrionales	f__Vibrionaceae	g__Vibrio	s__Vibrio hangzhouensis	ID462991	0	0	0	0	0	0	0	0	0	0	0	0	0	0	0	0	0	3740	0	0	0	0	0	0	0	0	0	0	0	0	0	0	0	0	0	0	0
k__Bacteria	p__Verrucomicrobia	c__Verrucomicrobiae	o__Verrucomicrobiales	f__Rubritaleaceae	g__Rubritalea	s__Rubritalea profundi	ID1658618	0	0	0	0	0	0	0	0	0	0	0	0	0	0	0	0	0	2939	0	0	0	0	0	0	0	0	0	5738	7091	0	3186	0	0	0	0	0	0
k__Bacteria	p__Verrucomicrobia	c__Verrucomicrobiae	o__Verrucomicrobiales	f__Verrucomicrobiaceae	g__Haloferula	s__Haloferula rosea	ID490093	0	0	0	0	0	0	0	0	0	0	0	0	0	0	0	0	0	3956	3965	0	0	0	0	0	0	0	0	0	10034	0	0	0	0	3121	0	0	0
k__Bacteria	p__Cyanobacteria	c__(Pseudanabaenales)	o__Pseudanabaenales	f__Leptolyngbyaceae	g__Leptothoe	s__(Leptothoe)	ID2651725	0	0	0	0	0	0	0	0	0	0	0	0	0	0	0	0	0	3072	0	1500	3901	0	0	0	0	0	0	0	0	0	0	0	0	0	0	0	0
k__Bacteria	p__Firmicutes	c__Clostridia	o__Eubacteriales	f__Clostridiaceae	g__Clostridium	s__Clostridium paraputrificum	ID29363	0	0	0	0	0	0	0	0	0	0	0	0	0	0	0	0	0	6730	0	0	0	0	0	0	0	0	0	0	0	0	0	0	0	0	0	0	0
k__Bacteria	p__Nitrospirae	c__Nitrospira <class>	o__Nitrospirales	f__Nitrospiraceae	g__Nitrospira	s__Candidatus Nitrospira kreftii	ID2652173	0	0	0	0	0	0	0	0	0	0	0	0	0	0	0	0	0	0	3467	0	0	0	0	0	0	0	0	0	0	0	0	0	0	0	0	0	0
k__Bacteria	p__Proteobacteria	c__Alphaproteobacteria	o__Hyphomicrobiales	f__Hyphomicrobiaceae	g__Hyphomicrobium	s__(Hyphomicrobium)	ID2619925	0	0	0	0	0	0	0	0	0	0	0	0	0	0	0	0	0	0	3353	0	3952	0	0	0	0	0	0	0	3947	0	0	0	0	0	0	0	0
k__Bacteria	p__Proteobacteria	c__Alphaproteobacteria	o__Rhodobacterales	f__Roseobacteraceae	g__Leisingera	s__(Leisingera)	ID191028	0	0	0	0	0	0	0	0	0	0	0	0	0	0	0	0	0	0	3140	0	0	0	0	0	0	0	0	0	0	0	0	0	0	0	0	0	0
k__Bacteria	p__Proteobacteria	c__Deltaproteobacteria	o__Bradymonadales	f__Bradymonadaceae	g__(Bradymonadaceae)	s__(Bradymonadaceae)	ID1779135	0	0	0	0	0	0	0	0	0	0	0	0	0	0	0	0	0	0	3623	0	0	3854	3913	4285	0	0	0	0	0	0	0	0	0	0	0	0	0
k__Bacteria	p__Planctomycetes	c__Candidatus Brocadiia	o__Candidatus Brocadiales	f__Candidatus Scalinduaceae	g__Candidatus Scalindua	s__(Candidatus Scalindua)	ID2641974	0	0	0	0	0	0	0	0	0	0	0	0	0	0	0	0	0	0	3410	0	7362	0	0	0	0	0	0	0	0	0	0	0	0	0	0	0	0
k__Bacteria	p__Bacteroidetes	c__Flavobacteriia	o__Flavobacteriales	f__Crocinitomicaceae	g__Crocinitomix	s__(Crocinitomix)	ID246873	0	0	0	0	0	0	0	0	0	0	0	0	0	0	0	0	0	0	0	2221	0	0	0	0	0	0	0	0	4569	2849	0	0	0	0	0	0	0
k__Bacteria	p__Bacteroidetes	c__Flavobacteriia	o__Flavobacteriales	f__Crocinitomicaceae	g__Crocinitomix	s__(Crocinitomix)	ID2619166	0	0	0	0	0	0	0	0	0	0	0	0	0	0	0	0	0	0	0	3607	0	0	0	0	0	0	0	0	2798	0	0	0	0	0	0	0	0
k__Bacteria	p__Bacteroidetes	c__Flavobacteriia	o__Flavobacteriales	f__Crocinitomicaceae	g__Fluviicola	s__(Fluviicola)	ID332102	0	0	0	0	0	0	0	0	0	0	0	0	0	0	0	0	0	0	0	458	0	0	571	0	0	0	0	0	1385	405	0	0	0	0	0	0	0
k__Bacteria	p__Bacteroidetes	c__Flavobacteriia	o__Flavobacteriales	f__Crocinitomicaceae	g__Fluviicola	s__(Fluviicola)	ID2645487	0	0	0	0	0	0	0	0	0	0	0	0	0	0	0	0	0	0	0	2336	0	0	2968	0	0	0	0	0	1645	1538	0	0	0	0	0	0	0
k__Bacteria	p__Bacteroidetes	c__Flavobacteriia	o__Flavobacteriales	f__Crocinitomicaceae	g__Fluviicola	s__Fluviicola sp.	ID1917219	0	0	0	0	0	0	0	0	0	0	0	0	0	0	0	0	0	0	0	2966	0	0	0	0	0	0	0	0	4038	0	0	0	0	0	0	0	0
k__Bacteria	p__Bacteroidetes	c__Flavobacteriia	o__Flavobacteriales	f__Crocinitomicaceae	g__Putridiphycobacter	s__(Putridiphycobacter)	ID2772525	0	0	0	0	0	0	0	0	0	0	0	0	0	0	0	0	0	0	0	0	0	0	0	0	0	0	0	0	0	0	0	0	0	0	0	0	0
k__Bacteria	p__Bacteroidetes	c__Flavobacteriia	o__Flavobacteriales	f__Crocinitomicaceae	g__Putridiphycobacter	s__Putridiphycobacter roseus	ID2219161	0	0	0	0	0	0	0	0	0	0	0	0	0	0	0	0	0	0	0	2840	0	0	0	0	0	0	0	0	0	0	0	0	0	0	0	0	0
k__Bacteria	p__Bacteroidetes	c__Flavobacteriia	o__Flavobacteriales	f__Flavobacteriaceae	g__Aquimarina	s__Aquimarina mytili	ID874423	0	0	0	0	0	0	0	0	0	0	0	0	0	0	0	0	0	0	0	8306	0	0	0	0	0	0	0	0	0	0	0	0	0	0	0	0	0
k__Bacteria	p__Bacteroidetes	c__Flavobacteriia	o__Flavobacteriales	f__Flavobacteriaceae	g__Aquimarina	s__Aquimarina sp. MMG016	ID2822690	0	0	0	0	0	0	0	0	0	0	0	0	0	0	0	0	0	0	0	3770	0	0	0	0	0	0	0	0	0	0	0	0	0	0	0	0	0
k__Bacteria	p__Bacteroidetes	c__Flavobacteriia	o__Flavobacteriales	f__Flavobacteriaceae	g__Aquimarina	s__Aquimarina sp. U1-2	ID2823141	0	0	0	0	0	0	0	0	0	0	0	0	0	0	0	0	0	0	0	3702	0	0	0	0	0	0	0	0	0	0	0	0	0	0	0	0	0
k__Bacteria	p__Bacteroidetes	c__Flavobacteriia	o__Flavobacteriales	f__Flavobacteriaceae	g__Aureibaculum	s__(Aureibaculum)	ID2706948	0	0	0	0	0	0	0	0	0	0	0	0	0	0	0	0	0	0	0	3188	0	0	0	0	0	0	0	0	0	0	0	0	0	0	0	0	0
k__Bacteria	p__Bacteroidetes	c__Flavobacteriia	o__Flavobacteriales	f__Flavobacteriaceae	g__Dokdonia	s__(Dokdonia)	ID326319	0	0	0	0	0	0	0	0	0	0	0	0	0	0	0	0	0	0	0	1709	0	0	0	0	0	0	0	0	0	0	0	0	0	0	0	0	0
k__Bacteria	p__Bacteroidetes	c__Flavobacteriia	o__Flavobacteriales	f__Flavobacteriaceae	g__Dokdonia	s__Dokdonia pacifica	ID1627892	0	0	0	0	0	0	0	0	0	0	0	0	0	0	0	0	0	0	0	3225	0	0	0	0	0	0	0	0	0	0	0	0	0	0	0	0	0
k__Bacteria	p__Bacteroidetes	c__Flavobacteriia	o__Flavobacteriales	f__Flavobacteriaceae	g__Kordia	s__(Kordia)	ID221065	0	0	0	0	0	0	0	0	0	0	0	0	0	0	0	0	0	0	0	4385	0	0	0	0	0	0	0	0	0	0	0	0	0	0	0	0	0
k__Bacteria	p__Bacteroidetes	c__Flavobacteriia	o__Flavobacteriales	f__Flavobacteriaceae	g__Lutibacter	s__(Lutibacter)	ID358023	0	0	0	0	0	0	0	0	0	0	0	0	0	0	0	0	0	0	0	4385	0	0	0	0	0	0	0	0	5028	0	5916	0	0	0	0	0	0
k__Bacteria	p__Bacteroidetes	c__Flavobacteriia	o__Flavobacteriales	f__Flavobacteriaceae	g__Maribacter	s__(Maribacter)	ID2615042	0	0	0	0	0	0	0	0	0	0	0	0	0	0	0	0	0	0	0	1326	0	0	0	0	0	0	0	0	0	0	0	0	0	0	0	0	0
k__Bacteria	p__Bacteroidetes	c__Flavobacteriia	o__Flavobacteriales	f__Flavobacteriaceae	g__Maribacter	s__Maribacter sp. RZ26	ID2578118	0	0	0	0	0	0	0	0	0	0	0	0	0	0	0	0	0	0	0	2999	0	0	0	0	0	0	0	0	0	0	0	0	0	0	0	0	0
k__Bacteria	p__Bacteroidetes	c__Flavobacteriia	o__Flavobacteriales	f__Flavobacteriaceae	g__Muricauda	s__(Muricauda)	ID2615049	0	0	0	0	0	0	0	0	0	0	0	0	0	0	0	0	0	0	0	3331	0	0	0	0	0	0	0	0	0	0	0	0	0	0	0	0	0
k__Bacteria	p__Bacteroidetes	c__Flavobacteriia	o__Flavobacteriales	f__Flavobacteriaceae	g__Muricauda	s__Muricauda sp. DJ-13	ID2721623	0	0	0	0	0	0	0	0	0	0	0	0	0	0	0	0	0	0	0	3755	0	0	0	0	0	0	0	0	0	0	0	0	0	0	0	0	0
k__Bacteria	p__Bacteroidetes	c__Flavobacteriia	o__Flavobacteriales	f__Flavobacteriaceae	g__Polaribacter	s__(Polaribacter)	ID52959	0	0	0	0	0	0	0	0	0	0	0	0	0	0	0	0	0	0	0	5456	0	0	0	0	0	0	0	0	0	3402	3168	0	0	0	0	0	0
k__Bacteria	p__Bacteroidetes	c__Flavobacteriia	o__Flavobacteriales	f__Flavobacteriaceae	g__Spongiivirga	s__(Spongiivirga)	ID1775471	0	0	0	0	0	0	0	0	0	0	0	0	0	0	0	0	0	0	0	0	0	0	0	0	0	0	0	0	0	0	0	0	0	0	0	0	0
k__Bacteria	p__Bacteroidetes	c__Flavobacteriia	o__Flavobacteriales	f__Flavobacteriaceae	g__Spongiivirga	s__Spongiivirga citrea	ID1481457	0	0	0	0	0	0	0	0	0	0	0	0	0	0	0	0	0	0	0	3099	0	0	0	0	0	0	0	0	0	0	0	0	0	0	0	0	0
k__Bacteria	p__Bacteroidetes	c__Flavobacteriia	o__Flavobacteriales	f__Flavobacteriaceae	g__Tenacibaculum	s__(Tenacibaculum)	ID104267	0	0	0	0	0	0	0	0	0	0	0	0	0	0	0	0	0	0	0	9534	0	0	0	0	0	0	0	0	7903	3266	3129	0	0	0	0	0	0
k__Bacteria	p__Proteobacteria	c__Alphaproteobacteria	o__Hyphomicrobiales	f__Ahrensiaceae	g__(Ahrensiaceae)	s__(Ahrensiaceae)	ID2829814	0	0	0	0	0	0	0	0	0	0	0	0	0	0	0	0	0	0	0	0	0	0	0	0	0	0	0	0	0	0	0	0	0	0	0	0	0
k__Bacteria	p__Proteobacteria	c__Alphaproteobacteria	o__Hyphomicrobiales	f__Ahrensiaceae	g__Ahrensia	s__(Ahrensia)	ID152180	0	0	0	0	0	0	0	0	0	0	0	0	0	0	0	0	0	0	0	2771	0	0	0	0	0	0	0	0	0	0	0	0	0	0	0	0	0
k__Bacteria	p__Proteobacteria	c__Alphaproteobacteria	o__Maricaulales	f__Robiginitomaculaceae	g__Hellea	s__(Hellea)	ID574559	0	0	0	0	0	0	0	0	0	0	0	0	0	0	0	0	0	0	0	0	0	0	0	0	0	0	0	0	0	0	0	0	0	0	0	0	0
k__Bacteria	p__Proteobacteria	c__Alphaproteobacteria	o__Maricaulales	f__Robiginitomaculaceae	g__Hellea	s__Hellea balneolensis	ID287478	0	0	0	0	0	0	0	0	0	0	0	0	0	0	0	0	0	0	0	3790	0	0	0	0	0	0	0	0	0	0	0	0	0	0	0	0	0
k__Bacteria	p__Proteobacteria	c__Alphaproteobacteria	o__Maricaulales	f__Robiginitomaculaceae	g__Litorimonas	s__(Litorimonas)	ID1167830	0	0	0	0	0	0	0	0	0	0	0	0	0	0	0	0	0	0	0	3430	0	0	0	0	0	0	0	0	0	0	0	0	0	0	0	0	0
k__Bacteria	p__Proteobacteria	c__Alphaproteobacteria	o__Maricaulales	f__Robiginitomaculaceae	g__Robiginitomaculum	s__(Robiginitomaculum)	ID437506	0	0	0	0	0	0	0	0	0	0	0	0	0	0	0	0	0	0	0	447	0	0	0	0	0	0	0	0	0	0	0	0	0	0	0	0	0
k__Bacteria	p__Proteobacteria	c__Alphaproteobacteria	o__Maricaulales	f__Robiginitomaculaceae	g__Robiginitomaculum	s__(Robiginitomaculum)	ID2643953	0	0	0	0	0	0	0	0	0	0	0	0	0	0	0	0	0	0	0	0	0	0	0	0	0	0	0	0	0	0	0	0	0	0	0	0	0
k__Bacteria	p__Proteobacteria	c__Alphaproteobacteria	o__Maricaulales	f__Robiginitomaculaceae	g__Robiginitomaculum	s__Robiginitomaculum sp.	ID2030823	0	0	0	0	0	0	0	0	0	0	0	0	0	0	0	0	0	0	0	3891	0	0	0	0	0	0	0	0	0	0	0	0	0	0	0	0	0
k__Bacteria	p__Proteobacteria	c__Alphaproteobacteria	o__Rhodobacterales	f__Rhodobacteraceae	g__Boseongicola	s__(Boseongicola)	ID1648497	0	0	0	0	0	0	0	0	0	0	0	0	0	0	0	0	0	0	0	3594	0	0	0	0	0	0	0	0	0	0	3657	0	0	0	0	0	0
k__Bacteria	p__Proteobacteria	c__Alphaproteobacteria	o__Rhodobacterales	f__Rhodobacteraceae	g__Silicimonas	s__(Silicimonas)	ID1955420	0	0	0	0	0	0	0	0	0	0	0	0	0	0	0	0	0	0	0	0	0	0	0	0	0	0	0	0	0	0	0	0	0	0	0	0	0
k__Bacteria	p__Proteobacteria	c__Alphaproteobacteria	o__Rhodobacterales	f__Rhodobacteraceae	g__Silicimonas	s__Silicimonas algicola	ID1826607	0	0	0	0	0	0	0	0	0	0	0	0	0	0	0	0	0	0	0	2690	0	0	0	0	0	0	0	0	0	0	0	0	0	0	0	0	0
k__Bacteria	p__Proteobacteria	c__Alphaproteobacteria	o__Rhodobacterales	f__Roseobacteraceae	g__Litoreibacter	s__(Litoreibacter)	ID947567	0	0	0	0	0	0	0	0	0	0	0	0	0	0	0	0	0	0	0	3537	0	0	0	0	0	0	0	0	0	0	0	0	0	0	0	0	0
k__Bacteria	p__Proteobacteria	c__Alphaproteobacteria	o__Rhodobacterales	f__Roseobacteraceae	g__Roseobacter	s__(Roseobacter)	ID2433	0	0	0	0	0	0	0	0	0	0	0	0	0	0	0	0	0	0	0	3047	0	0	0	0	0	0	0	0	9378	4619	7450	0	0	0	0	0	0
k__Bacteria	p__Proteobacteria	c__Alphaproteobacteria	o__Rhodobacterales	f__Roseobacteraceae	g__Tateyamaria	s__(Tateyamaria)	ID299261	0	0	0	0	0	0	0	0	0	0	0	0	0	0	0	0	0	0	0	5299	0	0	0	0	0	0	0	0	0	0	0	0	0	0	0	0	0
k__Bacteria	p__Proteobacteria	c__Alphaproteobacteria	o__Sphingomonadales	f__Erythrobacteraceae	g__Altererythrobacter	s__(Altererythrobacter)	ID361177	0	0	0	0	0	0	0	0	0	0	0	0	0	0	0	0	0	0	0	3133	0	0	0	0	0	0	0	0	0	0	0	0	0	0	0	0	0
k__Bacteria	p__Proteobacteria	c__Alphaproteobacteria	o__Sphingomonadales	f__Erythrobacteraceae	g__Erythrobacter	s__(Erythrobacter)	ID2633097	0	0	0	0	0	0	0	0	0	0	0	0	0	0	0	0	0	0	0	3365	0	0	0	0	0	0	0	0	0	0	0	0	0	0	0	0	0
k__Bacteria	p__Proteobacteria	c__Alphaproteobacteria	o__Sphingomonadales	f__Sphingomonadaceae	g__Parasphingorhabdus	s__(Parasphingorhabdus)	ID2709685	0	0	0	0	0	0	0	0	0	0	0	0	0	0	0	0	0	0	0	2816	0	0	0	0	0	0	0	0	0	0	0	0	0	0	0	0	0
k__Bacteria	p__Proteobacteria	c__Betaproteobacteria	o__Nitrosomonadales	f__(Nitrosomonadales)	g__(Nitrosomonadales)	s__(Nitrosomonadales)	ID1660158	0	0	0	0	0	0	0	0	0	0	0	0	0	0	0	0	0	0	0	3150	4391	0	0	0	0	0	0	0	0	0	0	0	0	0	0	0	0
k__Bacteria	p__Proteobacteria	c__Deltaproteobacteria	o__Myxococcales	f__Nannocystaceae	g__Plesiocystis	s__Plesiocystis pacifica	ID391625	0	0	0	0	0	0	0	0	0	0	0	0	0	0	0	0	0	0	0	3564	0	0	0	0	0	0	0	0	0	0	0	0	0	0	0	0	0
k__Bacteria	p__Proteobacteria	c__Deltaproteobacteria	o__Myxococcales	f__Nannocystaceae	g__Pseudenhygromyxa	s__(Pseudenhygromyxa)	ID1324129	0	0	0	0	0	0	0	0	0	0	0	0	0	0	0	0	0	0	0	98	0	0	0	0	0	0	0	0	0	0	0	0	0	0	0	0	0
k__Bacteria	p__Proteobacteria	c__Deltaproteobacteria	o__Myxococcales	f__Nannocystaceae	g__Pseudenhygromyxa	s__(Pseudenhygromyxa)	ID2712866	0	0	0	0	0	0	0	0	0	0	0	0	0	0	0	0	0	0	0	0	0	0	0	0	0	0	0	0	0	0	0	0	0	0	0	0	0
k__Bacteria	p__Proteobacteria	c__Deltaproteobacteria	o__Myxococcales	f__Nannocystaceae	g__Pseudenhygromyxa	s__Pseudenhygromyxa sp. WMMC2535	ID2712867	0	0	0	0	0	0	0	0	0	0	0	0	0	0	0	0	0	0	0	5285	0	0	0	0	0	0	0	0	0	0	0	0	0	0	0	0	0
k__Bacteria	p__Proteobacteria	c__Gammaproteobacteria	o__Alteromonadales	f__Alteromonadaceae	g__Aliiglaciecola	s__(Aliiglaciecola)	ID1406885	0	0	0	0	0	0	0	0	0	0	0	0	0	0	0	0	0	0	0	2099	0	0	0	0	0	0	0	0	0	1372	0	0	0	0	0	0	0
k__Bacteria	p__Proteobacteria	c__Gammaproteobacteria	o__Alteromonadales	f__Alteromonadaceae	g__Aliiglaciecola	s__(Aliiglaciecola)	ID2593648	0	0	0	0	0	0	0	0	0	0	0	0	0	0	0	0	0	0	0	0	0	0	0	0	0	0	0	0	0	0	0	0	0	0	0	0	0
k__Bacteria	p__Proteobacteria	c__Gammaproteobacteria	o__Alteromonadales	f__Alteromonadaceae	g__Aliiglaciecola	s__Aliiglaciecola sp. M165	ID2593649	0	0	0	0	0	0	0	0	0	0	0	0	0	0	0	0	0	0	0	3839	0	0	0	0	0	0	0	0	0	3425	0	0	0	0	0	0	0
k__Bacteria	p__Proteobacteria	c__Gammaproteobacteria	o__Arenicellales	f__Arenicellaceae	g__Arenicella	s__Arenicella chitinivorans	ID1329800	0	0	0	0	0	0	0	0	0	0	0	0	0	0	0	0	0	0	0	11356	0	0	0	0	0	0	0	0	0	0	0	0	0	0	0	0	0
k__Bacteria	p__Proteobacteria	c__Gammaproteobacteria	o__Arenicellales	f__Arenicellaceae	g__Arenicella	s__Arenicella xantha	ID644221	0	0	0	0	0	0	0	0	0	0	0	0	0	0	0	0	0	0	0	14694	0	0	0	0	0	0	0	0	0	0	0	0	0	0	0	0	0
k__Bacteria	p__Proteobacteria	c__Gammaproteobacteria	o__Cellvibrionales	f__Porticoccaceae	g__(Porticoccaceae)	s__(Porticoccaceae)	ID745004	0	0	0	0	0	0	0	0	0	0	0	0	0	0	0	0	0	0	0	2758	0	3436	3208	0	0	0	3114	0	3786	0	3058	0	0	0	0	0	0
k__Bacteria	p__Proteobacteria	c__Gammaproteobacteria	o__Kangiellales	f__(Kangiellales)	g__(Kangiellales)	s__(Kangiellales)	ID2887327	0	0	0	0	0	0	0	0	0	0	0	0	0	0	0	0	0	0	0	0	0	0	0	0	0	0	0	0	0	0	0	0	0	0	0	0	0
k__Bacteria	p__Proteobacteria	c__Gammaproteobacteria	o__Kangiellales	f__Kangiellaceae	g__(Kangiellaceae)	s__(Kangiellaceae)	ID1920240	0	0	0	0	0	0	0	0	0	0	0	0	0	0	0	0	0	0	0	0	0	0	0	0	0	0	0	0	0	0	0	0	0	0	0	0	0
k__Bacteria	p__Proteobacteria	c__Gammaproteobacteria	o__Kangiellales	f__Kangiellaceae	g__Kangiella	s__(Kangiella)	ID261963	0	0	0	0	0	0	0	0	0	0	0	0	0	0	0	0	0	0	0	2549	0	0	0	0	0	0	0	0	0	0	0	0	0	0	0	0	0
k__Bacteria	p__Proteobacteria	c__Gammaproteobacteria	o__Kangiellales	f__Kangiellaceae	g__Kangiella	s__(Kangiella)	ID2639591	0	0	0	0	0	0	0	0	0	0	0	0	0	0	0	0	0	0	0	195	0	0	0	0	0	0	0	0	0	0	0	0	0	0	0	0	0
k__Bacteria	p__Proteobacteria	c__Gammaproteobacteria	o__Kangiellales	f__Kangiellaceae	g__Kangiella	s__Kangiella sp. HZ709	ID2666328	0	0	0	0	0	0	0	0	0	0	0	0	0	0	0	0	0	0	0	5715	0	0	0	0	0	0	0	0	0	0	0	0	0	0	0	0	0
k__Bacteria	p__Proteobacteria	c__Gammaproteobacteria	o__Oceanospirillales	f__Alcanivoracaceae	g__Marinicella	s__(Marinicella)	ID2685560	0	0	0	0	0	0	0	0	0	0	0	0	0	0	0	0	0	0	0	0	0	0	0	0	0	0	0	0	0	0	0	0	0	0	0	0	0
k__Bacteria	p__Proteobacteria	c__Gammaproteobacteria	o__Oceanospirillales	f__Alcanivoracaceae	g__Marinicella	s__Marinicella sp. NBU2979	ID2873263	0	0	0	0	0	0	0	0	0	0	0	0	0	0	0	0	0	0	0	3326	0	0	0	0	0	0	0	0	0	0	0	0	0	0	0	0	0
k__Bacteria	p__Proteobacteria	c__Gammaproteobacteria	o__Oceanospirillales	f__Saccharospirillaceae	g__(Saccharospirillaceae)	s__(Saccharospirillaceae)	ID255527	0	0	0	0	0	0	0	0	0	0	0	0	0	0	0	0	0	0	0	2878	0	0	1783	0	0	3828	1564	0	8580	4098	0	0	0	0	0	0	0
k__Bacteria	p__Chlamydiae	c__Chlamydiia	o__Parachlamydiales	f__Simkaniaceae	g__(Simkaniaceae)	s__(Simkaniaceae)	ID420389	0	0	0	0	0	0	0	0	0	0	0	0	0	0	0	0	0	0	0	1	0	0	0	0	0	0	0	0	0	0	0	0	0	0	0	0	0
k__Bacteria	p__Chlamydiae	c__Chlamydiia	o__Parachlamydiales	f__Simkaniaceae	g__(Simkaniaceae bacterium)	s__Simkaniaceae bacterium	ID2698248	0	0	0	0	0	0	0	0	0	0	0	0	0	0	0	0	0	0	0	6481	10225	0	0	0	0	0	0	0	0	3469	0	0	0	0	0	0	0
k__Bacteria	p__Cyanobacteria	c__(Nostocales)	o__Nostocales	f__Aphanizomenonaceae	g__(Aphanizomenonaceae)	s__(Aphanizomenonaceae)	ID1892259	0	0	0	0	0	0	0	0	0	0	0	0	0	0	0	0	0	0	0	3298	0	0	0	0	0	0	0	0	0	0	0	0	0	0	0	0	0
k__Bacteria	p__Cyanobacteria	c__(Nostocales)	o__Nostocales	f__Calotrichaceae	g__(Calotrichaceae)	s__(Calotrichaceae)	ID2661849	0	0	0	0	0	0	0	0	0	0	0	0	0	0	0	0	0	0	0	600	0	0	0	0	0	0	0	0	0	0	0	0	0	0	0	0	0
k__Bacteria	p__Cyanobacteria	c__(Nostocales)	o__Nostocales	f__Calotrichaceae	g__Calothrix	s__(Calothrix)	ID1186	0	0	0	0	0	0	0	0	0	0	0	0	0	0	0	0	0	0	0	4499	0	0	0	0	0	0	0	0	0	0	0	0	0	0	0	0	0
k__Bacteria	p__Cyanobacteria	c__(Nostocales)	o__Nostocales	f__Scytonemataceae	g__(Scytonemataceae)	s__(Scytonemataceae)	ID1182	0	0	0	0	0	0	0	0	0	0	0	0	0	0	0	0	0	0	0	3784	0	0	0	0	0	0	0	0	0	0	0	0	0	0	0	0	0
k__Bacteria	p__Cyanobacteria	c__(Chroococcales)	o__Chroococcales	f__Aphanothecaceae	g__Gloeothece	s__(Gloeothece)	ID28070	0	0	0	0	0	0	0	0	0	0	0	0	0	0	0	0	0	0	0	2878	0	0	0	0	0	0	0	0	0	0	0	0	0	0	0	0	0
k__Bacteria	p__Cyanobacteria	c__(Chroococcales)	o__Chroococcales	f__Chroococcaceae	g__(Chroococcaceae)	s__(Chroococcaceae)	ID1890464	0	0	0	0	0	0	0	0	0	0	0	0	0	0	0	0	0	0	0	5547	0	0	0	0	0	0	0	0	0	0	0	0	0	0	0	0	0
[truncated: 403 more rows]
