# Supplementary material for: Chemical pollution drives taxonomic and functional shifts in marine sediment microbiome, influencing benthic metazoans
Source: ISME Commun. 2025 Feb 13;5(1):ycae141. doi: 10.1093/ismeco/ycae141 (PMC11851482; doi:10.1093/ismeco/ycae141)
Supplement: Supplementary_Tab_S4_ycae141 [file supplementary_tab_s4_ycae141.xlsx]

## Sheet: Table S4
Table S4. pollution indices and environmental variables associated with microbiome community (univariate dbRDA).
name	Univariate R square	Univariate P value	FDR
Boron (mg/kg)	0.15	0	0.01
Arsenic (mg/kg)	0.21	0	0.01
Total Cyanide (mg/kg)	0.17	0	0.01
Iron (mg/kg)	0.18	0	0.01
Benzo(b)fluoranthene (_g/kg)	0.14	0	0.01
Total Phosphorus (mg/kg)	0.12	0	0.02
Chrysene (_g/kg)	0.14	0	0.02
Indeno(1,2,3-cd)pyrene (_g/kg)	0.12	0.01	0.03
Benzo(k)fluoranthene (_g/kg)	0.11	0.01	0.04
Benzo(a)pyrene (_g/kg)	0.11	0.01	0.04
Benzo(a)anthracene (_g/kg)	0.11	0.01	0.04
Fluoranthene (_g/kg)	0.08	0.03	0.09
Total Sulphide (mg/kg)	0.07	0.04	0.1
Pyrene (_g/kg)	0.08	0.04	0.1
Copper (mg/kg)	0.07	0.04	0.1
Cadmium (mg/kg)	0.07	0.04	0.1
Mercury (mg/kg)	0.07	0.04	0.1
Zinc (mg/kg)	0.07	0.05	0.11
Lead (mg/kg)	0.06	0.07	0.13
Dry Wet Ratio	0.06	0.07	0.13
Chemical Oxygen Demand (mg/kg)	0.06	0.07	0.13
Ammonia Nitrogen (mg/kg)	0.05	0.08	0.13
Aluminium (mg/kg)	0.06	0.09	0.14
Benzo(ghi)perylene (_g/kg)	0.05	0.1	0.15
Particle Size Fraction <63 micrometer (%w/w)	0.05	0.11	0.16
Total Solid (%w/w)	0.05	0.14	0.19
Total Kjeldahl Nitrogen (mg/kg)	0.05	0.16	0.21
Barium (mg/kg)	0.04	0.22	0.29
Manganese (mg/kg)	0.04	0.23	0.29
Vanadium (mg/kg)	0.03	0.3	0.37
Total Volatile Solid (% Total Solid)	0.03	0.31	0.37
Dibenzo(ah)anthracene (_g/kg)	0.03	0.42	0.48
Chromium (mg/kg)	0.03	0.44	0.5
Total Carbon (%w/w)	0.02	0.6	0.62
Phenanthrene (_g/kg)	0.02	0.6	0.62
Naphthalene (_g/kg)	0.02	0.6	0.62
Nickel (mg/kg)	0.02	0.78	0.78
