# Supplementary material for: Chemical pollution drives taxonomic and functional shifts in marine sediment microbiome, influencing benthic metazoans
Source: ISME Commun. 2025 Feb 13;5(1):ycae141. doi: 10.1093/ismeco/ycae141 (PMC11851482; doi:10.1093/ismeco/ycae141)
Supplement: Supplementary_Tab_S5_ycae141 [file supplementary_tab_s5_ycae141.xlsx]

## Sheet: Table S5
Table S5. Differential abundance of sediment microbiome associated with pollution.
feature	metadata	value	coef	stderr	pval	name	qval	N	N.not.zero	Taxa	rank
Taxa18	Pollution	Low	-0.949432	0.185651	1.22183e-05	PollutionLow	0.000806406	37	37	p__Chloroflexi	phylum
Taxa7	Pollution	Low	-1.54965	0.329712	4.19217e-05	PollutionLow	0.00138342	37	36	p__Candidatus Bathyarchaeota	phylum
Taxa23	Pollution	Low	-0.703551	0.158039	8.72021e-05	PollutionLow	0.00191845	37	37	p__Ignavibacteriae	phylum
Taxa6	Pollution	Low	-0.930865	0.227665	0.00025091	PollutionLow	0.00290802	37	37	p__Candidatus Aminicenantes	phylum
Taxa8	Pollution	Low	-0.959566	0.232229	0.000221471	PollutionLow	0.00290802	37	36	p__Candidatus Heimdallarchaeota	phylum
Taxa15	Pollution	Low	-1.07723	0.264637	0.000264366	PollutionLow	0.00290802	37	37	p__Candidatus Thermoplasmatota	phylum
Taxa10	Pollution	Low	-1.71211	0.441593	0.000459864	PollutionLow	0.00433586	37	25	p__Candidatus Lokiarchaeota	phylum
Taxa5	Pollution	Low	-0.271311	0.0722822	0.000652352	PollutionLow	0.00538191	37	37	p__Calditrichaeota	phylum
Taxa33	Pollution	Low	-0.771906	0.210537	0.000832904	PollutionLow	0.00610796	37	37	p__candidate division Zixibacteria	phylum
Taxa16	Pollution	Low	-1.55427	0.460447	0.00185574	PollutionLow	0.0112967	37	23	p__Candidatus Thorarchaeota	phylum
Taxa26	Pollution	Low	-0.774806	0.229897	0.00188279	PollutionLow	0.0112967	37	37	p__Nitrospinae	phylum
Taxa28	Pollution	Low	0.205078	0.0624447	0.00237521	PollutionLow	0.0120588	37	37	p__Planctomycetes	phylum
Taxa29	Pollution	Low	0.0993186	0.0300468	0.00224288	PollutionLow	0.0120588	37	37	p__Proteobacteria	phylum
Taxa3	Pollution	Low	-0.37553	0.133586	0.00813462	PollutionLow	0.0383489	37	37	p__Armatimonadetes	phylum
Taxa9	Pollution	Low	-0.497339	0.184901	0.0110009	PollutionLow	0.0484038	37	37	p__Candidatus Latescibacteria	phylum
Taxa14	Pollution	Low	0.801264	0.315241	0.0157573	PollutionLow	0.0611755	37	37	p__Candidatus Tectomicrobia	phylum
Taxa22	Pollution	Low	-0.311447	0.121939	0.0152968	PollutionLow	0.0611755	37	37	p__Gemmatimonadetes	phylum
Taxa17	Pollution	Low	-0.605566	0.246142	0.019123	PollutionLow	0.0701175	37	31	p__Candidatus Woesearchaeota	phylum
Taxa4	Pollution	Low	-0.288704	0.130372	0.0336032	PollutionLow	0.116727	37	37	p__Bacteroidetes	phylum
Taxa26	Pollution	Low	1.25402	0.245999	1.28327e-05	PollutionLow	0.00554372	37	27	g__Defluviicoccus	genus
Taxa75	Pollution	Low	-0.82385	0.186789	9.83993e-05	PollutionLow	0.0156012	37	37	g__Nitrospina	genus
Taxa83	Pollution	Low	0.69824	0.159498	0.000108341	PollutionLow	0.0156012	37	37	g__Pelagibius	genus
Taxa6	Pollution	Low	1.11388	0.283259	0.000392899	PollutionLow	0.0199574	37	24	g__Aureliella	genus
Taxa18	Pollution	Low	-0.762101	0.191692	0.000347215	PollutionLow	0.0199574	37	37	g__Candidatus Scalindua	genus
Taxa39	Pollution	Low	0.885642	0.220381	0.000306921	PollutionLow	0.0199574	37	28	g__Ferruginivarius	genus
Taxa62	Pollution	Low	0.67253	0.166441	0.000288157	PollutionLow	0.0199574	37	32	g__Mariniblastus	genus
Taxa71	Pollution	Low	0.814979	0.208859	0.000428387	PollutionLow	0.0199574	37	28	g__Nisaea	genus
Taxa96	Pollution	Low	0.649635	0.167707	0.000464456	PollutionLow	0.0199574	37	32	g__Roseimaritima	genus
Taxa111	Pollution	Low	1.19088	0.309969	0.000508175	PollutionLow	0.0199574	37	24	g__Steroidobacter	genus
Taxa183	Pollution	Low	-1.95141	0.478997	0.000261841	PollutionLow	0.0199574	37	22	g__Anaerolinea	genus
Taxa4	Pollution	Low	0.886069	0.234775	0.000615537	PollutionLow	0.0209705	37	27	g__Algihabitans	genus
Taxa16	Pollution	Low	0.866951	0.241072	0.00101252	PollutionLow	0.0209705	37	37	g__Candidatus Entotheonella	genus
Taxa38	Pollution	Low	-0.678519	0.191514	0.00117359	PollutionLow	0.0209705	37	36	g__Enhygromyxa	genus
Taxa50	Pollution	Low	0.762572	0.205959	0.000752705	PollutionLow	0.0209705	37	29	g__Hypericibacter	genus
Taxa57	Pollution	Low	0.387329	0.106429	0.00089816	PollutionLow	0.0209705	37	37	g__Lignipirellula	genus
Taxa59	Pollution	Low	0.78898	0.218048	0.000952084	PollutionLow	0.0209705	37	28	g__Magnetospirillum	genus
Taxa60	Pollution	Low	0.502613	0.139944	0.00102584	PollutionLow	0.0209705	37	34	g__Maioricimonas	genus
Taxa74	Pollution	Low	-0.619787	0.174741	0.00116079	PollutionLow	0.0209705	37	37	g__Nitrosopumilus	genus
Taxa78	Pollution	Low	0.838152	0.23076	0.000916317	PollutionLow	0.0209705	37	27	g__Oceanibaculum	genus
Taxa95	Pollution	Low	1.08237	0.299021	0.000948594	PollutionLow	0.0209705	37	23	g__Roseiconus	genus
Taxa97	Pollution	Low	0.69479	0.196781	0.00121357	PollutionLow	0.0209705	37	29	g__Roseomonas	genus
Taxa112	Pollution	Low	0.36773	0.103881	0.00118339	PollutionLow	0.0209705	37	36	g__Stieleria	genus
Taxa117	Pollution	Low	0.851294	0.226546	0.000644664	PollutionLow	0.0209705	37	27	g__Thalassobaculum	genus
Taxa196	Pollution	Low	-2.48981	0.702768	0.00117377	PollutionLow	0.0209705	37	15	g__Thiohalophilus	genus
Taxa185	Pollution	Low	-1.93291	0.550238	0.001275	PollutionLow	0.0211846	37	16	g__Candidatus Nitronauta	genus
Taxa58	Pollution	Low	-0.719101	0.206494	0.00138624	PollutionLow	0.0217822	37	35	g__Litorilinea	genus
Taxa126	Pollution	Low	0.780492	0.224552	0.00141181	PollutionLow	0.0217822	37	28	g__Tistlia	genus
Taxa99	Pollution	Low	0.652665	0.189464	0.00153675	PollutionLow	0.0228922	37	30	g__Rosistilla	genus
Taxa195	Pollution	Low	-2.49887	0.731264	0.00165704	PollutionLow	0.0234778	37	16	g__Sulfuriflexus	genus
Taxa107	Pollution	Low	0.683033	0.201574	0.00179164	PollutionLow	0.0235664	37	29	g__Sneathiella	genus
Taxa110	Pollution	Low	0.809683	0.239852	0.00185476	PollutionLow	0.0235664	37	26	g__Stella	genus
Taxa119	Pollution	Low	0.696692	0.205721	0.001801	PollutionLow	0.0235664	37	29	g__Thalassospira	genus
Taxa8	Pollution	Low	-0.91288	0.273124	0.00203036	PollutionLow	0.0237058	37	33	g__Bacteroides	genus
Taxa40	Pollution	Low	-0.637812	0.190527	0.00200168	PollutionLow	0.0237058	37	31	g__Flavilitoribacter	genus
Taxa64	Pollution	Low	0.872999	0.265745	0.00236908	PollutionLow	0.0257194	37	25	g__Marinobacterium	genus
Taxa65	Pollution	Low	0.212452	0.0647092	0.00238143	PollutionLow	0.0257194	37	37	g__Mesorhizobium	genus
Taxa142	Pollution	Low	1.2909	0.391216	0.00227789	PollutionLow	0.0257194	37	19	g__Paraburkholderia	genus
Taxa7	Pollution	Low	0.408851	0.125327	0.00251869	PollutionLow	0.0265384	37	37	g__Azospirillum	genus
Taxa53	Pollution	Low	0.781662	0.241534	0.00270026	PollutionLow	0.0277741	37	26	g__Kiloniella	genus
Taxa44	Pollution	Low	-0.604033	0.191798	0.00340127	PollutionLow	0.0333943	37	37	g__Gemmatimonas	genus
Taxa131	Pollution	Low	1.74291	0.553423	0.00340121	PollutionLow	0.0333943	37	14	g__Acidithiobacillus	genus
Taxa25	Pollution	Low	1.8444	0.592685	0.00375322	PollutionLow	0.0352476	37	12	g__Crateriforma	genus
Taxa68	Pollution	Low	0.69713	0.223861	0.00373179	PollutionLow	0.0352476	37	27	g__Microvirga	genus
Taxa146	Pollution	Low	1.10174	0.356158	0.00394031	PollutionLow	0.0362173	37	20	g__Rhodovibrio	genus
Taxa106	Pollution	Low	0.699118	0.226823	0.0040575	PollutionLow	0.0365175	37	28	g__Skermanella	genus
Taxa13	Pollution	Low	-0.30191	0.0985424	0.00425799	PollutionLow	0.0365276	37	37	g__Caldithrix	genus
Taxa35	Pollution	Low	-0.632514	0.206539	0.00427269	PollutionLow	0.0365276	37	37	g__Desulfosarcina	genus
Taxa66	Pollution	Low	0.678463	0.221799	0.00431228	PollutionLow	0.0365276	37	27	g__Methylobacterium	genus
Taxa101	Pollution	Low	0.359645	0.118181	0.00449291	PollutionLow	0.0373257	37	36	g__Rubripirellula	genus
Taxa87	Pollution	Low	1.1342	0.377278	0.00494429	PollutionLow	0.0388351	37	19	g__Posidoniimonas	genus
Taxa90	Pollution	Low	0.435983	0.144743	0.0048702	PollutionLow	0.0388351	37	33	g__Pseudomaricurvus	genus
Taxa92	Pollution	Low	0.494437	0.163838	0.00479843	PollutionLow	0.0388351	37	31	g__Rhizobium	genus
Taxa15	Pollution	Low	0.510094	0.170264	0.005079	PollutionLow	0.039079	37	31	g__Candidatus Endolissoclinum	genus
Taxa118	Pollution	Low	0.502726	0.168133	0.00515626	PollutionLow	0.039079	37	31	g__Thalassoglobus	genus
Taxa85	Pollution	Low	0.362921	0.122119	0.00540382	PollutionLow	0.0400022	37	36	g__Pirellula	genus
Taxa136	Pollution	Low	0.854935	0.288087	0.00546327	PollutionLow	0.0400022	37	23	g__Limibacillus	genus
Taxa52	Pollution	Low	0.277918	0.0950669	0.00611985	PollutionLow	0.0433406	37	37	g__Ilumatobacter	genus
Taxa133	Pollution	Low	1.62897	0.556972	0.00609979	PollutionLow	0.0433406	37	14	g__Geminicoccus	genus
Taxa2	Pollution	Low	1.01697	0.353733	0.00692348	PollutionLow	0.0480717	37	20	g__Adhaeretor	genus
Taxa73	Pollution	Low	-0.355498	0.124766	0.00738821	PollutionLow	0.0491032	37	37	g__Nitrosomonas	genus
Taxa42	Pollution	Low	0.373193	0.133213	0.00833427	PollutionLow	0.0537374	37	35	g__Fuerstiella	genus
Taxa103	Pollution	Low	-0.546677	0.194826	0.00824065	PollutionLow	0.0537374	37	37	g__Ruegeria	genus
Taxa17	Pollution	Low	0.376612	0.135221	0.00868231	PollutionLow	0.0549057	37	37	g__Candidatus Kentron	genus
Taxa100	Pollution	Low	0.256148	0.0921016	0.00876966	PollutionLow	0.0549057	37	37	g__Rubinisphaera	genus
Taxa5	Pollution	Low	0.299449	0.112869	0.0120367	PollutionLow	0.0712458	37	37	g__Anatilimnocola	genus
Taxa45	Pollution	Low	0.239725	0.0903264	0.01201	PollutionLow	0.0712458	37	37	g__Gimesia	genus
Taxa54	Pollution	Low	0.813213	0.306527	0.0120392	PollutionLow	0.0712458	37	22	g__Lacipirellula	genus
Taxa134	Pollution	Low	0.945138	0.362997	0.0135732	PollutionLow	0.0781819	37	19	g__Hwanghaeella	genus
Taxa41	Pollution	Low	-0.906467	0.350274	0.0141029	PollutionLow	0.0791226	37	21	g__Flavobacterium	genus
Taxa72	Pollution	Low	0.456145	0.176163	0.0140534	PollutionLow	0.0791226	37	31	g__Nitratireductor	genus
Taxa201	Pollution	Low	-2.13026	0.82869	0.0147015	PollutionLow	0.0814237	37	8	g__Shimia	genus
Taxa93	Pollution	Low	0.252774	0.098559	0.0149132	PollutionLow	0.0815506	37	37	g__Rhodopirellula	genus
Taxa11	Pollution	Low	0.350852	0.138183	0.0158596	PollutionLow	0.0856417	37	33	g__Burkholderia	genus
Taxa182	Pollution	Low	-2.59134	1.02504	0.0162823	PollutionLow	0.0868387	37	10	g__Aggregatilinea	genus
Taxa147	Pollution	Low	0.588558	0.234002	0.0167892	PollutionLow	0.0884507	37	26	g__Roseibium	genus
Taxa27	Pollution	Low	0.493871	0.198736	0.0180341	PollutionLow	0.0938641	37	31	g__Denitrobaculum	genus
Taxa76	Pollution	Low	-0.409368	0.166714	0.0193365	PollutionLow	0.099445	37	37	g__Nitrospira	genus
Taxa86	Pollution	Low	-0.527826	0.217388	0.0206239	PollutionLow	0.104818	37	35	g__Pontiella	genus
Taxa153	Pollution	Low	-1.48983	0.631319	0.0241622	PollutionLow	0.121373	37	21	g__Aquimarina	genus
Taxa132	Pollution	Low	1.32997	0.570759	0.0258676	PollutionLow	0.128446	37	13	g__Candidatus Accumulibacter	genus
Taxa30	Pollution	Low	-2.51033	1.08036	0.0262605	PollutionLow	0.128915	37	10	g__Desulfobacterium	genus
Taxa32	Pollution	Low	-1.94311	0.844182	0.0276021	PollutionLow	0.13249	37	10	g__Desulfobulbus	genus
Taxa141	Pollution	Low	0.801877	0.352546	0.0293614	PollutionLow	0.137874	37	19	g__Oceanibacterium	genus
Taxa172	Pollution	Low	-2.24491	0.98698	0.029362	PollutionLow	0.137874	37	10	g__Lutimonas	genus
Taxa81	Pollution	Low	-0.375098	0.166573	0.0309028	PollutionLow	0.143548	37	37	g__Paenibacillus	genus
Taxa21	Pollution	Low	-1.77619	0.794435	0.032038	PollutionLow	0.147239	37	9	g__Candidatus Vecturithrix	genus
Taxa9	Pollution	Low	0.231616	0.106619	0.0368922	PollutionLow	0.167762	37	37	g__Blastopirellula	genus
Taxa199	Pollution	Low	2.1213	0.989267	0.0392423	PollutionLow	0.17659	37	7	g__Nitrosococcus	genus
Taxa80	Pollution	Low	-0.906687	0.425852	0.0405695	PollutionLow	0.180681	37	16	g__Oceaniferula	genus
Taxa163	Pollution	Low	-0.752135	0.355045	0.0415267	PollutionLow	0.183057	37	21	g__Oleiphilus	genus
Taxa170	Pollution	Low	-2.14493	1.02213	0.0433652	PollutionLow	0.18923	37	15	g__Arenicella	genus
Taxa55	Pollution	Low	-0.580987	0.279634	0.0453616	PollutionLow	0.195962	37	27	g__Lentisphaera	genus
Taxa124	Pollution	Low	0.402778	0.194721	0.0462668	PollutionLow	0.197894	37	37	g__Thiohalocapsa	genus
Taxa105	Pollution	Low	-0.247652	0.120153	0.0470042	PollutionLow	0.198358	37	37	g__Shewanella	genus
Taxa90	Pollution	Low	0.724199	0.0697999	4.50235e-12	PollutionLow	1.7289e-09	37	37	s__Myxococcaceae bacterium	species
Taxa129	Pollution	Low	0.707993	0.0858755	1.27737e-09	PollutionLow	2.45254e-07	37	37	s__Proteobacteria bacterium TMED72	species
Taxa12	Pollution	Low	-1.16153	0.188106	5.11155e-07	PollutionLow	5.19656e-05	37	37	s__Anaerolineaceae bacterium	species
Taxa84	Pollution	Low	0.614931	0.101127	6.76635e-07	PollutionLow	5.19656e-05	37	37	s__Lignipirellula cremea	species
Taxa113	Pollution	Low	0.403191	0.0656985	5.72215e-07	PollutionLow	5.19656e-05	37	37	s__Planctomycetaceae bacterium	species
Taxa24	Pollution	Low	-0.349496	0.0620935	2.61755e-06	PollutionLow	0.000167523	37	37	s__Caldilineae bacterium	species
Taxa109	Pollution	Low	0.464923	0.0834785	3.1254e-06	PollutionLow	0.000171451	37	36	s__Phycisphaeraceae bacterium	species
Taxa5	Pollution	Low	0.405955	0.07427	4.26114e-06	PollutionLow	0.000204535	37	37	s__Acidobacteria bacterium Mor1	species
Taxa15	Pollution	Low	-1.22724	0.232226	7.3339e-06	PollutionLow	0.000234685	37	37	s__Anaerolineales bacterium	species
Taxa16	Pollution	Low	0.543547	0.102296	6.72845e-06	PollutionLow	0.000234685	37	37	s__Anatilimnocola aggregata	species
Taxa44	Pollution	Low	-0.73802	0.139459	7.175e-06	PollutionLow	0.000234685	37	37	s__Chloroflexi bacterium	species
Taxa115	Pollution	Low	0.299598	0.0564479	6.84951e-06	PollutionLow	0.000234685	37	37	s__Planctomycetes bacterium	species
Taxa13	Pollution	Low	-0.765034	0.148365	1.07652e-05	PollutionLow	0.000317987	37	37	s__Anaerolineae bacterium	species
Taxa91	Pollution	Low	0.365288	0.0718477	1.33592e-05	PollutionLow	0.000366423	37	37	s__Myxococcales bacterium	species
Taxa112	Pollution	Low	0.693388	0.144846	3.2381e-05	PollutionLow	0.000828953	37	33	s__Pirellula staleyi	species
Taxa22	Pollution	Low	0.446097	0.0961883	5.04047e-05	PollutionLow	0.0010753	37	37	s__Blastopirellula sp.	species
Taxa86	Pollution	Low	0.619497	0.133192	4.84454e-05	PollutionLow	0.0010753	37	34	s__Maioricimonas rarisocia	species
Taxa128	Pollution	Low	0.378051	0.0809651	4.59121e-05	PollutionLow	0.0010753	37	37	s__Proteobacteria bacterium	species
Taxa10	Pollution	Low	0.683045	0.148003	5.38968e-05	PollutionLow	0.00108928	37	33	s__Alphaproteobacteria bacterium MarineAlpha12_Bin1	species
Taxa2	Pollution	Low	-0.368203	0.080692	6.28431e-05	PollutionLow	0.00120659	37	37	s__Acidimicrobiia bacterium	species
Taxa182	Pollution	Low	-1.80026	0.406743	9.40373e-05	PollutionLow	0.00171954	37	25	s__Nitrospinaceae bacterium	species
Taxa14	Pollution	Low	-1.13773	0.26764	0.00015684	PollutionLow	0.00273757	37	35	s__Anaerolineae bacterium SG8_19	species
Taxa125	Pollution	Low	0.417204	0.102752	0.000272334	PollutionLow	0.0045468	37	36	s__Planctomycetia bacterium 21-64-5	species
Taxa27	Pollution	Low	-0.818104	0.206257	0.000356491	PollutionLow	0.0054757	37	37	s__Candidatus Aminicenantes bacterium	species
Taxa164	Pollution	Low	-1.17993	0.297154	0.000352104	PollutionLow	0.0054757	37	27	s__Ardenticatenaceae bacterium	species
Taxa28	Pollution	Low	-1.28595	0.325351	0.00037098	PollutionLow	0.00547909	37	33	s__Candidatus Bathyarchaeota archaeon	species
Taxa134	Pollution	Low	1.2519	0.329085	0.000565463	PollutionLow	0.00804214	37	22	s__Rubinisphaera sp. JC658	species
Taxa158	Pollution	Low	-0.646345	0.171117	0.000610184	PollutionLow	0.00836824	37	37	s__candidate division Zixibacteria bacterium	species
Taxa17	Pollution	Low	-0.347956	0.0927831	0.00065842	PollutionLow	0.00870756	37	37	s__Armatimonadetes bacterium	species
Taxa119	Pollution	Low	0.533166	0.142611	0.000680278	PollutionLow	0.00870756	37	33	s__Planctomycetes bacterium Pla163	species
Taxa76	Pollution	Low	0.347103	0.0937643	0.000754132	PollutionLow	0.00904959	37	36	s__Holophagales bacterium	species
Taxa114	Pollution	Low	2.28693	0.6172	0.000746851	PollutionLow	0.00904959	37	16	s__Planctomycetaceae bacterium TMED10	species
Taxa49	Pollution	Low	0.216359	0.059108	0.000846904	PollutionLow	0.00985488	37	37	s__Deltaproteobacteria bacterium	species
Taxa81	Pollution	Low	0.608137	0.167345	0.000911479	PollutionLow	0.0102944	37	31	s__Ilumatobacter nonamiensis	species
Taxa4	Pollution	Low	0.196969	0.054838	0.00102495	PollutionLow	0.0112451	37	37	s__Acidobacteria bacterium	species
Taxa141	Pollution	Low	0.23543	0.0671636	0.0013017	PollutionLow	0.0135095	37	37	s__Thermoanaerobaculia bacterium	species
Taxa178	Pollution	Low	-1.76038	0.500983	0.00127153	PollutionLow	0.0135095	37	17	s__Gammaproteobacteria bacterium SG8_11	species
Taxa107	Pollution	Low	0.677633	0.194106	0.00135381	PollutionLow	0.0136806	37	31	s__Pelagibius sp. NBU2595	species
Taxa79	Pollution	Low	0.551598	0.158619	0.00140514	PollutionLow	0.0138352	37	32	s__Ilumatobacter coccineus	species
Taxa179	Pollution	Low	-3.67808	1.08104	0.00172546	PollutionLow	0.0165644	37	15	s__Gammaproteobacteria bacterium SG8_15	species
Taxa87	Pollution	Low	0.63275	0.187749	0.00188295	PollutionLow	0.0176355	37	32	s__Mariniblastus fucicola	species
Taxa69	Pollution	Low	-0.286422	0.0861191	0.0021228	PollutionLow	0.0194085	37	37	s__Gemmatimonadales bacterium	species
Taxa82	Pollution	Low	0.643069	0.196429	0.00244211	PollutionLow	0.0218086	37	29	s__Ilumatobacter sp.	species
Taxa144	Pollution	Low	1.28788	0.406085	0.00320791	PollutionLow	0.0277315	37	21	s__Thiohalocapsa sp. PB-PSB1	species
Taxa168	Pollution	Low	1.24936	0.39455	0.00324979	PollutionLow	0.0277315	37	19	s__Thioalkalivibrio sp. HK1	species
Taxa64	Pollution	Low	-1.50575	0.479004	0.00345393	PollutionLow	0.0286077	37	18	s__Flavobacteriaceae bacterium	species
Taxa185	Pollution	Low	-1.75719	0.559915	0.00350146	PollutionLow	0.0286077	37	16	s__Sulfuriflexus mobilis	species
Taxa8	Pollution	Low	0.776412	0.249701	0.00377871	PollutionLow	0.0296127	37	27	s__Algihabitans albus	species
Taxa62	Pollution	Low	0.741224	0.238265	0.00376331	PollutionLow	0.0296127	37	28	s__Ferruginivarius sediminum	species
Taxa176	Pollution	Low	-2.4807	0.805766	0.00409519	PollutionLow	0.0314511	37	13	s__Candidatus Lokiarchaeota archaeon	species
Taxa142	Pollution	Low	-1.37266	0.4486	0.00430141	PollutionLow	0.0319462	37	21	s__Thermoplasmata archaeon	species
Taxa184	Pollution	Low	-1.73635	0.567864	0.00432605	PollutionLow	0.0319462	37	16	s__Candidatus Nitronauta litoralis	species
Taxa145	Pollution	Low	-1.02864	0.349164	0.00577563	PollutionLow	0.0418461	37	37	s__Thiotrichales bacterium	species
Taxa29	Pollution	Low	0.177627	0.0607808	0.00613527	PollutionLow	0.0436286	37	37	s__Candidatus Dadabacteria bacterium	species
Taxa85	Pollution	Low	-0.305315	0.105702	0.00669058	PollutionLow	0.0450734	37	35	s__Litorilinea aerophila	species
Taxa118	Pollution	Low	0.312564	0.108075	0.00662866	PollutionLow	0.0450734	37	36	s__Planctomycetes bacterium CA13	species
Taxa186	Pollution	Low	-1.99035	0.686221	0.00648915	PollutionLow	0.0450734	37	15	s__Thiohalophilus thiocyanatoxydans	species
Taxa48	Pollution	Low	-0.516965	0.182813	0.0077999	PollutionLow	0.0516407	37	37	s__Dehalococcoidia bacterium	species
Taxa175	Pollution	Low	-3.19617	1.13388	0.00797979	PollutionLow	0.0519363	37	10	s__Candidatus Heimdallarchaeota archaeon	species
Taxa106	Pollution	Low	0.602775	0.219845	0.00967263	PollutionLow	0.0607594	37	31	s__Pelagibius litoralis	species
Taxa147	Pollution	Low	0.65516	0.239448	0.0098101	PollutionLow	0.0607594	37	28	s__Tistlia consotensis	species
Taxa89	Pollution	Low	0.484143	0.177826	0.0101454	PollutionLow	0.0618388	37	31	s__Mesorhizobium sp.	species
Taxa11	Pollution	Low	0.609378	0.226149	0.010871	PollutionLow	0.0642225	37	28	s__Alphaproteobacteria bacterium MarineAlpha4_Bin2	species
Taxa132	Pollution	Low	0.603876	0.224011	0.01084	PollutionLow	0.0642225	37	28	s__Rhodospirillaceae bacterium TMED256	species
Taxa177	Pollution	Low	-1.78921	0.668911	0.0114127	PollutionLow	0.0664014	37	13	s__Candidatus Thorarchaeota archaeon	species
Taxa65	Pollution	Low	0.467585	0.177062	0.0124031	PollutionLow	0.0700409	37	35	s__Fuerstiella marisgermanici	species
Taxa26	Pollution	Low	-0.185511	0.0708185	0.0130622	PollutionLow	0.0726942	37	37	s__Calditrichaeota bacterium	species
Taxa3	Pollution	Low	-0.812106	0.311631	0.0134985	PollutionLow	0.0740489	37	22	s__Acidithiobacillales bacterium SG8_45	species
Taxa155	Pollution	Low	-0.339552	0.132184	0.0147674	PollutionLow	0.079869	37	37	s__Xanthomonadales bacterium	species
Taxa165	Pollution	Low	0.747626	0.296113	0.0164087	PollutionLow	0.0875133	37	23	s__Limibacillus halophilus	species
Taxa100	Pollution	Low	0.259604	0.103086	0.016664	PollutionLow	0.0876572	37	36	s__Novipirellula artificiosorum	species
Taxa19	Pollution	Low	-0.291986	0.118176	0.0186538	PollutionLow	0.0955817	37	37	s__Bacteroidetes bacterium	species
Taxa33	Pollution	Low	0.782344	0.316683	0.0186683	PollutionLow	0.0955817	37	30	s__Candidatus Entotheonella palauensis	species
Taxa63	Pollution	Low	-0.574804	0.233805	0.0192021	PollutionLow	0.0970213	37	31	s__Flavilitoribacter nigricans	species
Taxa34	Pollution	Low	0.765376	0.314346	0.0202989	PollutionLow	0.101231	37	31	s__Candidatus Entotheonella serta	species
Taxa31	Pollution	Low	0.778955	0.32555	0.0223926	PollutionLow	0.106157	37	30	s__Candidatus Entotheonella factor	species
Taxa94	Pollution	Low	-0.725579	0.303219	0.0223829	PollutionLow	0.106157	37	37	s__Nitrospina sp.	species
Taxa38	Pollution	Low	-0.332342	0.139774	0.0231866	PollutionLow	0.108581	37	37	s__Candidatus Latescibacteria bacterium	species
Taxa120	Pollution	Low	0.315794	0.13361	0.0239574	PollutionLow	0.110839	37	37	s__Planctomycetes bacterium Poly30	species
Taxa157	Pollution	Low	-0.316006	0.13418	0.0244292	PollutionLow	0.111676	37	37	s__candidate division KSB1 bacterium	species
Taxa131	Pollution	Low	0.414429	0.17825	0.026177	PollutionLow	0.118258	37	33	s__Rhodospirillaceae bacterium	species
Taxa130	Pollution	Low	-0.449787	0.194541	0.0269632	PollutionLow	0.11901	37	37	s__Rhodobacteraceae bacterium	species
Taxa18	Pollution	Low	-0.79057	0.346889	0.0290641	PollutionLow	0.121311	37	22	s__Bacteroides sp. SM23_62	species
Taxa20	Pollution	Low	-0.926951	0.405893	0.028756	PollutionLow	0.121311	37	24	s__Bacteroidia bacterium	species
Taxa36	Pollution	Low	-0.572437	0.250832	0.0288593	PollutionLow	0.121311	37	27	s__Candidatus Heimdallarchaeota archaeon LC_2	species
Taxa95	Pollution	Low	-0.831017	0.362325	0.0281215	PollutionLow	0.121311	37	21	s__Nitrospira bacterium SG8_3	species
Taxa166	Pollution	Low	-0.565648	0.247806	0.0288285	PollutionLow	0.121311	37	32	s__Nitrosopumilus sp.	species
Taxa32	Pollution	Low	0.751066	0.331954	0.0301662	PollutionLow	0.124557	37	30	s__Candidatus Entotheonella gemina	species
Taxa188	Pollution	Low	-2.0507	0.909019	0.0306193	PollutionLow	0.125083	37	10	s__Nitrospina gracilis	species
Taxa154	Pollution	Low	0.176154	0.0786966	0.0318519	PollutionLow	0.128749	37	37	s__Woeseia oceani	species
Taxa9	Pollution	Low	0.31837	0.147922	0.0385619	PollutionLow	0.154248	37	37	s__Alphaproteobacteria bacterium	species
Taxa151	Pollution	Low	0.275378	0.128684	0.0396184	PollutionLow	0.15684	37	37	s__Verrucomicrobiaceae bacterium	species
Taxa139	Pollution	Low	-0.488592	0.229054	0.040219	PollutionLow	0.157593	37	31	s__Spirochaetaceae bacterium	species
