# Supplementary material for: Chemical pollution drives taxonomic and functional shifts in marine sediment microbiome, influencing benthic metazoans
Source: ISME Commun. 2025 Feb 13;5(1):ycae141. doi: 10.1093/ismeco/ycae141 (PMC11851482; doi:10.1093/ismeco/ycae141)
Supplement: Supplementary_Tab_S6_ycae141 [file supplementary_tab_s6_ycae141.xlsx]

## Sheet: Table S6
Table S6. Metagenome-seq assembly quality.
Name	Contig number	Genome size (bp)	N50
BI_S_40	10016486	2756926295	260
BI_S_41	11035043	3020875872	258
BI_S_42	10409962	2825844002	256
BI_W_19	14826563	4097707248	261
BI_W_20	9941972	2763964062	262
BI_W_21	8630421	2376475676	263
CDA_S_43	9462318	2891593473	275
CDA_S_44	8734641	2434369073	261
CDA_S_45	8844382	2432170716	259
CDA_W_22	9419383	2602338319	258
CDA_W_23	9951350	2690453346	257
CDA_W_24	15582335	4410944627	262
CI_S_34	10380268	2851412976	258
CI_S_36	9307795	2658854663	264
CI_W_13	9564609	2657772672	260
CI_W_14	9209610	2579654560	263
CI_W_15	9295626	2595474243	262
PC_S_49	8203213	2310244170	263
PC_S_50	8952919	2447619913	258
PC_W_31	8996698	2419814427	257
PC_W_32	10375322	2958783441	263
SSW_S_52	8159893	2328928280	265
SSW_S_53	6330705	1842092608	269
SSW_S_54	9671117	2677370840	259
SSW_W_28	9157096	2530673206	260
SSW_W_29	9565932	2688804046	262
SSW_W_30	8814790	2474094163	263
SW_S_46	10173990	2854101491	260
SW_S_48	9967798	2610487897	252
SW_W_25	11480645	3078402131	255
SW_W_27	11310374	2960670034	253
TPC_S_37	9505594	2612695794	259
TPC_S_38	9918143	2761643207	261
TPC_S_39	7441587	2132084354	267
TPC_W_16	10179644	2798437687	257
TPC_W_17	8154361	2345431902	264
TPC_W_18	9152954	2579301838	262
