# Supplementary material for: Chemical pollution drives taxonomic and functional shifts in marine sediment microbiome, influencing benthic metazoans
Source: ISME Commun. 2025 Feb 13;5(1):ycae141. doi: 10.1093/ismeco/ycae141 (PMC11851482; doi:10.1093/ismeco/ycae141)
Supplement: Supplementary_Tab_S7_ycae141 [file supplementary_tab_s7_ycae141.xlsx]

## Sheet: Table S7
Table S7. Differential abundance of COG terms associated with pollution.
feature	metadata	value	coef	stderr	pval	name	qval	N	N.not.zero	Taxa	sign
Feature802	Pollution	High	0.511808	0.0608611	8.07876e-10	PollutionHigh	2.77285e-06	37	37	COG4143	High
Feature2163	Pollution	High	-0.780531	0.0933011	9.11836e-10	PollutionHigh	2.77285e-06	37	37	COG0786	Low
Feature3628	Pollution	High	-1.30983	0.15662	9.18567e-10	PollutionHigh	2.77285e-06	37	37	COG4338	Low
Feature251	Pollution	High	-0.955995	0.121108	3.41832e-09	PollutionHigh	7.69368e-06	37	37	COG3660	Low
Feature3231	Pollution	High	-0.39645	0.0507161	4.24784e-09	PollutionHigh	7.69368e-06	37	37	COG2853	Low
Feature1592	Pollution	High	0.287117	0.0371122	5.34119e-09	PollutionHigh	8.06164e-06	37	37	COG0609	High
Feature1491	Pollution	High	-0.221324	0.029083	7.65969e-09	PollutionHigh	8.67077e-06	37	37	COG1127	Low
Feature4009	Pollution	High	0.203767	0.0266205	6.74651e-09	PollutionHigh	8.67077e-06	37	37	COG0725	High
Feature1254	Pollution	High	0.224459	0.0299302	1.05176e-08	PollutionHigh	9.52474e-06	37	37	COG0168	High
Feature4504	Pollution	High	0.301185	0.0400221	9.76018e-09	PollutionHigh	9.52474e-06	37	37	COG3696	High
Feature940	Pollution	High	0.200986	0.0271815	1.42355e-08	PollutionHigh	1.17197e-05	37	37	COG1159	High
Feature2604	Pollution	High	-0.21772	0.0295783	1.56752e-08	PollutionHigh	1.18296e-05	37	37	COG0767	Low
Feature2798	Pollution	High	0.501179	0.0683588	1.70549e-08	PollutionHigh	1.18807e-05	37	37	COG3883	High
Feature1452	Pollution	High	-0.844491	0.117393	2.54236e-08	PollutionHigh	1.64454e-05	37	37	COG2985	Low
Feature2799	Pollution	High	0.238415	0.0344728	5.71324e-08	PollutionHigh	3.44927e-05	37	37	COG1609	High
Feature3884	Pollution	High	-0.298131	0.043947	8.41966e-08	PollutionHigh	4.76553e-05	37	37	COG3857	Low
Feature1281	Pollution	High	-0.55474	0.0823106	9.59102e-08	PollutionHigh	5.10919e-05	37	37	COG3804	Low
Feature48	Pollution	High	-0.453631	0.0680402	1.18743e-07	PollutionHigh	5.65968e-05	37	37	COG2995	Low
Feature1208	Pollution	High	1.16008	0.173604	1.13532e-07	PollutionHigh	5.65968e-05	37	37	COG3154	High
Feature4398	Pollution	High	0.195446	0.0297795	1.61413e-07	PollutionHigh	7.30876e-05	37	37	COG0772	High
Feature3441	Pollution	High	0.210318	0.0322102	1.78261e-07	PollutionHigh	7.35702e-05	37	37	COG0608	High
Feature4105	Pollution	High	0.19828	0.0303706	1.78726e-07	PollutionHigh	7.35702e-05	37	37	COG0342	High
Feature4254	Pollution	High	0.195823	0.0301541	1.97981e-07	PollutionHigh	7.47047e-05	37	37	COG0056	High
Feature4257	Pollution	High	-0.608147	0.0934559	1.90386e-07	PollutionHigh	7.47047e-05	37	37	COG2105	Low
Feature1324	Pollution	High	0.447583	0.0697898	2.51545e-07	PollutionHigh	9.11198e-05	37	37	COG0729	High
Feature2107	Pollution	High	0.516821	0.0810855	2.82852e-07	PollutionHigh	9.48707e-05	37	37	COG3417	High
Feature3780	Pollution	High	0.362792	0.0568689	2.78128e-07	PollutionHigh	9.48707e-05	37	37	COG1296	High
Feature1328	Pollution	High	0.171032	0.0269339	3.03508e-07	PollutionHigh	9.81632e-05	37	37	COG0084	High
Feature3208	Pollution	High	-0.36585	0.0578875	3.31828e-07	PollutionHigh	0.000103622	37	37	COG3914	Low
Feature39	Pollution	High	-0.158864	0.0252873	3.7115e-07	PollutionHigh	0.000105035	37	37	COG4799	Low
Feature916	Pollution	High	0.168147	0.0267381	3.64253e-07	PollutionHigh	0.000105035	37	37	COG3956	High
Feature3971	Pollution	High	0.198583	0.0315383	3.55772e-07	PollutionHigh	0.000105035	37	37	COG0499	High
Feature2551	Pollution	High	-0.569285	0.090802	3.85585e-07	PollutionHigh	0.000105814	37	37	COG3963	Low
Feature1231	Pollution	High	0.129166	0.0207191	4.28382e-07	PollutionHigh	0.000113143	37	37	COG0547	High
Feature3315	Pollution	High	0.182437	0.0292966	4.37281e-07	PollutionHigh	0.000113143	37	37	COG0055	High
Feature2833	Pollution	High	0.154149	0.0248543	4.71272e-07	PollutionHigh	0.000115461	37	37	COG0018	High
Feature3132	Pollution	High	0.220123	0.0354936	4.71738e-07	PollutionHigh	0.000115461	37	37	COG0125	High
Feature165	Pollution	High	0.179086	0.0291846	5.73367e-07	PollutionHigh	0.000134387	37	37	COG0445	High
Feature1888	Pollution	High	0.254553	0.0415043	5.78744e-07	PollutionHigh	0.000134387	37	37	COG0085	High
Feature2993	Pollution	High	-0.689408	0.113032	6.40366e-07	PollutionHigh	0.000144979	37	37	COG5402	Low
Feature313	Pollution	High	-0.377106	0.0619164	6.57187e-07	PollutionHigh	0.000145158	37	37	COG1732	Low
Feature1608	Pollution	High	0.79968	0.132264	7.50505e-07	PollutionHigh	0.000155876	37	37	COG2862	High
Feature2797	Pollution	High	0.165661	0.0274135	7.57346e-07	PollutionHigh	0.000155876	37	37	COG0050	High
Feature3205	Pollution	High	0.19676	0.032492	7.29373e-07	PollutionHigh	0.000155876	37	37	COG1108	High
Feature3950	Pollution	High	0.273706	0.0455795	8.48377e-07	PollutionHigh	0.000170731	37	37	COG2217	High
Feature1959	Pollution	High	-0.486401	0.0812952	9.05701e-07	PollutionHigh	0.000178305	37	37	COG3961	Low
Feature631	Pollution	High	-0.458461	0.0771033	1.01188e-06	PollutionHigh	0.00019497	37	37	COG4850	Low
Feature234	Pollution	High	-0.357675	0.0607579	1.20773e-06	PollutionHigh	0.000197128	37	37	COG1726	Low
Feature529	Pollution	High	-0.423169	0.0714174	1.07666e-06	PollutionHigh	0.000197128	37	37	COG3008	Low
Feature943	Pollution	High	-0.302369	0.0510116	1.06978e-06	PollutionHigh	0.000197128	37	37	COG2326	Low
Feature970	Pollution	High	0.193135	0.0326186	1.0905e-06	PollutionHigh	0.000197128	37	37	COG0768	High
Feature2013	Pollution	High	0.199455	0.0337282	1.11499e-06	PollutionHigh	0.000197128	37	37	COG0052	High
Feature2206	Pollution	High	0.376139	0.0641821	1.3069e-06	PollutionHigh	0.000197128	37	37	COG0796	High
Feature2259	Pollution	High	-0.74814	0.127664	1.308e-06	PollutionHigh	0.000197128	37	37	COG3900	Low
Feature2715	Pollution	High	-0.327268	0.0556708	1.23793e-06	PollutionHigh	0.000197128	37	37	COG1075	Low
Feature2863	Pollution	High	-0.302918	0.0517349	1.32783e-06	PollutionHigh	0.000197128	37	37	COG4715	Low
Feature3341	Pollution	High	0.163	0.0276834	1.20367e-06	PollutionHigh	0.000197128	37	37	COG0497	High
Feature3547	Pollution	High	0.341457	0.0582843	1.3149e-06	PollutionHigh	0.000197128	37	37	COG0671	High
Feature3826	Pollution	High	-0.539992	0.0921861	1.31819e-06	PollutionHigh	0.000197128	37	37	COG0121	Low
Feature4277	Pollution	High	-0.376472	0.0639127	1.19508e-06	PollutionHigh	0.000197128	37	37	COG4221	Low
Feature4370	Pollution	High	0.191858	0.0325606	1.18818e-06	PollutionHigh	0.000197128	37	37	COG0358	High
Feature3960	Pollution	High	0.161626	0.0276648	1.38016e-06	PollutionHigh	0.000201592	37	37	COG0064	High
Feature1848	Pollution	High	0.176039	0.0302371	1.46678e-06	PollutionHigh	0.000210844	37	37	COG2256	High
Feature1995	Pollution	High	0.204758	0.0352239	1.50632e-06	PollutionHigh	0.000213145	37	37	COG0730	High
Feature1063	Pollution	High	0.215099	0.0370743	1.55775e-06	PollutionHigh	0.000213743	37	37	COG2834	High
Feature2626	Pollution	High	-0.867535	0.149492	1.55126e-06	PollutionHigh	0.000213743	37	37	COG4916	Low
Feature179	Pollution	High	0.214312	0.0370042	1.6064e-06	PollutionHigh	0.0002162	37	37	COG0737	High
Feature2945	Pollution	High	0.857449	0.148141	1.62341e-06	PollutionHigh	0.0002162	37	37	COG1564	High
Feature3948	Pollution	High	0.131836	0.0228027	1.65508e-06	PollutionHigh	0.000217223	37	37	COG2239	High
Feature1528	Pollution	High	-0.303288	0.0525607	1.71224e-06	PollutionHigh	0.000218158	37	37	COG1545	Low
Feature2175	Pollution	High	-0.833082	0.144483	1.73447e-06	PollutionHigh	0.000218158	37	37	COG2074	Low
Feature2236	Pollution	High	-0.190713	0.0330743	1.73325e-06	PollutionHigh	0.000218158	37	37	COG0318	Low
Feature2724	Pollution	High	0.215375	0.0374223	1.79085e-06	PollutionHigh	0.000220305	37	37	COG0556	High
Feature3356	Pollution	High	-0.265448	0.0461366	1.80019e-06	PollutionHigh	0.000220305	37	37	COG2718	Low
Feature2731	Pollution	High	-0.299528	0.052183	1.87479e-06	PollutionHigh	0.000226374	37	37	COG4566	Low
Feature3641	Pollution	High	-0.209373	0.0365176	1.91163e-06	PollutionHigh	0.000227786	37	37	COG0300	Low
Feature2593	Pollution	High	-0.245088	0.0428227	1.97062e-06	PollutionHigh	0.000231765	37	37	COG0266	Low
Feature670	Pollution	High	0.17982	0.0314773	2.03426e-06	PollutionHigh	0.000236183	37	37	COG0593	High
Feature180	Pollution	High	0.185751	0.03269	2.22896e-06	PollutionHigh	0.000249204	37	37	COG0449	High
Feature383	Pollution	High	0.462999	0.0813855	2.18422e-06	PollutionHigh	0.000249204	37	37	COG4097	High
Feature1353	Pollution	High	0.266934	0.0469619	2.21658e-06	PollutionHigh	0.000249204	37	37	COG1748	High
Feature1614	Pollution	High	0.189646	0.0334309	2.29276e-06	PollutionHigh	0.00025321	37	37	COG0012	High
Feature2256	Pollution	High	-0.27507	0.0486861	2.45557e-06	PollutionHigh	0.000267924	37	37	COG4784	Low
Feature91	Pollution	High	-0.147018	0.026097	2.57882e-06	PollutionHigh	0.000271556	37	37	COG5010	Low
Feature1828	Pollution	High	0.513538	0.09115	2.57531e-06	PollutionHigh	0.000271556	37	37	COG2608	High
Feature4035	Pollution	High	-0.314922	0.0558467	2.53655e-06	PollutionHigh	0.000271556	37	37	COG2869	Low
Feature2200	Pollution	High	0.140473	0.0250687	2.82136e-06	PollutionHigh	0.000293681	37	37	COG0037	High
Feature1515	Pollution	High	0.226683	0.0406113	3.01151e-06	PollutionHigh	0.000303025	37	37	COG0459	High
Feature2359	Pollution	High	0.187883	0.0336406	2.98246e-06	PollutionHigh	0.000303025	37	37	COG0201	High
Feature3336	Pollution	High	-0.466032	0.0834304	2.97462e-06	PollutionHigh	0.000303025	37	37	COG2159	Low
Feature2408	Pollution	High	-0.164037	0.0294327	3.08882e-06	PollutionHigh	0.000307389	37	37	COG1960	Low
Feature1358	Pollution	High	0.354231	0.0637313	3.23191e-06	PollutionHigh	0.000318133	37	37	COG2197	High
Feature1456	Pollution	High	0.214547	0.0386306	3.2747e-06	PollutionHigh	0.000318879	37	37	COG0244	High
Feature620	Pollution	High	0.287239	0.0518103	3.37183e-06	PollutionHigh	0.000324843	37	37	COG0206	High
Feature583	Pollution	High	-0.329282	0.0595933	3.56468e-06	PollutionHigh	0.000332801	37	37	COG1301	Low
Feature1256	Pollution	High	-0.569692	0.103053	3.5364e-06	PollutionHigh	0.000332801	37	37	COG3571	Low
Feature4184	Pollution	High	-0.411506	0.0743808	3.49142e-06	PollutionHigh	0.000332801	37	37	COG1213	Low
Feature2848	Pollution	High	0.160346	0.0290467	3.62052e-06	PollutionHigh	0.000334566	37	37	COG0322	High
Feature2088	Pollution	High	-0.172106	0.0313679	4.00397e-06	PollutionHigh	0.000366262	37	37	COG2267	Low
Feature4091	Pollution	High	0.145625	0.0265952	4.13924e-06	PollutionHigh	0.000374849	37	37	COG0498	High
Feature90	Pollution	High	-0.352818	0.0647582	4.49327e-06	PollutionHigh	0.00040033	37	37	COG4782	Low
Feature2144	Pollution	High	-0.338314	0.0621093	4.50902e-06	PollutionHigh	0.00040033	37	37	COG3653	Low
Feature3183	Pollution	High	0.187321	0.0344572	4.65621e-06	PollutionHigh	0.000405449	37	37	COG0313	High
Feature4474	Pollution	High	0.206299	0.037942	4.64416e-06	PollutionHigh	0.000405449	37	37	COG0539	High
Feature3113	Pollution	High	0.988536	0.181971	4.71206e-06	PollutionHigh	0.000406404	37	37	COG1316	High
Feature3717	Pollution	High	0.248446	0.0457626	4.75961e-06	PollutionHigh	0.000406632	37	37	COG2813	High
Feature2597	Pollution	High	0.169176	0.0311989	4.85336e-06	PollutionHigh	0.000410767	37	37	COG0809	High
Feature653	Pollution	High	0.169955	0.0314279	5.07267e-06	PollutionHigh	0.000417619	37	37	COG1160	High
Feature2062	Pollution	High	0.147698	0.0272936	5.01686e-06	PollutionHigh	0.000417619	37	37	COG1197	High
Feature3739	Pollution	High	-0.989914	0.18299	5.04375e-06	PollutionHigh	0.000417619	37	37	COG5524	Low
Feature4281	Pollution	High	-0.36849	0.0681933	5.1361e-06	PollutionHigh	0.000419032	37	37	COG4675	Low
Feature590	Pollution	High	0.174925	0.0323953	5.19653e-06	PollutionHigh	0.000420177	37	37	COG0143	High
Feature26	Pollution	High	-0.212198	0.0393543	5.31789e-06	PollutionHigh	0.000426184	37	37	COG2192	Low
Feature1757	Pollution	High	-0.209917	0.0389844	5.43648e-06	PollutionHigh	0.000431866	37	37	COG3509	Low
Feature1139	Pollution	High	0.822824	0.153302	5.72558e-06	PollutionHigh	0.00044842	37	37	COG1095	High
Feature3143	Pollution	High	-0.436859	0.0814082	5.74389e-06	PollutionHigh	0.00044842	37	37	COG3009	Low
Feature4488	Pollution	High	0.15065	0.0281064	5.85318e-06	PollutionHigh	0.000453046	37	37	COG1200	High
Feature56	Pollution	High	0.179804	0.0335687	5.91846e-06	PollutionHigh	0.000454217	37	37	COG0461	High
Feature456	Pollution	High	0.177791	0.0332376	6.04763e-06	PollutionHigh	0.000460229	37	37	COG0525	High
Feature3384	Pollution	High	0.399314	0.0747571	6.1868e-06	PollutionHigh	0.000466897	37	37	COG2971	High
Feature2658	Pollution	High	0.221226	0.0415111	6.41639e-06	PollutionHigh	0.000480221	37	37	COG1376	High
Feature559	Pollution	High	0.112161	0.0210662	6.51506e-06	PollutionHigh	0.00048361	37	37	COG1048	High
Feature3557	Pollution	High	0.600508	0.112941	6.6576e-06	PollutionHigh	0.000490173	37	37	COG2081	High
Feature1661	Pollution	High	0.150395	0.0283169	6.77568e-06	PollutionHigh	0.000494843	37	37	COG0766	High
Feature1443	Pollution	High	0.439427	0.0830254	7.16058e-06	PollutionHigh	0.000514652	37	37	COG0392	High
Feature3435	Pollution	High	0.188218	0.035551	7.12542e-06	PollutionHigh	0.000514652	37	37	COG2812	High
Feature2542	Pollution	High	0.282633	0.0535616	7.50955e-06	PollutionHigh	0.000535484	37	37	COG0468	High
Feature62	Pollution	High	0.444526	0.0847643	8.27753e-06	PollutionHigh	0.000582507	37	37	COG4487	High
Feature109	Pollution	High	0.129013	0.0246133	8.34386e-06	PollutionHigh	0.000582507	37	37	COG1132	High
Feature4097	Pollution	High	-0.159663	0.030465	8.36197e-06	PollutionHigh	0.000582507	37	37	COG0584	Low
Feature1849	Pollution	High	0.153672	0.0293894	8.66934e-06	PollutionHigh	0.00059931	37	37	COG0192	High
Feature1784	Pollution	High	0.161057	0.0308658	8.95479e-06	PollutionHigh	0.000614353	37	37	COG0521	High
Feature3645	Pollution	High	0.397259	0.076376	9.4112e-06	PollutionHigh	0.000640811	37	37	COG2116	High
Feature79	Pollution	High	-0.258306	0.0499473	1.02884e-05	PollutionHigh	0.00067963	37	37	COG3332	Low
Feature207	Pollution	High	0.218907	0.042329	1.02887e-05	PollutionHigh	0.00067963	37	37	COG0728	High
Feature2528	Pollution	High	-0.276657	0.0534539	1.01647e-05	PollutionHigh	0.00067963	37	37	COG1269	Low
Feature2619	Pollution	High	0.204351	0.039549	1.0429e-05	PollutionHigh	0.00067963	37	37	COG0849	High
Feature2756	Pollution	High	-0.263112	0.0509214	1.04296e-05	PollutionHigh	0.00067963	37	37	COG1647	Low
Feature3702	Pollution	High	-0.32088	0.0621023	1.04316e-05	PollutionHigh	0.00067963	37	37	COG3173	Low
Feature575	Pollution	High	0.212786	0.0412126	1.05516e-05	PollutionHigh	0.000682535	37	37	COG0086	High
Feature1482	Pollution	High	0.122158	0.0236791	1.06864e-05	PollutionHigh	0.000686355	37	37	COG0131	High
Feature4134	Pollution	High	-0.523448	0.101604	1.0914e-05	PollutionHigh	0.000696034	37	37	COG3243	Low
Feature1894	Pollution	High	0.146323	0.0285264	1.16715e-05	PollutionHigh	0.000739141	37	37	COG0200	High
Feature280	Pollution	High	0.224083	0.0438164	1.22162e-05	PollutionHigh	0.000755482	37	37	COG1744	High
Feature1587	Pollution	High	0.15383	0.0300869	1.22632e-05	PollutionHigh	0.000755482	37	37	COG0854	High
Feature4348	Pollution	High	-0.916144	0.179117	1.21931e-05	PollutionHigh	0.000755482	37	37	COG4425	Low
Feature4376	Pollution	High	-0.858118	0.167828	1.22554e-05	PollutionHigh	0.000755482	37	37	COG4102	Low
Feature2755	Pollution	High	0.173132	0.0338813	1.237e-05	PollutionHigh	0.000756208	37	37	COG0495	High
Feature3166	Pollution	High	-0.575342	0.112635	1.2442e-05	PollutionHigh	0.000756208	37	37	COG3785	Low
Feature3503	Pollution	High	-0.185491	0.0363422	1.25921e-05	PollutionHigh	0.00076023	37	37	COG0841	Low
Feature116	Pollution	High	-0.326838	0.0643721	1.36366e-05	PollutionHigh	0.000817833	37	37	COG2989	Low
Feature124	Pollution	High	-0.561372	0.110895	1.42665e-05	PollutionHigh	0.000821311	37	37	COG3917	Low
Feature237	Pollution	High	0.245779	0.048554	1.42766e-05	PollutionHigh	0.000821311	37	37	COG2065	High
Feature986	Pollution	High	-0.294518	0.0581435	1.41326e-05	PollutionHigh	0.000821311	37	37	COG1805	Low
Feature3174	Pollution	High	-0.27993	0.0552692	1.41546e-05	PollutionHigh	0.000821311	37	37	COG1024	Low
Feature3527	Pollution	High	0.503704	0.0994087	1.40636e-05	PollutionHigh	0.000821311	37	37	COG0598	High
Feature3566	Pollution	High	0.144542	0.0285181	1.40036e-05	PollutionHigh	0.000821311	37	37	COG0138	High
Feature3881	Pollution	High	0.154176	0.0304651	1.43294e-05	PollutionHigh	0.000821311	37	37	COG0820	High
Feature2375	Pollution	High	0.175769	0.0347838	1.46561e-05	PollutionHigh	0.000824385	37	37	COG0173	High
Feature2919	Pollution	High	-1.55766	0.308076	1.45298e-05	PollutionHigh	0.000824385	37	35	COG3479	Low
Feature3820	Pollution	High	0.514045	0.101712	1.4624e-05	PollutionHigh	0.000824385	37	37	COG4585	High
Feature3248	Pollution	High	-0.324442	0.0643851	1.52863e-05	PollutionHigh	0.000854522	37	37	COG2319	Low
Feature1927	Pollution	High	0.529367	0.105176	1.55603e-05	PollutionHigh	0.000864503	37	37	COG0171	High
Feature300	Pollution	High	0.120544	0.0240174	1.62294e-05	PollutionHigh	0.000890749	37	37	COG0542	High
Feature2735	Pollution	High	-0.367575	0.0732095	1.61412e-05	PollutionHigh	0.000890749	37	37	COG2031	Low
Feature3999	Pollution	High	-0.53699	0.107312	1.6973e-05	PollutionHigh	0.000920404	37	37	COG4192	Low
Feature4142	Pollution	High	0.159893	0.0319446	1.69076e-05	PollutionHigh	0.000920404	37	37	COG0210	High
Feature1958	Pollution	High	0.143451	0.0287228	1.74718e-05	PollutionHigh	0.000930736	37	37	COG0133	High
Feature3874	Pollution	High	0.179433	0.0359077	1.73291e-05	PollutionHigh	0.000930736	37	37	COG1185	High
Feature4120	Pollution	High	0.19037	0.0381036	1.73778e-05	PollutionHigh	0.000930736	37	37	COG0621	High
Feature1232	Pollution	High	0.202529	0.0406681	1.8232e-05	PollutionHigh	0.000959934	37	37	COG0360	High
Feature1913	Pollution	High	1.25963	0.252876	1.81671e-05	PollutionHigh	0.000959934	37	37	COG1928	High
Feature324	Pollution	High	1.52438	0.306915	1.89674e-05	PollutionHigh	0.000981426	37	37	COG0672	High
Feature591	Pollution	High	-0.294669	0.0593505	1.90737e-05	PollutionHigh	0.000981426	37	37	COG1125	Low
Feature1639	Pollution	High	0.157473	0.0317141	1.90455e-05	PollutionHigh	0.000981426	37	37	COG0217	High
Feature2509	Pollution	High	0.22644	0.0455646	1.88062e-05	PollutionHigh	0.000981426	37	37	COG0634	High
Feature2666	Pollution	High	0.150076	0.0302488	1.92748e-05	PollutionHigh	0.000986174	37	37	COG1109	High
Feature1925	Pollution	High	0.300017	0.0605776	1.9786e-05	PollutionHigh	0.00100664	37	37	COG1162	High
Feature4245	Pollution	High	-0.246051	0.0497391	2.01288e-05	PollutionHigh	0.00101836	37	37	COG3391	Low
Feature1487	Pollution	High	0.678545	0.137232	2.02684e-05	PollutionHigh	0.00101972	37	37	COG2364	High
Feature3	Pollution	High	0.316535	0.0641793	2.10363e-05	PollutionHigh	0.0010325	37	37	COG0752	High
Feature205	Pollution	High	0.165384	0.0335234	2.0952e-05	PollutionHigh	0.0010325	37	37	COG0536	High
Feature378	Pollution	High	0.135628	0.027494	2.09765e-05	PollutionHigh	0.0010325	37	37	COG0233	High
Feature1744	Pollution	High	0.185515	0.0376347	2.12063e-05	PollutionHigh	0.0010325	37	37	COG0749	High
Feature2018	Pollution	High	0.193416	0.0392296	2.11423e-05	PollutionHigh	0.0010325	37	37	COG1066	High
Feature2865	Pollution	High	-0.560925	0.11379	2.11968e-05	PollutionHigh	0.0010325	37	37	COG4119	Low
Feature3800	Pollution	High	0.156647	0.0318155	2.15725e-05	PollutionHigh	0.00104471	37	37	COG0552	High
Feature1370	Pollution	High	0.120565	0.0246995	2.44713e-05	PollutionHigh	0.0011575	37	37	COG0128	High
Feature2087	Pollution	High	-0.174531	0.0357622	2.45406e-05	PollutionHigh	0.0011575	37	37	COG2271	Low
Feature3303	Pollution	High	0.169876	0.0347817	2.4269e-05	PollutionHigh	0.0011575	37	37	COG0126	High
Feature3363	Pollution	High	0.162063	0.0331937	2.43913e-05	PollutionHigh	0.0011575	37	37	COG0102	High
Feature3625	Pollution	High	0.138907	0.0284594	2.44982e-05	PollutionHigh	0.0011575	37	37	COG0472	High
Feature3507	Pollution	High	0.26509	0.054376	2.49223e-05	PollutionHigh	0.00116338	37	37	COG0595	High
Feature4062	Pollution	High	0.158424	0.0324854	2.48009e-05	PollutionHigh	0.00116338	37	37	COG0744	High
Feature1119	Pollution	High	0.11726	0.0241374	2.62238e-05	PollutionHigh	0.0012055	37	37	COG0739	High
Feature3732	Pollution	High	-0.199415	0.0410425	2.61677e-05	PollutionHigh	0.0012055	37	37	COG0457	Low
Feature4354	Pollution	High	0.147235	0.0303067	2.62117e-05	PollutionHigh	0.0012055	37	37	COG0356	High
Feature2870	Pollution	High	0.127991	0.0263903	2.68638e-05	PollutionHigh	0.0012225	37	37	COG2262	High
Feature4289	Pollution	High	0.175661	0.0362088	2.67512e-05	PollutionHigh	0.0012225	37	37	COG0013	High
Feature514	Pollution	High	0.115001	0.0237324	2.72003e-05	PollutionHigh	0.00123163	37	37	COG0177	High
Feature1387	Pollution	High	-0.692551	0.143196	2.79657e-05	PollutionHigh	0.00125579	37	37	COG3500	Low
Feature2092	Pollution	High	0.159432	0.0329688	2.80111e-05	PollutionHigh	0.00125579	37	37	COG0060	High
Feature4139	Pollution	High	-0.290221	0.0600649	2.83518e-05	PollutionHigh	0.0012648	37	37	COG3386	Low
Feature1863	Pollution	High	0.278234	0.0576191	2.85997e-05	PollutionHigh	0.0012696	37	37	COG2820	High
Feature4507	Pollution	High	0.170478	0.0353612	2.92707e-05	PollutionHigh	0.00129305	37	37	COG0164	High
Feature4436	Pollution	High	0.132806	0.0275632	2.95169e-05	PollutionHigh	0.0012976	37	37	COG0073	High
Feature1092	Pollution	High	-0.646031	0.134359	3.04067e-05	PollutionHigh	0.00133026	37	37	COG2124	Low
Feature2159	Pollution	High	0.118156	0.0246082	3.10218e-05	PollutionHigh	0.00134418	37	37	COG1220	High
Feature2736	Pollution	High	-0.122494	0.0255105	3.10037e-05	PollutionHigh	0.00134418	37	37	COG1409	Low
Feature153	Pollution	High	0.172171	0.0359539	3.22278e-05	PollutionHigh	0.00137667	37	37	COG0442	High
Feature2309	Pollution	High	-0.228408	0.0476767	3.20263e-05	PollutionHigh	0.00137667	37	37	COG1028	Low
Feature2672	Pollution	High	-0.508812	0.10622	3.20831e-05	PollutionHigh	0.00137667	37	37	COG5552	Low
Feature81	Pollution	High	0.154692	0.0323291	3.25896e-05	PollutionHigh	0.00138559	37	37	COG0256	High
Feature1855	Pollution	High	0.263394	0.0552221	3.40919e-05	PollutionHigh	0.00144269	37	37	COG1214	High
Feature1415	Pollution	High	-0.443206	0.0930893	3.4977e-05	PollutionHigh	0.00144905	37	37	COG2037	Low
Feature1696	Pollution	High	-0.401556	0.0843523	3.50421e-05	PollutionHigh	0.00144905	37	37	COG2610	Low
Feature2270	Pollution	High	-0.448823	0.0942386	3.48177e-05	PollutionHigh	0.00144905	37	37	COG3599	Low
Feature2750	Pollution	High	0.140811	0.0295759	3.49838e-05	PollutionHigh	0.00144905	37	37	COG0136	High
Feature3235	Pollution	High	0.738736	0.155136	3.48977e-05	PollutionHigh	0.00144905	37	37	COG3459	High
Feature3604	Pollution	High	0.878053	0.184793	3.59822e-05	PollutionHigh	0.00148116	37	37	COG2178	High
Feature3400	Pollution	High	0.157822	0.0332688	3.68143e-05	PollutionHigh	0.00150855	37	37	COG0081	High
Feature2297	Pollution	High	0.134879	0.0284602	3.73233e-05	PollutionHigh	0.00151642	37	37	COG0137	High
Feature2319	Pollution	High	-0.11304	0.023853	3.73413e-05	PollutionHigh	0.00151642	37	37	COG1680	Low
Feature1406	Pollution	High	0.139225	0.0293886	3.75255e-05	PollutionHigh	0.0015171	37	37	COG0612	High
Feature1191	Pollution	High	0.851905	0.180154	3.84981e-05	PollutionHigh	0.00154888	37	37	COG5305	High
Feature2360	Pollution	High	-0.428197	0.090578	3.86548e-05	PollutionHigh	0.00154888	37	37	COG1657	Low
Feature4089	Pollution	High	0.190184	0.0402428	3.88246e-05	PollutionHigh	0.00154888	37	37	COG1674	High
Feature3002	Pollution	High	0.168615	0.0357095	3.9293e-05	PollutionHigh	0.00155388	37	37	COG0541	High
Feature3292	Pollution	High	1.77672	0.376175	3.91477e-05	PollutionHigh	0.00155388	37	37	COG2359	High
Feature2114	Pollution	High	-0.484245	0.102634	3.97261e-05	PollutionHigh	0.00156417	37	37	COG3416	Low
Feature2973	Pollution	High	0.159795	0.0338859	4.00204e-05	PollutionHigh	0.00156894	37	37	COG0682	High
Feature1269	Pollution	High	0.124647	0.0264573	4.05484e-05	PollutionHigh	0.00158278	37	37	COG0758	High
Feature60	Pollution	High	-0.833846	0.177175	4.1142e-05	PollutionHigh	0.00159223	37	37	COG3241	Low
Feature1646	Pollution	High	-0.394716	0.0838676	4.1134e-05	PollutionHigh	0.00159223	37	37	COG2343	Low
Feature3022	Pollution	High	0.785257	0.167033	4.17743e-05	PollutionHigh	0.00160982	37	37	COG2949	High
Feature2268	Pollution	High	-0.292715	0.0622872	4.19917e-05	PollutionHigh	0.00161134	37	37	COG1283	Low
Feature2673	Pollution	High	0.140373	0.0298874	4.23332e-05	PollutionHigh	0.00161573	37	37	COG0285	High
Feature3824	Pollution	High	0.179885	0.0383085	4.24628e-05	PollutionHigh	0.00161573	37	37	COG2148	High
Feature2744	Pollution	High	0.108173	0.0230691	4.32993e-05	PollutionHigh	0.00164066	37	37	COG0275	High
Feature3970	Pollution	High	0.16186	0.0346161	4.50299e-05	PollutionHigh	0.00169913	37	37	COG0162	High
Feature2164	Pollution	High	1.1698	0.251276	4.78358e-05	PollutionHigh	0.00179752	37	36	COG1750	High
Feature4367	Pollution	High	0.260941	0.0560992	4.84068e-05	PollutionHigh	0.00181145	37	37	COG1091	High
Feature3029	Pollution	High	0.18168	0.0391117	4.93129e-05	PollutionHigh	0.00183777	37	37	COG0195	High
Feature212	Pollution	High	0.338148	0.072864	4.99511e-05	PollutionHigh	0.00185135	37	37	COG0785	High
Feature358	Pollution	High	0.194623	0.0419475	5.0118e-05	PollutionHigh	0.00185135	37	37	COG2373	High
Feature3233	Pollution	High	0.326427	0.070373	5.02906e-05	PollutionHigh	0.00185135	37	37	COG2827	High
Feature3832	Pollution	High	0.695032	0.149993	5.10019e-05	PollutionHigh	0.00186993	37	37	COG4632	High
Feature1141	Pollution	High	0.143194	0.0309635	5.24e-05	PollutionHigh	0.00190576	37	37	COG0632	High
Feature3089	Pollution	High	-0.414873	0.089684	5.21954e-05	PollutionHigh	0.00190576	37	37	COG1804	Low
Feature910	Pollution	High	0.114385	0.0247861	5.39296e-05	PollutionHigh	0.00195355	37	37	COG0151	High
Feature1940	Pollution	High	0.169763	0.0368602	5.54302e-05	PollutionHigh	0.0019999	37	37	COG0317	High
Feature1097	Pollution	High	0.166093	0.0360831	5.58454e-05	PollutionHigh	0.00200689	37	37	COG2265	High
Feature606	Pollution	High	-0.179807	0.0391131	5.68394e-05	PollutionHigh	0.00201069	37	37	COG1595	Low
Feature2133	Pollution	High	0.157307	0.0341981	5.63714e-05	PollutionHigh	0.00201069	37	37	COG0216	High
Feature2805	Pollution	High	-1.10945	0.241304	5.67323e-05	PollutionHigh	0.00201069	37	37	COG4924	Low
Feature3942	Pollution	High	0.390939	0.0850333	5.67742e-05	PollutionHigh	0.00201069	37	37	COG3002	High
Feature717	Pollution	High	-1.08249	0.235746	5.77378e-05	PollutionHigh	0.00202675	37	37	COG3025	Low
Feature2287	Pollution	High	1.56945	0.341797	5.7741e-05	PollutionHigh	0.00202675	37	37	COG4481	High
Feature3886	Pollution	High	0.561345	0.122422	5.88502e-05	PollutionHigh	0.00205771	37	37	COG3930	High
Feature1840	Pollution	High	0.119396	0.0260657	5.96793e-05	PollutionHigh	0.00207705	37	37	COG0836	High
Feature1973	Pollution	High	0.586714	0.128116	5.98619e-05	PollutionHigh	0.00207705	37	37	COG1625	High
Feature1533	Pollution	High	-0.287887	0.0628846	6.01304e-05	PollutionHigh	0.0020784	37	37	COG3457	Low
Feature3407	Pollution	High	0.079598	0.0173992	6.07043e-05	PollutionHigh	0.00208234	37	37	COG0330	High
Feature4385	Pollution	High	0.164471	0.0359472	6.06099e-05	PollutionHigh	0.00208234	37	37	COG0441	High
Feature3472	Pollution	High	0.182304	0.0398769	6.12683e-05	PollutionHigh	0.00209376	37	37	COG0504	High
Feature3191	Pollution	High	-0.279535	0.0611725	6.16392e-05	PollutionHigh	0.00209851	37	37	COG2114	Low
Feature1294	Pollution	High	0.154567	0.0338416	6.20541e-05	PollutionHigh	0.00210472	37	37	COG0190	High
Feature334	Pollution	High	0.121658	0.0267047	6.42252e-05	PollutionHigh	0.00216217	37	37	COG0224	High
Feature2298	Pollution	High	-0.429391	0.0942364	6.40658e-05	PollutionHigh	0.00216217	37	37	COG3668	Low
Feature2474	Pollution	High	-1.05683	0.23213	6.47815e-05	PollutionHigh	0.00217282	37	37	COG3248	Low
Feature592	Pollution	High	0.120267	0.0264306	6.52531e-05	PollutionHigh	0.00218056	37	37	COG0147	High
Feature1363	Pollution	High	0.184981	0.0406763	6.57679e-05	PollutionHigh	0.00218968	37	37	COG0519	High
Feature455	Pollution	High	-0.445631	0.0983526	6.90819e-05	PollutionHigh	0.00225672	37	37	COG2133	Low
Feature989	Pollution	High	0.164303	0.0362605	6.90387e-05	PollutionHigh	0.00225672	37	37	COG0532	High
Feature1343	Pollution	High	0.168176	0.0371249	6.92767e-05	PollutionHigh	0.00225672	37	37	COG0094	High
Feature2132	Pollution	High	-0.296431	0.06543	6.91738e-05	PollutionHigh	0.00225672	37	37	COG1999	Low
Feature2170	Pollution	High	0.17853	0.0393695	6.83183e-05	PollutionHigh	0.00225672	37	37	COG0250	High
Feature4122	Pollution	High	0.244999	0.0540485	6.86783e-05	PollutionHigh	0.00225672	37	37	COG3850	High
Feature3909	Pollution	High	0.224458	0.0497567	7.32394e-05	PollutionHigh	0.00237726	37	37	COG1210	High
Feature181	Pollution	High	0.100881	0.0223856	7.42419e-05	PollutionHigh	0.0024012	37	37	COG0066	High
Feature25	Pollution	High	0.147156	0.0326963	7.55197e-05	PollutionHigh	0.00242284	37	37	COG0180	High
Feature1521	Pollution	High	0.150968	0.0335351	7.52736e-05	PollutionHigh	0.00242284	37	37	COG0124	High
Feature3890	Pollution	High	-0.497324	0.110521	7.57138e-05	PollutionHigh	0.00242284	37	37	COG2010	Low
Feature2348	Pollution	High	0.147645	0.0328717	7.75746e-05	PollutionHigh	0.00247365	37	37	COG0707	High
Feature932	Pollution	High	0.122405	0.0272604	7.78834e-05	PollutionHigh	0.00247478	37	37	COG0460	High
Feature45	Pollution	High	1.03788	0.231379	7.8939e-05	PollutionHigh	0.00249955	37	37	COG2426	High
Feature3485	Pollution	High	-0.641591	0.143086	7.93286e-05	PollutionHigh	0.00250313	37	37	COG5267	Low
Feature1685	Pollution	High	0.194428	0.0434801	8.22503e-05	PollutionHigh	0.00258632	37	37	COG0305	High
Feature3822	Pollution	High	0.251248	0.056263	8.373e-05	PollutionHigh	0.00262373	37	37	COG1476	High
Feature570	Pollution	High	-0.48251	0.108228	8.555e-05	PollutionHigh	0.00264843	37	37	COG1795	Low
Feature947	Pollution	High	-0.427025	0.0958144	8.59214e-05	PollutionHigh	0.00264843	37	37	COG2130	Low
Feature1875	Pollution	High	-0.636148	0.142781	8.62728e-05	PollutionHigh	0.00264843	37	37	COG3011	Low
Feature2629	Pollution	High	0.20557	0.0460817	8.48709e-05	PollutionHigh	0.00264843	37	37	COG0211	High
Feature3035	Pollution	High	0.166236	0.0372816	8.53868e-05	PollutionHigh	0.00264843	37	37	COG0287	High
Feature3283	Pollution	High	1.11085	0.249311	8.61982e-05	PollutionHigh	0.00264843	37	36	COG5518	High
Feature1740	Pollution	High	1.38552	0.311067	8.66032e-05	PollutionHigh	0.00264959	37	37	COG5427	High
Feature105	Pollution	High	-1.49377	0.335977	8.86809e-05	PollutionHigh	0.0026618	37	29	COG5380	Low
Feature513	Pollution	High	0.372898	0.0838502	8.83801e-05	PollutionHigh	0.0026618	37	37	COG2963	High
Feature2157	Pollution	High	-0.438706	0.0986297	8.81665e-05	PollutionHigh	0.0026618	37	37	COG3497	Low
Feature2631	Pollution	High	0.202508	0.045563	8.90597e-05	PollutionHigh	0.0026618	37	37	COG1372	High
Feature3046	Pollution	High	0.123978	0.0278787	8.8417e-05	PollutionHigh	0.0026618	37	37	COG0325	High
Feature3160	Pollution	High	-0.286882	0.0644756	8.77913e-05	PollutionHigh	0.0026618	37	37	COG1099	Low
Feature3737	Pollution	High	-0.5259	0.118309	8.8913e-05	PollutionHigh	0.0026618	37	37	COG3687	Low
Feature4223	Pollution	High	-1.32786	0.29893	8.97279e-05	PollutionHigh	0.00267295	37	37	COG4374	Low
Feature1957	Pollution	High	0.162312	0.0365593	9.03485e-05	PollutionHigh	0.00267384	37	37	COG1207	High
Feature4274	Pollution	High	0.752928	0.169579	9.02666e-05	PollutionHigh	0.00267384	37	37	COG3524	High
Feature852	Pollution	High	1.56498	0.352996	9.20206e-05	PollutionHigh	0.00271446	37	37	COG1302	High
Feature3726	Pollution	High	-0.28446	0.0641925	9.25827e-05	PollutionHigh	0.00272217	37	37	COG2272	Low
Feature1577	Pollution	High	0.150655	0.0340101	9.30268e-05	PollutionHigh	0.00272638	37	37	COG0087	High
Feature1427	Pollution	High	0.126931	0.0286984	9.49026e-05	PollutionHigh	0.0027682	37	37	COG0272	High
Feature1981	Pollution	High	0.146854	0.0332074	9.50651e-05	PollutionHigh	0.0027682	37	37	COG0825	High
Feature426	Pollution	High	0.215138	0.0486788	9.58496e-05	PollutionHigh	0.00278209	37	37	COG0215	High
Feature2632	Pollution	High	-0.193064	0.043751	9.77675e-05	PollutionHigh	0.00281136	37	37	COG0515	Low
Feature3564	Pollution	High	0.113965	0.0258228	9.76096e-05	PollutionHigh	0.00281136	37	37	COG0452	High
Feature4160	Pollution	High	0.122245	0.027703	9.77891e-05	PollutionHigh	0.00281136	37	37	COG0489	High
Feature3978	Pollution	High	0.934093	0.211827	9.86568e-05	PollutionHigh	0.00282733	37	37	COG3562	High
Feature602	Pollution	High	0.16071	0.0364662	9.94123e-05	PollutionHigh	0.00283228	37	37	COG0416	High
Feature1989	Pollution	High	-0.272566	0.0618491	9.94551e-05	PollutionHigh	0.00283228	37	37	COG4908	Low
Feature1270	Pollution	High	0.211795	0.0480755	9.9885e-05	PollutionHigh	0.00283561	37	37	COG0685	High
Feature404	Pollution	High	0.836272	0.190131	0.000101977	PollutionHigh	0.00288351	37	37	COG4412	High
Feature1211	Pollution	High	0.0991417	0.0225444	0.000102209	PollutionHigh	0.00288351	37	37	COG0014	High
Feature2140	Pollution	High	-0.574358	0.130681	0.000102962	PollutionHigh	0.00289574	37	37	COG4196	Low
Feature1637	Pollution	High	0.133442	0.0303962	0.00010449	PollutionHigh	0.0029296	37	37	COG0113	High
Feature1326	Pollution	High	0.167301	0.0381487	0.000105901	PollutionHigh	0.00294231	37	37	COG0016	High
Feature1677	Pollution	High	-0.908472	0.207222	0.000106356	PollutionHigh	0.00294231	37	37	COG4525	Low
Feature3327	Pollution	High	0.134761	0.0307437	0.000106568	PollutionHigh	0.00294231	37	37	COG1198	High
Feature3751	Pollution	High	-0.0978174	0.0222953	0.00010533	PollutionHigh	0.00294231	37	37	COG4783	Low
Feature4136	Pollution	High	0.187782	0.0428366	0.000106469	PollutionHigh	0.00294231	37	37	COG0080	High
Feature1617	Pollution	High	0.131918	0.0301101	0.000107246	PollutionHigh	0.00295204	37	37	COG0172	High
Feature61	Pollution	High	0.498768	0.113936	0.000108375	PollutionHigh	0.0029651	37	37	COG4889	High
Feature829	Pollution	High	0.220883	0.0504525	0.000108245	PollutionHigh	0.0029651	37	37	COG0513	High
Feature2251	Pollution	High	0.114915	0.0262675	0.000109271	PollutionHigh	0.00298061	37	37	COG0492	High
Feature1733	Pollution	High	0.114341	0.0261439	0.00010968	PollutionHigh	0.00298277	37	37	COG0462	High
Feature4490	Pollution	High	-0.375365	0.0858898	0.000110717	PollutionHigh	0.00300195	37	37	COG2931	Low
Feature1741	Pollution	High	-0.692592	0.159253	0.000117841	PollutionHigh	0.00317608	37	37	COG3555	Low
Feature3287	Pollution	High	-0.463164	0.106495	0.000117778	PollutionHigh	0.00317608	37	37	COG4233	Low
Feature1774	Pollution	High	0.554998	0.127691	0.00011873	PollutionHigh	0.00319056	37	37	COG5283	High
Feature2313	Pollution	High	0.146946	0.0338304	0.000119717	PollutionHigh	0.00320756	37	37	COG1219	High
Feature819	Pollution	High	-0.482079	0.111123	0.000121596	PollutionHigh	0.00324255	37	37	COG3484	Low
Feature3801	Pollution	High	-0.595093	0.137186	0.000121739	PollutionHigh	0.00324255	37	37	COG3610	Low
Feature885	Pollution	High	0.468405	0.108098	0.000123432	PollutionHigh	0.00327232	37	37	COG2859	High
Feature1996	Pollution	High	0.50786	0.117215	0.000123579	PollutionHigh	0.00327232	37	37	COG1363	High
Feature1585	Pollution	High	0.149406	0.0345043	0.000124544	PollutionHigh	0.00328825	37	37	COG2205	High
Feature1829	Pollution	High	0.137092	0.0316841	0.000125719	PollutionHigh	0.00330963	37	37	COG0187	High
Feature345	Pollution	High	0.37682	0.0873085	0.000129781	PollutionHigh	0.00339682	37	37	COG1803	High
Feature1956	Pollution	High	0.137822	0.0319328	0.000129767	PollutionHigh	0.00339682	37	37	COG0323	High
Feature453	Pollution	High	0.09994	0.0231726	0.000130963	PollutionHigh	0.00339912	37	37	COG1526	High
Feature2571	Pollution	High	-0.583535	0.135304	0.000130995	PollutionHigh	0.00339912	37	37	COG3251	Low
Feature4493	Pollution	High	0.180092	0.0417422	0.000130377	PollutionHigh	0.00339912	37	37	COG1187	High
Feature1519	Pollution	High	-0.443098	0.102786	0.000131726	PollutionHigh	0.00340758	37	37	COG3285	Low
Feature3277	Pollution	High	0.132526	0.0307487	0.000132074	PollutionHigh	0.00340758	37	37	COG0413	High
Feature46	Pollution	High	0.198106	0.0459776	0.000132537	PollutionHigh	0.00340982	37	37	COG1088	High
Feature601	Pollution	High	-0.213885	0.0496655	0.000133408	PollutionHigh	0.0034225	37	37	COG1752	Low
Feature1355	Pollution	High	-0.799205	0.185722	0.000134688	PollutionHigh	0.00343688	37	37	COG1548	Low
Feature4187	Pollution	High	0.19646	0.045655	0.000134727	PollutionHigh	0.00343688	37	37	COG0540	High
Feature3553	Pollution	High	0.163067	0.0379329	0.000136434	PollutionHigh	0.00347064	37	37	COG0059	High
Feature4521	Pollution	High	0.123428	0.0287713	0.000139994	PollutionHigh	0.00355122	37	37	COG1186	High
Feature4011	Pollution	High	1.397	0.325965	0.000141742	PollutionHigh	0.00358552	37	31	COG4741	High
Feature2084	Pollution	High	0.1128	0.0263259	0.000142155	PollutionHigh	0.00358596	37	37	COG1194	High
Feature4076	Pollution	High	0.776316	0.181535	0.000145644	PollutionHigh	0.00365846	37	37	COG3306	High
Feature4124	Pollution	High	-0.474644	0.111003	0.000145838	PollutionHigh	0.00365846	37	37	COG1029	Low
Feature1794	Pollution	High	0.168303	0.0393837	0.00014692	PollutionHigh	0.00367544	37	37	COG0802	High
Feature2579	Pollution	High	-0.873703	0.204529	0.000147625	PollutionHigh	0.0036829	37	37	COG3915	Low
Feature3573	Pollution	High	0.170788	0.0400101	0.000148986	PollutionHigh	0.00370664	37	37	COG0283	High
Feature320	Pollution	High	0.203977	0.0478115	0.000150005	PollutionHigh	0.00372177	37	37	COG2801	High
Feature1722	Pollution	High	-0.266447	0.0626092	0.000154688	PollutionHigh	0.00382748	37	37	COG3551	Low
Feature4328	Pollution	High	0.354391	0.0833337	0.000156062	PollutionHigh	0.00385095	37	37	COG3754	High
Feature332	Pollution	High	0.0936067	0.0220567	0.000160091	PollutionHigh	0.0039227	37	37	COG0015	High
Feature435	Pollution	High	0.193607	0.0456126	0.000159779	PollutionHigh	0.0039227	37	37	COG0048	High
Feature4416	Pollution	High	-0.587271	0.138392	0.000160269	PollutionHigh	0.0039227	37	37	COG3892	Low
Feature2667	Pollution	High	-0.200092	0.0472305	0.000163583	PollutionHigh	0.00399301	37	37	COG4310	Low
Feature4270	Pollution	High	1.4137	0.333997	0.000165413	PollutionHigh	0.00402683	37	33	COG4389	High
Feature235	Pollution	High	0.446414	0.105677	0.000169479	PollutionHigh	0.00411476	37	37	COG3698	High
Feature1028	Pollution	High	0.443791	0.105191	0.000172156	PollutionHigh	0.00416856	37	37	COG0586	High
Feature1265	Pollution	High	1.753	0.415906	0.000174182	PollutionHigh	0.0041952	37	34	COG3775	High
Feature2972	Pollution	High	0.427703	0.101464	0.000173968	PollutionHigh	0.0041952	37	37	COG1649	High
Feature1797	Pollution	High	0.802556	0.190464	0.00017479	PollutionHigh	0.00419866	37	37	COG3617	High
Feature4407	Pollution	High	-0.192684	0.0457719	0.000176846	PollutionHigh	0.00423682	37	37	COG2871	Low
Feature24	Pollution	High	0.453428	0.107779	0.000178209	PollutionHigh	0.00425221	37	37	COG3325	High
Feature626	Pollution	High	0.14611	0.0347479	0.000179335	PollutionHigh	0.00425221	37	37	COG0107	High
Feature669	Pollution	High	0.555693	0.132157	0.000179367	PollutionHigh	0.00425221	37	37	COG1945	High
Feature3866	Pollution	High	0.230616	0.0548395	0.000179104	PollutionHigh	0.00425221	37	37	COG0344	High
Feature883	Pollution	High	0.145278	0.0345908	0.000181924	PollutionHigh	0.00429037	37	37	COG0009	High
Feature2415	Pollution	High	0.464179	0.110508	0.000181648	PollutionHigh	0.00429037	37	37	COG2005	High
Feature736	Pollution	High	-0.168855	0.0402268	0.000183153	PollutionHigh	0.00429698	37	37	COG2978	Low
Feature1057	Pollution	High	0.10936	0.0260502	0.000182912	PollutionHigh	0.00429698	37	37	COG0008	High
Feature983	Pollution	High	1.55163	0.370005	0.000185314	PollutionHigh	0.00432527	37	37	COG3815	High
Feature3784	Pollution	High	0.13624	0.0324836	0.000185005	PollutionHigh	0.00432527	37	37	COG0188	High
Feature2927	Pollution	High	-0.410417	0.0979152	0.00018638	PollutionHigh	0.00433813	37	37	COG1229	Low
Feature3467	Pollution	High	-0.178189	0.0425198	0.000186823	PollutionHigh	0.00433813	37	37	COG0657	Low
Feature2169	Pollution	High	-0.598091	0.142783	0.000187874	PollutionHigh	0.00434027	37	37	COG4308	Low
Feature2763	Pollution	High	0.161513	0.0385578	0.000187842	PollutionHigh	0.00434027	37	37	COG0005	High
Feature4200	Pollution	High	0.51117	0.122182	0.000190683	PollutionHigh	0.00439396	37	37	COG0572	High
Feature3396	Pollution	High	-0.190944	0.0456892	0.000193186	PollutionHigh	0.00444033	37	37	COG2335	Low
Feature362	Pollution	High	-0.410022	0.0982858	0.000197405	PollutionHigh	0.00452582	37	37	COG3474	Low
Feature2151	Pollution	High	0.778857	0.187004	0.000201336	PollutionHigh	0.00460428	37	37	COG3375	High
Feature795	Pollution	High	0.118609	0.0285184	0.000204802	PollutionHigh	0.00467175	37	37	COG0458	High
Feature2864	Pollution	High	-0.37954	0.0912869	0.00020561	PollutionHigh	0.0046784	37	37	COG4717	Low
Feature221	Pollution	High	0.426526	0.10264	0.000206879	PollutionHigh	0.00468374	37	37	COG1285	High
Feature1907	Pollution	High	-0.707428	0.170221	0.000206641	PollutionHigh	0.00468374	37	37	COG3189	Low
Feature491	Pollution	High	-0.230952	0.0556217	0.000208892	PollutionHigh	0.00469351	37	37	COG5564	Low
Feature712	Pollution	High	-0.259944	0.0625993	0.000208701	PollutionHigh	0.00469351	37	37	COG1201	Low
Feature1213	Pollution	High	0.116538	0.0280572	0.000208055	PollutionHigh	0.00469351	37	37	COG0773	High
Feature3037	Pollution	High	0.608651	0.146644	0.000209902	PollutionHigh	0.00469351	37	37	COG3926	High
Feature3324	Pollution	High	-0.56035	0.134982	0.000209439	PollutionHigh	0.00469351	37	37	COG3670	Low
Feature611	Pollution	High	0.182353	0.0439537	0.00021098	PollutionHigh	0.00470448	37	37	COG3808	High
Feature853	Pollution	High	-0.32323	0.0779558	0.00021247	PollutionHigh	0.00470448	37	37	COG1946	Low
Feature2041	Pollution	High	0.135712	0.0327242	0.000211961	PollutionHigh	0.00470448	37	37	COG0533	High
Feature2861	Pollution	High	-1.13191	0.272924	0.000211832	PollutionHigh	0.00470448	37	37	COG5031	Low
Feature2102	Pollution	High	0.166621	0.040207	0.00021386	PollutionHigh	0.0047237	37	37	COG2987	High
Feature2553	Pollution	High	-0.291144	0.0703104	0.00021587	PollutionHigh	0.0047565	37	37	COG3882	Low
Feature2395	Pollution	High	0.298697	0.0721495	0.000216411	PollutionHigh	0.00475685	37	37	COG0110	High
Feature4473	Pollution	High	0.11979	0.0289442	0.000217239	PollutionHigh	0.00476347	37	37	COG1559	High
Feature3605	Pollution	High	0.169638	0.0410097	0.000218577	PollutionHigh	0.00477306	37	37	COG1940	High
Feature3785	Pollution	High	0.182936	0.044236	0.000219257	PollutionHigh	0.00477306	37	37	COG0051	High
Feature4026	Pollution	High	0.199743	0.0482962	0.000219041	PollutionHigh	0.00477306	37	37	COG0860	High
Feature1755	Pollution	High	0.134036	0.0324767	0.000224594	PollutionHigh	0.00487232	37	37	COG0082	High
Feature2323	Pollution	High	0.114479	0.0277412	0.000224893	PollutionHigh	0.00487232	37	37	COG0320	High
Feature1481	Pollution	High	-0.131896	0.0320023	0.000228299	PollutionHigh	0.0049343	37	37	COG0661	Low
Feature1553	Pollution	High	0.167538	0.0406775	0.000230133	PollutionHigh	0.00496211	37	37	COG0049	High
Feature1658	Pollution	High	-0.726229	0.17636	0.000230685	PollutionHigh	0.0049622	37	37	COG3788	Low
Feature1504	Pollution	High	0.114951	0.0279324	0.000232387	PollutionHigh	0.0049792	37	37	COG0127	High
Feature2296	Pollution	High	0.109604	0.0266351	0.000232575	PollutionHigh	0.0049792	37	37	COG0134	High
Feature551	Pollution	High	-0.503422	0.122366	0.000233231	PollutionHigh	0.00498147	37	37	COG3751	Low
Feature4253	Pollution	High	0.111044	0.0269986	0.000233986	PollutionHigh	0.00498583	37	37	COG0763	High
Feature1902	Pollution	High	0.143099	0.0348656	0.000239888	PollutionHigh	0.00509959	37	37	COG0357	High
Feature2704	Pollution	High	0.285563	0.0696093	0.000241237	PollutionHigh	0.00511626	37	37	COG3959	High
Feature1249	Pollution	High	1.26526	0.308563	0.000242553	PollutionHigh	0.00513216	37	37	COG3835	High
Feature2126	Pollution	High	-0.504007	0.123123	0.000247484	PollutionHigh	0.00522428	37	37	COG2072	Low
Feature340	Pollution	High	0.711396	0.173875	0.000248975	PollutionHigh	0.00524353	37	37	COG3065	High
Feature3676	Pollution	High	-0.116627	0.0285265	0.000251181	PollutionHigh	0.00527772	37	37	COG0471	Low
Feature1346	Pollution	High	0.334595	0.0819151	0.000253878	PollutionHigh	0.00532203	37	37	COG1266	High
Feature2179	Pollution	High	0.160943	0.0394435	0.000257062	PollutionHigh	0.00536394	37	37	COG1521	High
Feature3913	Pollution	High	-0.450824	0.110474	0.000256713	PollutionHigh	0.00536394	37	37	COG3970	Low
Feature278	Pollution	High	0.300651	0.073727	0.000258873	PollutionHigh	0.00537125	37	37	COG3958	High
Feature1399	Pollution	High	-0.344897	0.0846025	0.000259784	PollutionHigh	0.00537125	37	37	COG4455	Low
Feature2546	Pollution	High	-0.474023	0.11626	0.000259345	PollutionHigh	0.00537125	37	37	COG0369	Low
Feature3373	Pollution	High	0.125728	0.0308301	0.000258718	PollutionHigh	0.00537125	37	37	COG0181	High
Feature1801	Pollution	High	0.29997	0.0736305	0.000261806	PollutionHigh	0.00540071	37	37	COG0158	High
Feature488	Pollution	High	0.139236	0.0341858	0.000262606	PollutionHigh	0.0054049	37	37	COG0792	High
Feature3510	Pollution	High	-0.275488	0.0676672	0.000263901	PollutionHigh	0.00541924	37	37	COG1551	Low
Feature2769	Pollution	High	0.109991	0.0270382	0.00026638	PollutionHigh	0.00544716	37	37	COG0054	High
Feature3234	Pollution	High	1.22253	0.300535	0.000266463	PollutionHigh	0.00544716	37	37	COG3583	High
Feature1442	Pollution	High	0.681996	0.167938	0.000271778	PollutionHigh	0.00553083	37	37	COG0826	High
Feature2613	Pollution	High	0.17863	0.043985	0.000271654	PollutionHigh	0.00553083	37	37	COG2759	High
Feature3518	Pollution	High	0.0985717	0.0242817	0.000272947	PollutionHigh	0.00554216	37	37	COG4591	High
Feature310	Pollution	High	0.0736537	0.0181507	0.000274212	PollutionHigh	0.00554913	37	37	COG0223	High
Feature370	Pollution	High	0.459332	0.113205	0.000274515	PollutionHigh	0.00554913	37	37	COG2176	High
Feature360	Pollution	High	0.129574	0.0319404	0.000275137	PollutionHigh	0.00554932	37	37	COG0780	High
Feature2976	Pollution	High	-0.258117	0.0637053	0.000279129	PollutionHigh	0.00561731	37	37	COG3540	Low
Feature218	Pollution	High	-0.594513	0.146798	0.000280624	PollutionHigh	0.00563488	37	37	COG4271	Low
Feature3454	Pollution	High	0.239934	0.0592749	0.000282279	PollutionHigh	0.00565441	37	37	COG1209	High
Feature4508	Pollution	High	0.110777	0.0273718	0.000282845	PollutionHigh	0.00565441	37	37	COG0587	High
Feature864	Pollution	High	-0.237687	0.0587639	0.000284764	PollutionHigh	0.0056699	37	37	COG3064	Low
Feature1252	Pollution	High	0.335476	0.0829571	0.000285421	PollutionHigh	0.0056699	37	37	COG0506	High
Feature4525	Pollution	High	0.110909	0.0274265	0.000285498	PollutionHigh	0.0056699	37	37	COG0036	High
Feature4079	Pollution	High	0.324277	0.0802171	0.000286634	PollutionHigh	0.00567999	37	37	COG3012	High
Feature89	Pollution	High	0.151965	0.0376236	0.000289469	PollutionHigh	0.00569875	37	37	COG0359	High
Feature661	Pollution	High	0.141321	0.0349828	0.000288912	PollutionHigh	0.00569875	37	37	COG0524	High
Feature681	Pollution	High	0.191716	0.0474571	0.000288888	PollutionHigh	0.00569875	37	37	COG0053	High
Feature3321	Pollution	High	-0.396946	0.09848	0.000296495	PollutionHigh	0.00581181	37	37	COG4254	Low
Feature3796	Pollution	High	0.177826	0.0441139	0.000296203	PollutionHigh	0.00581181	37	37	COG0198	High
Feature1700	Pollution	High	-0.288514	0.0716452	0.000299692	PollutionHigh	0.00583658	37	37	COG3621	Low
Feature1753	Pollution	High	1.84751	0.458735	0.000299332	PollutionHigh	0.00583658	37	22	COG4334	High
Feature2280	Pollution	High	-0.234486	0.0582187	0.000299101	PollutionHigh	0.00583658	37	37	COG2169	Low
Feature2235	Pollution	High	0.281208	0.0698917	0.000302723	PollutionHigh	0.00588297	37	37	COG0610	High
Feature1076	Pollution	High	0.137987	0.0343278	0.000306046	PollutionHigh	0.00592213	37	37	COG0771	High
Feature2609	Pollution	High	0.232079	0.057729	0.000305639	PollutionHigh	0.00592213	37	37	COG0755	High
Feature1944	Pollution	High	0.150073	0.0373701	0.000309415	PollutionHigh	0.00597454	37	37	COG0234	High
Feature1690	Pollution	High	1.61666	0.403686	0.000319448	PollutionHigh	0.00615516	37	29	COG3414	High
Feature286	Pollution	High	0.147721	0.0369031	0.000321094	PollutionHigh	0.00616753	37	37	COG0319	High
Feature2806	Pollution	High	-0.577842	0.144368	0.000321453	PollutionHigh	0.00616753	37	37	COG3252	Low
Feature2310	Pollution	High	-0.175038	0.0437423	0.000322364	PollutionHigh	0.00617195	37	37	COG0412	Low
Feature2694	Pollution	High	1.20255	0.300767	0.000325407	PollutionHigh	0.00619807	37	37	COG4745	High
Feature3211	Pollution	High	0.148833	0.0372165	0.000324638	PollutionHigh	0.00619807	37	37	COG0482	High
Feature3924	Pollution	High	-0.55791	0.139551	0.000325782	PollutionHigh	0.00619807	37	37	COG3138	Low
Feature1241	Pollution	High	0.25548	0.063965	0.000329391	PollutionHigh	0.0062536	37	37	COG1001	High
Feature3959	Pollution	High	0.153389	0.0384196	0.000330883	PollutionHigh	0.00626879	37	37	COG1792	High
Feature2389	Pollution	High	0.577883	0.144915	0.000335405	PollutionHigh	0.00634119	37	37	COG5256	High
Feature4515	Pollution	High	0.616804	0.154826	0.000339143	PollutionHigh	0.00639849	37	37	COG1306	High
Feature3106	Pollution	High	-0.108343	0.0272107	0.000341324	PollutionHigh	0.00642625	37	37	COG1660	Low
Feature2585	Pollution	High	0.0913086	0.0229398	0.000342567	PollutionHigh	0.00643629	37	37	COG0484	High
Feature3707	Pollution	High	-0.751491	0.188853	0.000343658	PollutionHigh	0.0064434	37	37	COG4787	Low
Feature846	Pollution	High	0.423868	0.106576	0.000345723	PollutionHigh	0.0064554	37	37	COG2511	High
Feature1226	Pollution	High	0.0993426	0.0249747	0.000345152	PollutionHigh	0.0064554	37	37	COG0769	High
Feature2583	Pollution	High	0.508751	0.127953	0.000346782	PollutionHigh	0.00646184	37	37	COG5323	High
Feature955	Pollution	High	-0.337307	0.0849695	0.000353126	PollutionHigh	0.00655549	37	37	COG3614	Low
Feature2774	Pollution	High	0.333322	0.0839683	0.000353255	PollutionHigh	0.00655549	37	37	COG1002	High
Feature2143	Pollution	High	-0.315435	0.0795814	0.000359314	PollutionHigh	0.0066407	37	37	COG2863	Low
Feature3610	Pollution	High	-0.782012	0.197262	0.000358647	PollutionHigh	0.0066407	37	37	COG4423	Low
Feature2826	Pollution	High	0.847751	0.214181	0.00036507	PollutionHigh	0.00673334	37	37	COG4573	High
Feature268	Pollution	High	-0.431104	0.109209	0.000376288	PollutionHigh	0.00691044	37	37	COG3742	Low
Feature1976	Pollution	High	0.941871	0.238656	0.000377312	PollutionHigh	0.00691044	37	37	COG1227	High
Feature4002	Pollution	High	0.119541	0.0302928	0.000377724	PollutionHigh	0.00691044	37	37	COG0063	High
Feature4121	Pollution	High	-0.208663	0.0528666	0.000376879	PollutionHigh	0.00691044	37	37	COG5426	Low
Feature3611	Pollution	High	0.15835	0.0401386	0.000378937	PollutionHigh	0.00691866	37	37	COG0379	High
Feature1197	Pollution	High	-0.471259	0.119501	0.000380565	PollutionHigh	0.00693441	37	37	COG1273	Low
Feature2507	Pollution	High	-0.273373	0.069402	0.000385579	PollutionHigh	0.00701166	37	37	COG4798	Low
Feature788	Pollution	High	0.182893	0.046457	0.000387957	PollutionHigh	0.00704076	37	37	COG0093	High
Feature3673	Pollution	High	0.118078	0.0300187	0.000391673	PollutionHigh	0.00709398	37	37	COG0065	High
Feature3933	Pollution	High	0.262052	0.0668441	0.000406634	PollutionHigh	0.00733561	37	37	COG1047	High
Feature4194	Pollution	High	0.359811	0.0917731	0.000406261	PollutionHigh	0.00733561	37	37	COG4695	High
Feature3101	Pollution	High	1.18896	0.303461	0.000409356	PollutionHigh	0.00737004	37	37	COG3969	High
Feature269	Pollution	High	0.392977	0.100344	0.000411373	PollutionHigh	0.00739165	37	37	COG1428	High
Feature3394	Pollution	High	0.180847	0.0461884	0.000412376	PollutionHigh	0.00739501	37	37	COG2838	High
Feature36	Pollution	High	-0.271822	0.0694636	0.000415041	PollutionHigh	0.00742809	37	37	COG3836	Low
Feature2767	Pollution	High	-0.354089	0.0905556	0.000418576	PollutionHigh	0.00747657	37	37	COG1398	Low
Feature4485	Pollution	High	-0.528996	0.135323	0.000419824	PollutionHigh	0.0074841	37	37	COG2141	Low
Feature3835	Pollution	High	0.25618	0.0655897	0.000423837	PollutionHigh	0.00754079	37	37	COG2244	High
Feature4347	Pollution	High	0.134767	0.0345159	0.000425408	PollutionHigh	0.00755391	37	37	COG0091	High
Feature1128	Pollution	High	-0.661483	0.169658	0.000432222	PollutionHigh	0.00764493	37	37	COG5029	Low
Feature2353	Pollution	High	0.190468	0.0488511	0.000432187	PollutionHigh	0.00764493	37	37	COG0209	High
Feature1345	Pollution	High	0.162535	0.0417155	0.00043548	PollutionHigh	0.00768754	37	37	COG0078	High
Feature2722	Pollution	High	0.106773	0.0274295	0.000440007	PollutionHigh	0.00775234	37	37	COG0114	High
Feature1246	Pollution	High	0.383523	0.098816	0.000454584	PollutionHigh	0.00799362	37	37	COG2102	High
Feature2570	Pollution	High	-0.460018	0.1186	0.00045777	PollutionHigh	0.00803404	37	37	COG3673	Low
Feature1020	Pollution	High	-0.359258	0.0926431	0.000458887	PollutionHigh	0.00803806	37	37	COG1520	Low
Feature3069	Pollution	High	0.875779	0.225981	0.000462047	PollutionHigh	0.00807779	37	37	COG3860	High
Feature1811	Pollution	High	0.142842	0.0369064	0.000468762	PollutionHigh	0.00816367	37	37	COG0496	High
Feature2308	Pollution	High	0.232409	0.0600419	0.000468236	PollutionHigh	0.00816367	37	37	COG3328	High
Feature3186	Pollution	High	0.395685	0.102304	0.000472309	PollutionHigh	0.00820966	37	37	COG4635	High
Feature2377	Pollution	High	0.120109	0.031078	0.000476283	PollutionHigh	0.00826287	37	37	COG0691	High
Feature2745	Pollution	High	0.145918	0.0377683	0.000477993	PollutionHigh	0.00827669	37	37	COG3845	High
Feature4340	Pollution	High	0.421721	0.109186	0.000479476	PollutionHigh	0.00828652	37	37	COG1739	High
Feature1831	Pollution	High	0.131833	0.0341547	0.000482926	PollutionHigh	0.00833025	37	37	COG0481	High
Feature273	Pollution	High	-0.367923	0.095385	0.000486571	PollutionHigh	0.00836127	37	37	COG2308	Low
Feature3214	Pollution	High	-0.135885	0.0352264	0.000486257	PollutionHigh	0.00836127	37	37	COG1262	Low
Feature1613	Pollution	High	-0.560131	0.145303	0.000489806	PollutionHigh	0.00840092	37	37	COG2837	Low
Feature2965	Pollution	High	-0.387834	0.10071	0.000495262	PollutionHigh	0.00846243	37	37	COG2823	Low
Feature4012	Pollution	High	-0.448559	0.116476	0.000495143	PollutionHigh	0.00846243	37	37	COG1848	Low
Feature29	Pollution	High	-0.0873003	0.0226766	0.000496949	PollutionHigh	0.00847528	37	37	COG0714	Low
Feature1251	Pollution	High	0.876138	0.228075	0.00050887	PollutionHigh	0.00864602	37	37	COG4902	High
Feature2742	Pollution	High	0.896787	0.233411	0.000507939	PollutionHigh	0.00864602	37	37	COG3935	High
Feature336	Pollution	High	0.484073	0.126045	0.000510249	PollutionHigh	0.00865321	37	37	COG1948	High
Feature3561	Pollution	High	0.569536	0.148347	0.000512096	PollutionHigh	0.0086683	37	37	COG1468	High
Feature953	Pollution	High	0.100931	0.026308	0.000516035	PollutionHigh	0.00871869	37	37	COG0440	High
Feature1480	Pollution	High	0.345104	0.0899895	0.000518328	PollutionHigh	0.00874112	37	37	COG1328	High
Feature1586	Pollution	High	0.189625	0.0494942	0.000523773	PollutionHigh	0.00881652	37	37	COG0237	High
Feature329	Pollution	High	0.150509	0.0392996	0.000525942	PollutionHigh	0.00883661	37	37	COG3087	High
Feature2586	Pollution	High	0.169809	0.0443528	0.000527729	PollutionHigh	0.00885021	37	37	COG1008	High
Feature1730	Pollution	High	-0.21403	0.0559486	0.000532396	PollutionHigh	0.00891198	37	37	COG2030	Low
Feature3680	Pollution	High	-0.831257	0.217419	0.00053569	PollutionHigh	0.00895057	37	37	COG4388	Low
Feature1103	Pollution	High	0.191986	0.0502454	0.00053924	PollutionHigh	0.00898805	37	37	COG1760	High
Feature1983	Pollution	High	-1.11555	0.291988	0.000539918	PollutionHigh	0.00898805	37	37	COG3826	Low
Feature4300	Pollution	High	-0.224403	0.058756	0.000541897	PollutionHigh	0.00900444	37	37	COG4242	Low
Feature2437	Pollution	High	0.136002	0.0356389	0.000546718	PollutionHigh	0.0090679	37	37	COG0336	High
Feature505	Pollution	High	0.137405	0.0360391	0.000552038	PollutionHigh	0.00913674	37	37	COG0522	High
Feature2547	Pollution	High	-0.22637	0.0593815	0.000552886	PollutionHigh	0.00913674	37	37	COG1247	Low
Feature2055	Pollution	High	0.106688	0.0280005	0.000555913	PollutionHigh	0.00917003	37	37	COG0571	High
Feature3819	Pollution	High	-0.31129	0.0817143	0.000557033	PollutionHigh	0.0091718	37	37	COG1569	Low
Feature1523	Pollution	High	0.139705	0.0367046	0.000562266	PollutionHigh	0.00924116	37	37	COG1007	High
Feature3753	Pollution	High	0.122237	0.0321255	0.000564163	PollutionHigh	0.00925554	37	37	COG0249	High
Feature975	Pollution	High	-0.314809	0.0827848	0.000567774	PollutionHigh	0.00929793	37	37	COG1988	Low
Feature3026	Pollution	High	0.466861	0.122794	0.000568966	PollutionHigh	0.00930064	37	37	COG5281	High
Feature3626	Pollution	High	-0.346009	0.0910553	0.000572206	PollutionHigh	0.00933675	37	37	COG3818	Low
Feature1705	Pollution	High	-0.649918	0.171198	0.000578213	PollutionHigh	0.0094178	37	37	COG1755	Low
Feature4476	Pollution	High	-0.148717	0.0391899	0.000580694	PollutionHigh	0.00944123	37	37	COG2721	Low
Feature3154	Pollution	High	-0.425312	0.112176	0.000586113	PollutionHigh	0.00950377	37	37	COG3316	Low
Feature4172	Pollution	High	0.146866	0.038739	0.00058664	PollutionHigh	0.00950377	37	37	COG1077	High
Feature3571	Pollution	High	-0.455125	0.120106	0.000589608	PollutionHigh	0.00953481	37	37	COG3299	Low
Feature3615	Pollution	High	-0.409133	0.108053	0.000594534	PollutionHigh	0.00959733	37	37	COG3495	Low
Feature1362	Pollution	High	1.98595	0.524818	0.000598507	PollutionHigh	0.00964427	37	34	COG3870	High
Feature1761	Pollution	High	-0.462801	0.122408	0.00060404	PollutionHigh	0.00971614	37	37	COG3349	Low
Feature148	Pollution	High	0.297655	0.0789068	0.000618818	PollutionHigh	0.00991861	37	37	COG4653	High
Feature3528	Pollution	High	1.35794	0.359975	0.000618697	PollutionHigh	0.00991861	37	23	COG4684	High
Feature2035	Pollution	High	0.0831437	0.0220511	0.000621859	PollutionHigh	0.00994975	37	37	COG0242	High
Feature654	Pollution	High	-0.542879	0.144029	0.000624067	PollutionHigh	0.00996747	37	37	COG3380	Low
Feature1490	Pollution	High	-0.658272	0.174673	0.000625187	PollutionHigh	0.00996777	37	37	COG1264	Low
Feature1792	Pollution	High	1.27721	0.339607	0.000638987	PollutionHigh	0.0101699	37	36	COG3559	High
Feature156	Pollution	High	0.0988073	0.0262822	0.000641452	PollutionHigh	0.0101773	37	37	COG0150	High
Feature3858	Pollution	High	-0.105678	0.0281108	0.000641699	PollutionHigh	0.0101773	37	37	COG3063	Low
Feature2012	Pollution	High	1.38523	0.36865	0.000644873	PollutionHigh	0.0102097	37	37	COG4843	High
Feature3898	Pollution	High	0.390569	0.103981	0.000647473	PollutionHigh	0.0102223	37	37	COG4978	High
Feature4345	Pollution	High	-0.341791	0.0910007	0.000647921	PollutionHigh	0.0102223	37	37	COG4257	Low
Feature1991	Pollution	High	0.160433	0.0427681	0.000656532	PollutionHigh	0.0103401	37	37	COG0703	High
Feature1802	Pollution	High	-0.254383	0.0679391	0.00066947	PollutionHigh	0.0105255	37	37	COG2165	Low
Feature1263	Pollution	High	1.9587	0.523275	0.00067161	PollutionHigh	0.0105409	37	27	COG4478	High
Feature1116	Pollution	High	-0.582993	0.155816	0.000674628	PollutionHigh	0.0105699	37	37	COG1036	Low
Feature1360	Pollution	High	0.426279	0.113982	0.00067782	PollutionHigh	0.010585	37	37	COG4258	High
Feature4180	Pollution	High	0.172251	0.0460587	0.000677929	PollutionHigh	0.010585	37	37	COG0335	High
Feature1779	Pollution	High	-0.846105	0.226351	0.000681365	PollutionHigh	0.0105893	37	37	COG2457	Low
Feature1864	Pollution	High	0.586734	0.156971	0.000681707	PollutionHigh	0.0105893	37	37	COG3421	High
Feature3714	Pollution	High	-0.540071	0.144472	0.000680977	PollutionHigh	0.0105893	37	37	COG3628	Low
Feature2849	Pollution	High	0.807897	0.216226	0.000684576	PollutionHigh	0.0105979	37	37	COG4832	High
Feature3730	Pollution	High	0.107191	0.0286887	0.000684604	PollutionHigh	0.0105979	37	37	COG4992	High
Feature927	Pollution	High	0.931791	0.249511	0.000688196	PollutionHigh	0.0106353	37	37	COG3872	High
Feature444	Pollution	High	-0.451281	0.120941	0.000694153	PollutionHigh	0.0107091	37	37	COG3791	Low
Feature599	Pollution	High	0.947084	0.254028	0.000700295	PollutionHigh	0.0107855	37	37	COG3187	High
Feature1537	Pollution	High	0.203825	0.0546865	0.000702516	PollutionHigh	0.0108013	37	37	COG1278	High
Feature762	Pollution	High	0.138052	0.0370475	0.000704084	PollutionHigh	0.0108071	37	37	COG0098	High
Feature1311	Pollution	High	-0.534398	0.143596	0.000713682	PollutionHigh	0.0109359	37	37	COG3901	Low
Feature2563	Pollution	High	-0.529057	0.142356	0.00072394	PollutionHigh	0.0110743	37	37	COG5476	Low
Feature2780	Pollution	High	-0.374083	0.100728	0.000729335	PollutionHigh	0.011138	37	37	COG1689	Low
Feature1509	Pollution	High	-0.609701	0.164246	0.000732754	PollutionHigh	0.0111714	37	37	COG4913	Low
Feature860	Pollution	High	0.15228	0.0410521	0.000738292	PollutionHigh	0.0112103	37	37	COG0140	High
Feature2194	Pollution	High	-0.610798	0.164654	0.000738019	PollutionHigh	0.0112103	37	37	COG2190	Low
Feature2943	Pollution	High	-0.593605	0.16004	0.000739016	PollutionHigh	0.0112103	37	37	COG4195	Low
Feature508	Pollution	High	0.183736	0.0496019	0.000749198	PollutionHigh	0.0113457	37	37	COG1238	High
Feature1288	Pollution	High	0.49917	0.134948	0.000760239	PollutionHigh	0.0114606	37	37	COG0615	High
Feature1349	Pollution	High	-0.128124	0.0346384	0.000760426	PollutionHigh	0.0114606	37	37	COG3706	Low
Feature2117	Pollution	High	-0.298274	0.0806471	0.000761279	PollutionHigh	0.0114606	37	37	COG4670	Low
Feature2464	Pollution	High	0.0953038	0.0257701	0.00076185	PollutionHigh	0.0114606	37	37	COG3118	High
Feature4299	Pollution	High	0.515905	0.139524	0.000763183	PollutionHigh	0.0114617	37	37	COG4189	High
Feature2277	Pollution	High	-0.686123	0.185623	0.000765939	PollutionHigh	0.0114714	37	37	COG3361	Low
Feature3536	Pollution	High	-1.04079	0.281634	0.000767631	PollutionHigh	0.0114714	37	37	COG3482	Low
Feature1652	Pollution	High	0.124234	0.0336269	0.000769885	PollutionHigh	0.0114861	37	37	COG0103	High
Feature3127	Pollution	High	0.163791	0.0443522	0.000773197	PollutionHigh	0.0115166	37	37	COG2177	High
Feature3053	Pollution	High	-0.795294	0.215655	0.000784413	PollutionHigh	0.0116453	37	37	COG1821	Low
Feature3508	Pollution	High	0.377261	0.102284	0.000783213	PollutionHigh	0.0116453	37	37	COG3224	High
Feature125	Pollution	High	0.128598	0.0348955	0.000790117	PollutionHigh	0.0117013	37	37	COG0106	High
Feature926	Pollution	High	0.187979	0.0510128	0.000790766	PollutionHigh	0.0117013	37	37	COG0629	High
Feature4518	Pollution	High	0.146212	0.0397108	0.000797473	PollutionHigh	0.0117813	37	37	COG0422	High
Feature2340	Pollution	High	0.0872083	0.0237028	0.000803468	PollutionHigh	0.0118505	37	37	COG0148	High
Feature3323	Pollution	High	0.337543	0.0917748	0.00080636	PollutionHigh	0.0118738	37	37	COG1435	High
Feature155	Pollution	High	0.713989	0.194246	0.000811464	PollutionHigh	0.0119296	37	37	COG3941	High
Feature12	Pollution	High	0.22569	0.0614518	0.000818421	PollutionHigh	0.0119939	37	37	COG0698	High
Feature1748	Pollution	High	0.821712	0.223741	0.000818488	PollutionHigh	0.0119939	37	37	COG1114	High
Feature1746	Pollution	High	-0.33876	0.092271	0.000821343	PollutionHigh	0.0120163	37	37	COG4240	Low
Feature3081	Pollution	High	0.364596	0.0993766	0.000827179	PollutionHigh	0.0120821	37	37	COG1193	High
Feature917	Pollution	High	-0.573625	0.156445	0.000832271	PollutionHigh	0.0120848	37	37	COG2977	Low
Feature1140	Pollution	High	-0.211575	0.0576921	0.000830683	PollutionHigh	0.0120848	37	37	COG4948	Low
Feature3110	Pollution	High	-0.334746	0.0912927	0.000832044	PollutionHigh	0.0120848	37	37	COG1793	Low
Feature3682	Pollution	High	0.194895	0.0531563	0.000832696	PollutionHigh	0.0120848	37	37	COG1164	High
Feature4466	Pollution	High	0.275348	0.075119	0.000834937	PollutionHigh	0.0120979	37	37	COG3712	High
Feature3930	Pollution	High	0.884947	0.242046	0.0008571	PollutionHigh	0.0123992	37	37	COG1370	High
Feature3301	Pollution	High	-0.439385	0.120426	0.000875293	PollutionHigh	0.0126422	37	37	COG3395	Low
Feature2252	Pollution	High	0.61878	0.169906	0.000891724	PollutionHigh	0.012859	37	37	COG3854	High
Feature4057	Pollution	High	0.133034	0.0365664	0.000901075	PollutionHigh	0.0129732	37	37	COG0488	High
Feature3597	Pollution	High	-0.317809	0.0875334	0.000919952	PollutionHigh	0.0132239	37	37	COG1863	Low
Feature216	Pollution	High	-0.112396	0.0309689	0.000923565	PollutionHigh	0.013236	37	37	COG2355	Low
Feature461	Pollution	High	0.363088	0.100061	0.000925227	PollutionHigh	0.013236	37	37	COG3155	High
Feature765	Pollution	High	0.38154	0.105149	0.000925499	PollutionHigh	0.013236	37	37	COG5368	High
Feature3440	Pollution	High	0.103223	0.0284508	0.000926634	PollutionHigh	0.013236	37	37	COG0576	High
Feature1135	Pollution	High	0.481128	0.132645	0.000929088	PollutionHigh	0.0132501	37	37	COG1937	High
Feature2682	Pollution	High	0.135127	0.0373154	0.000944644	PollutionHigh	0.0134508	37	37	COG0597	High
Feature2862	Pollution	High	0.0848458	0.0234388	0.000948093	PollutionHigh	0.0134787	37	37	COG1410	High
Feature1806	Pollution	High	0.491568	0.135948	0.000958815	PollutionHigh	0.0135952	37	37	COG5438	High
Feature3232	Pollution	High	0.155314	0.0429579	0.000959775	PollutionHigh	0.0135952	37	37	COG0669	High
Feature3781	Pollution	High	-0.65512	0.181217	0.000960789	PollutionHigh	0.0135952	37	37	COG3300	Low
Feature727	Pollution	High	0.496881	0.137483	0.000963448	PollutionHigh	0.0136115	37	37	COG2888	High
Feature2352	Pollution	High	0.18252	0.0505157	0.000966102	PollutionHigh	0.0136163	37	37	COG0696	High
Feature2827	Pollution	High	0.356502	0.0986755	0.000966794	PollutionHigh	0.0136163	37	37	COG2723	High
Feature3473	Pollution	High	0.117152	0.0324423	0.000971607	PollutionHigh	0.0136628	37	37	COG0341	High
Feature2520	Pollution	High	0.243189	0.0674365	0.000984896	PollutionHigh	0.0138282	37	37	COG1015	High
Feature3265	Pollution	High	0.134013	0.0371945	0.000993555	PollutionHigh	0.0139282	37	37	COG0480	High
Feature1012	Pollution	High	-0.503364	0.13977	0.000998206	PollutionHigh	0.0139718	37	37	COG2960	Low
Feature997	Pollution	High	-0.224005	0.0623493	0.00102236	PollutionHigh	0.0142667	37	37	COG0455	Low
Feature2184	Pollution	High	-0.169672	0.0472338	0.001024	PollutionHigh	0.0142667	37	37	COG2311	Low
Feature2855	Pollution	High	-0.303426	0.0844592	0.00102285	PollutionHigh	0.0142667	37	37	COG2055	Low
Feature1049	Pollution	High	0.144582	0.040275	0.00103053	PollutionHigh	0.0143356	37	37	COG0414	High
Feature4491	Pollution	High	-0.313112	0.0872525	0.00103428	PollutionHigh	0.0143657	37	37	COG4094	Low
Feature1055	Pollution	High	-0.181625	0.0506222	0.00103633	PollutionHigh	0.0143721	37	37	COG2209	Low
Feature2039	Pollution	High	1.77121	0.493844	0.00104001	PollutionHigh	0.0144011	37	29	COG4237	High
Feature451	Pollution	High	-0.13086	0.0364928	0.00104195	PollutionHigh	0.014406	37	37	COG0845	Low
Feature3618	Pollution	High	0.148557	0.0414382	0.00104451	PollutionHigh	0.0144194	37	37	COG2188	High
Feature1312	Pollution	High	-0.426934	0.11921	0.00105519	PollutionHigh	0.0145447	37	37	COG1982	Low
Feature1093	Pollution	High	-0.482537	0.134814	0.00106124	PollutionHigh	0.0146057	37	37	COG2307	Low
Feature4351	Pollution	High	-0.73361	0.205075	0.00106717	PollutionHigh	0.0146651	37	37	COG2175	Low
Feature735	Pollution	High	0.185853	0.0519718	0.00107084	PollutionHigh	0.0146709	37	37	COG1494	High
Feature1820	Pollution	High	-0.447314	0.125083	0.00107052	PollutionHigh	0.0146709	37	37	COG4993	Low
Feature2142	Pollution	High	0.0940279	0.0263099	0.00107733	PollutionHigh	0.0147377	37	37	COG0020	High
Feature118	Pollution	High	0.710659	0.198919	0.00108108	PollutionHigh	0.0147666	37	37	COG2101	High
Feature415	Pollution	High	-0.175088	0.0490915	0.00109934	PollutionHigh	0.0149709	37	37	COG3591	Low
Feature3173	Pollution	High	0.326923	0.0916571	0.00109858	PollutionHigh	0.0149709	37	37	COG1351	High
Feature4182	Pollution	High	0.136067	0.0381747	0.00110612	PollutionHigh	0.0150405	37	37	COG0742	High
Feature1240	Pollution	High	0.123294	0.0346241	0.00111654	PollutionHigh	0.0151594	37	37	COG0024	High
Feature2432	Pollution	High	-0.487355	0.136934	0.00112242	PollutionHigh	0.0152165	37	37	COG0387	Low
Feature3084	Pollution	High	-0.424005	0.119181	0.00112671	PollutionHigh	0.0152518	37	37	COG4619	Low
Feature2823	Pollution	High	-0.432675	0.121663	0.00113084	PollutionHigh	0.0152849	37	37	COG2402	Low
Feature746	Pollution	High	-0.747315	0.210226	0.0011356	PollutionHigh	0.0153263	37	37	COG4727	Low
Feature407	Pollution	High	-0.106068	0.0298559	0.00114242	PollutionHigh	0.0153884	37	37	COG1477	Low
Feature877	Pollution	High	-1.01238	0.284994	0.00114359	PollutionHigh	0.0153884	37	37	COG4318	Low
Feature1713	Pollution	High	-1.08878	0.306648	0.00114898	PollutionHigh	0.0154257	37	37	COG4282	Low
Feature2019	Pollution	High	-0.387306	0.10909	0.00114978	PollutionHigh	0.0154257	37	37	COG4797	Low
Feature937	Pollution	High	0.14981	0.0422962	0.00117676	PollutionHigh	0.015749	37	37	COG0290	High
Feature4350	Pollution	High	-0.529274	0.149438	0.00117735	PollutionHigh	0.015749	37	37	COG5553	Low
Feature1339	Pollution	High	0.734727	0.207526	0.00118176	PollutionHigh	0.0157571	37	37	COG2012	High
Feature3280	Pollution	High	-0.409653	0.115722	0.00118317	PollutionHigh	0.0157571	37	37	COG4598	Low
Feature4463	Pollution	High	-0.353956	0.099969	0.00118094	PollutionHigh	0.0157571	37	37	COG1062	Low
Feature3541	Pollution	High	-0.273192	0.0772591	0.00119603	PollutionHigh	0.0159049	37	37	COG1556	Low
Feature3487	Pollution	High	0.145237	0.0410795	0.00119785	PollutionHigh	0.0159058	37	37	COG1322	High
Feature1546	Pollution	High	0.110692	0.0313321	0.00120659	PollutionHigh	0.0159984	37	37	COG0486	High
Feature3018	Pollution	High	-1.21536	0.344181	0.00121233	PollutionHigh	0.016051	37	22	COG4083	Low
Feature2386	Pollution	High	0.103329	0.0292828	0.0012207	PollutionHigh	0.0161382	37	37	COG1215	High
Feature1364	Pollution	High	0.113413	0.0321493	0.00122393	PollutionHigh	0.0161462	37	37	COG0787	High
Feature3366	Pollution	High	0.0949482	0.0269172	0.00122487	PollutionHigh	0.0161462	37	37	COG0119	High
Feature51	Pollution	High	0.106432	0.030185	0.00122969	PollutionHigh	0.0161846	37	37	COG1995	High
Feature785	Pollution	High	-0.135208	0.0383957	0.00124523	PollutionHigh	0.0163276	37	37	COG0025	Low
Feature4446	Pollution	High	0.351106	0.0997105	0.00124585	PollutionHigh	0.0163276	37	37	COG0027	High
Feature3964	Pollution	High	0.103759	0.0294752	0.00124946	PollutionHigh	0.0163514	37	37	COG0196	High
Feature1272	Pollution	High	0.119216	0.0338951	0.00125984	PollutionHigh	0.0164634	37	37	COG0528	High
Feature1463	Pollution	High	-0.130814	0.0371982	0.00126166	PollutionHigh	0.0164634	37	37	COG0855	Low
Feature1203	Pollution	High	0.390608	0.111206	0.00127641	PollutionHigh	0.0165842	37	37	COG1418	High
Feature2273	Pollution	High	0.593882	0.169068	0.00127564	PollutionHigh	0.0165842	37	37	COG1980	High
Feature3085	Pollution	High	0.209155	0.0595406	0.00127515	PollutionHigh	0.0165842	37	37	COG1134	High
Feature4475	Pollution	High	-0.403367	0.114863	0.00127904	PollutionHigh	0.0165945	37	37	COG1025	Low
Feature3893	Pollution	High	-0.305871	0.0871177	0.00128151	PollutionHigh	0.0166028	37	37	COG4219	Low
Feature4143	Pollution	High	0.961933	0.274025	0.00128371	PollutionHigh	0.0166076	37	37	COG1836	High
Feature4020	Pollution	High	0.13913	0.0396455	0.00128738	PollutionHigh	0.0166313	37	37	COG0721	High
Feature1042	Pollution	High	0.114458	0.0326594	0.0013043	PollutionHigh	0.0167451	37	37	COG0157	High
Feature1880	Pollution	High	-0.374351	0.106775	0.00129941	PollutionHigh	0.0167451	37	37	COG4786	Low
Feature3782	Pollution	High	-0.642587	0.183322	0.00130205	PollutionHigh	0.0167451	37	37	COG1345	Low
Feature4043	Pollution	High	0.995264	0.284009	0.00130524	PollutionHigh	0.0167451	37	37	COG3787	High
Feature4199	Pollution	High	0.13368	0.0381476	0.00130544	PollutionHigh	0.0167451	37	37	COG0092	High
Feature893	Pollution	High	0.0890309	0.0254172	0.00131084	PollutionHigh	0.0167906	37	37	COG1196	High
Feature275	Pollution	High	0.100866	0.0288115	0.0013177	PollutionHigh	0.0168428	37	37	COG0193	High
Feature1931	Pollution	High	-0.358285	0.10235	0.00131879	PollutionHigh	0.0168428	37	37	COG3501	Low
Feature4402	Pollution	High	-0.407348	0.116381	0.0013205	PollutionHigh	0.0168428	37	37	COG3960	Low
Feature3537	Pollution	High	0.128544	0.036765	0.00133419	PollutionHigh	0.0169935	37	37	COG0202	High
Feature1409	Pollution	High	0.067831	0.0194093	0.00134004	PollutionHigh	0.0170442	37	37	COG0101	High
Feature1501	Pollution	High	-0.296894	0.0850092	0.00134844	PollutionHigh	0.0171269	37	37	COG2198	Low
Feature1795	Pollution	High	0.368855	0.105642	0.00135197	PollutionHigh	0.0171476	37	37	COG2309	High
Feature364	Pollution	High	0.162613	0.0465967	0.0013585	PollutionHigh	0.0172063	37	37	COG0029	High
Feature2388	Pollution	High	0.239843	0.0687572	0.00136424	PollutionHigh	0.0172549	37	37	COG1257	High
Feature2817	Pollution	High	0.140048	0.0401548	0.00136633	PollutionHigh	0.0172573	37	37	COG0566	High
Feature1745	Pollution	High	1.37309	0.394052	0.00137829	PollutionHigh	0.0173148	37	36	COG2961	High
Feature2300	Pollution	High	-0.183559	0.0526646	0.00137485	PollutionHigh	0.0173148	37	37	COG0405	Low
Feature2908	Pollution	High	-0.365992	0.105	0.00137406	PollutionHigh	0.0173148	37	37	COG2358	Low
Feature3097	Pollution	High	-0.276782	0.0795474	0.00139758	PollutionHigh	0.0175222	37	37	COG4446	Low
Feature3185	Pollution	High	-0.151559	0.0435624	0.00139892	PollutionHigh	0.0175222	37	37	COG1080	Low
Feature649	Pollution	High	0.91602	0.263532	0.00141119	PollutionHigh	0.0176064	37	37	COG1811	High
Feature1217	Pollution	High	0.120005	0.0345201	0.00140942	PollutionHigh	0.0176064	37	37	COG1386	High
Feature1534	Pollution	High	0.68786	0.197896	0.00141146	PollutionHigh	0.0176064	37	37	COG1486	High
Feature1689	Pollution	High	-0.139554	0.0401737	0.00141959	PollutionHigh	0.0176833	37	37	COG0421	Low
Feature58	Pollution	High	0.933749	0.269534	0.00145688	PollutionHigh	0.0180733	37	37	COG4588	High
Feature1132	Pollution	High	0.424859	0.122619	0.00145462	PollutionHigh	0.0180733	37	37	COG3284	High
Feature2379	Pollution	High	0.137481	0.0396826	0.00145606	PollutionHigh	0.0180733	37	37	COG1044	High
Feature3505	Pollution	High	0.108481	0.0313423	0.00146949	PollutionHigh	0.0182049	37	37	COG1968	High
Feature1462	Pollution	High	0.0836799	0.0241869	0.00147532	PollutionHigh	0.018252	37	37	COG0304	High
Feature612	Pollution	High	0.142817	0.0413093	0.00148532	PollutionHigh	0.0183506	37	37	COG1610	High
Feature3759	Pollution	High	0.115404	0.0333873	0.00148824	PollutionHigh	0.0183617	37	37	COG0097	High
Feature566	Pollution	High	0.136362	0.0394749	0.00149689	PollutionHigh	0.0184433	37	37	COG0420	High
Feature1698	Pollution	High	0.114931	0.0332965	0.0015078	PollutionHigh	0.0185274	37	37	COG0328	High
Feature3501	Pollution	High	-0.427012	0.123692	0.00150594	PollutionHigh	0.0185274	37	37	COG2066	Low
Feature3427	Pollution	High	0.394082	0.114281	0.00152187	PollutionHigh	0.0186749	37	37	COG1528	High
Feature1266	Pollution	High	0.32736	0.0949704	0.00152767	PollutionHigh	0.0187207	37	37	COG3439	High
Feature3238	Pollution	High	0.12155	0.0352746	0.00153252	PollutionHigh	0.0187548	37	37	COG0812	High
Feature2577	Pollution	High	-0.171247	0.0497107	0.00153647	PollutionHigh	0.0187777	37	37	COG1801	Low
Feature2942	Pollution	High	0.434532	0.126178	0.00154099	PollutionHigh	0.0188076	37	37	COG4748	High
Feature1021	Pollution	High	-0.659537	0.191549	0.00154358	PollutionHigh	0.0188139	37	37	COG5285	Low
Feature3131	Pollution	High	-0.237901	0.0691591	0.00155745	PollutionHigh	0.0189573	37	37	COG2902	Low
Feature555	Pollution	High	0.828595	0.240963	0.00156266	PollutionHigh	0.0189952	37	37	COG4283	High
Feature1060	Pollution	High	0.222948	0.0650852	0.00162001	PollutionHigh	0.0195505	37	37	COG0419	High
Feature2877	Pollution	High	0.466503	0.136146	0.00161557	PollutionHigh	0.0195505	37	37	COG0716	High
Feature3050	Pollution	High	0.446752	0.13041	0.00161881	PollutionHigh	0.0195505	37	37	COG4633	High
Feature3713	Pollution	High	-0.920582	0.268768	0.00162129	PollutionHigh	0.0195505	37	37	COG2979	Low
Feature3833	Pollution	High	0.350742	0.102351	0.00161395	PollutionHigh	0.0195505	37	37	COG1782	High
Feature4152	Pollution	High	1.08512	0.316762	0.00161927	PollutionHigh	0.0195505	37	11	COG4925	High
Feature4074	Pollution	High	-0.379954	0.111044	0.00163709	PollutionHigh	0.0197148	37	37	COG3831	Low
Feature2014	Pollution	High	0.135876	0.039735	0.00164646	PollutionHigh	0.0198012	37	37	COG2001	High
Feature1320	Pollution	High	0.40984	0.119928	0.00165622	PollutionHigh	0.0198922	37	37	COG1518	High
Feature3241	Pollution	High	0.535702	0.156813	0.0016616	PollutionHigh	0.0199304	37	37	COG1241	High
Feature2254	Pollution	High	-0.104177	0.030511	0.00166966	PollutionHigh	0.0200006	37	37	COG0243	Low
Feature1665	Pollution	High	0.140249	0.0410967	0.00167765	PollutionHigh	0.0200698	37	37	COG0197	High
Feature1061	Pollution	High	0.391845	0.114852	0.00168185	PollutionHigh	0.0200729	37	37	COG2826	High
Feature3096	Pollution	High	0.132386	0.0388113	0.00168521	PollutionHigh	0.0200806	37	37	COG0213	High
Feature733	Pollution	High	0.123177	0.0361304	0.00169339	PollutionHigh	0.0201251	37	37	COG0842	High
Feature3643	Pollution	High	0.132948	0.0389933	0.00169216	PollutionHigh	0.0201251	37	37	COG0203	High
Feature1715	Pollution	High	-0.686212	0.201421	0.00170442	PollutionHigh	0.0201767	37	37	COG1767	Low
Feature1966	Pollution	High	0.562471	0.165095	0.00170397	PollutionHigh	0.0201767	37	37	COG5617	High
Feature4071	Pollution	High	0.24436	0.0717083	0.00170053	PollutionHigh	0.0201767	37	37	COG0863	High
Feature2246	Pollution	High	0.617369	0.181401	0.00172084	PollutionHigh	0.0203287	37	37	COG3563	High
Feature2657	Pollution	High	0.128777	0.0378406	0.00172174	PollutionHigh	0.0203287	37	37	COG0149	High
Feature627	Pollution	High	0.602696	0.177397	0.00174869	PollutionHigh	0.0205744	37	37	COG1646	High
Feature3560	Pollution	High	0.396612	0.116744	0.00174937	PollutionHigh	0.0205744	37	37	COG1179	High
Feature4220	Pollution	High	-0.186715	0.0549473	0.00174569	PollutionHigh	0.0205744	37	37	COG1566	Low
Feature1842	Pollution	High	-0.533043	0.15694	0.00175323	PollutionHigh	0.0205931	37	37	COG4104	Low
Feature2776	Pollution	High	0.121497	0.0358179	0.00177437	PollutionHigh	0.0208143	37	37	COG1086	High
Feature2878	Pollution	High	0.788785	0.2327	0.00178579	PollutionHigh	0.0209212	37	37	COG3723	High
Feature831	Pollution	High	-0.458994	0.13556	0.00180429	PollutionHigh	0.0211107	37	37	COG3806	Low
Feature2120	Pollution	High	0.280267	0.0827931	0.00180805	PollutionHigh	0.0211273	37	37	COG0425	High
Feature839	Pollution	High	0.258662	0.0764377	0.00181393	PollutionHigh	0.0211351	37	37	COG1843	High
Feature969	Pollution	High	-0.295021	0.0872159	0.00182038	PollutionHigh	0.0211351	37	37	COG1628	Low
Feature2089	Pollution	High	0.198273	0.0586091	0.00181876	PollutionHigh	0.0211351	37	37	COG0659	High
Feature3337	Pollution	High	0.169021	0.0499408	0.00181156	PollutionHigh	0.0211351	37	37	COG3383	High
Feature4297	Pollution	High	0.628205	0.185686	0.00181791	PollutionHigh	0.0211351	37	37	COG2053	High
Feature2711	Pollution	High	0.146569	0.0433487	0.00182772	PollutionHigh	0.0211888	37	37	COG0377	High
Feature2716	Pollution	High	0.465944	0.137822	0.00182969	PollutionHigh	0.0211888	37	37	COG3091	High
Feature341	Pollution	High	0.113292	0.0335535	0.00185131	PollutionHigh	0.0214119	37	37	COG0353	High
Feature920	Pollution	High	-0.314458	0.0931554	0.00185544	PollutionHigh	0.0214322	37	37	COG4630	Low
Feature402	Pollution	High	0.501242	0.148608	0.0018691	PollutionHigh	0.0214866	37	37	COG4485	High
Feature3075	Pollution	High	0.608912	0.180552	0.00187128	PollutionHigh	0.0214866	37	37	COG2909	High
Feature3900	Pollution	High	0.18844	0.0558779	0.00187201	PollutionHigh	0.0214866	37	37	COG1190	High
Feature4159	Pollution	High	-0.616048	0.182659	0.00187034	PollutionHigh	0.0214866	37	37	COG4323	Low
Feature4502	Pollution	High	0.735809	0.218147	0.00186871	PollutionHigh	0.0214866	37	37	COG1503	High
Feature2831	Pollution	High	-0.433233	0.12861	0.00189121	PollutionHigh	0.0216795	37	37	COG1812	Low
Feature3993	Pollution	High	0.122662	0.0364558	0.00191143	PollutionHigh	0.0218836	37	37	COG4603	High
Feature292	Pollution	High	0.146779	0.0436628	0.00192715	PollutionHigh	0.0220079	37	37	COG0603	High
Feature4449	Pollution	High	0.12907	0.0383936	0.0019266	PollutionHigh	0.0220079	37	37	COG0264	High
Feature271	Pollution	High	0.12883	0.0383338	0.00193184	PollutionHigh	0.0220291	37	37	COG0606	High
Feature1173	Pollution	High	-1.18303	0.352116	0.00193693	PollutionHigh	0.0220291	37	37	COG1411	Low
Feature1202	Pollution	High	0.147108	0.0437896	0.00193873	PollutionHigh	0.0220291	37	37	COG1158	High
Feature4051	Pollution	High	-0.161304	0.0480038	0.00193447	PollutionHigh	0.0220291	37	37	COG2609	Low
Feature47	Pollution	High	-0.200062	0.0595638	0.00194214	PollutionHigh	0.0220401	37	37	COG3496	Low
Feature2533	Pollution	High	0.437917	0.130456	0.0019525	PollutionHigh	0.02213	37	37	COG2975	High
Feature420	Pollution	High	-0.355543	0.10598	0.00196304	PollutionHigh	0.0221939	37	37	COG4828	Low
Feature1230	Pollution	High	0.112274	0.0334624	0.00196093	PollutionHigh	0.0221939	37	37	COG0088	High
Feature708	Pollution	High	-0.229241	0.0683962	0.00197996	PollutionHigh	0.0223572	37	37	COG2233	Low
Feature3415	Pollution	High	0.190396	0.0568389	0.00199015	PollutionHigh	0.0224443	37	37	COG0017	High
Feature3899	Pollution	High	1.0119	0.302159	0.00199486	PollutionHigh	0.0224695	37	37	COG4807	High
Feature2040	Pollution	High	-0.21069	0.0629745	0.00201241	PollutionHigh	0.022639	37	37	COG3517	Low
Feature1814	Pollution	High	0.116574	0.0348576	0.00201984	PollutionHigh	0.0226846	37	37	COG0104	High
Feature3660	Pollution	High	0.547633	0.163766	0.00202148	PollutionHigh	0.0226846	37	37	COG3944	High
Feature3771	Pollution	High	0.301951	0.0903152	0.00202523	PollutionHigh	0.0226986	37	37	COG1543	High
Feature2374	Pollution	High	0.268723	0.080416	0.00203424	PollutionHigh	0.0227488	37	37	COG3910	High
Feature2969	Pollution	High	0.30969	0.0926779	0.00203473	PollutionHigh	0.0227488	37	37	COG4880	High
Feature3368	Pollution	High	-0.402885	0.120636	0.00204512	PollutionHigh	0.0228368	37	37	COG1706	Low
Feature2211	Pollution	High	1.07423	0.321777	0.00205199	PollutionHigh	0.0228853	37	37	COG4769	High
Feature2070	Pollution	High	-0.366913	0.110113	0.00208721	PollutionHigh	0.0232208	37	37	COG3909	Low
Feature2335	Pollution	High	-0.807706	0.242376	0.00208548	PollutionHigh	0.0232208	37	37	COG2232	Low
Feature2358	Pollution	High	1.43093	0.429641	0.00209638	PollutionHigh	0.0232942	37	35	COG5513	High
Feature1018	Pollution	High	0.115709	0.0347712	0.0021122	PollutionHigh	0.0234192	37	37	COG0750	High
Feature2487	Pollution	High	-0.236126	0.0709593	0.0021128	PollutionHigh	0.0234192	37	37	COG3321	Low
Feature82	Pollution	High	1.16632	0.350619	0.00211951	PollutionHigh	0.0234584	37	34	COG3470	High
Feature870	Pollution	High	0.141672	0.0426055	0.0021267	PollutionHigh	0.0234584	37	37	COG1005	High
Feature1933	Pollution	High	0.187109	0.0562656	0.00212517	PollutionHigh	0.0234584	37	37	COG1651	High
Feature2103	Pollution	High	-0.635111	0.190983	0.00212509	PollutionHigh	0.0234584	37	37	COG3675	Low
Feature282	Pollution	High	0.115894	0.0348681	0.0021349	PollutionHigh	0.0235203	37	37	COG0751	High
Feature1073	Pollution	High	0.316352	0.0952382	0.00214691	PollutionHigh	0.0236238	37	37	COG1807	High
Feature100	Pollution	High	0.265877	0.0800656	0.00215244	PollutionHigh	0.0236559	37	37	COG0116	High
Feature1859	Pollution	High	0.116612	0.0351249	0.0021571	PollutionHigh	0.0236784	37	37	COG1057	High
Feature4505	Pollution	High	-0.778942	0.234785	0.00217029	PollutionHigh	0.0237944	37	37	COG5645	Low
Feature2962	Pollution	High	0.723062	0.218051	0.00218	PollutionHigh	0.0238719	37	37	COG1602	High
Feature1852	Pollution	High	-0.304024	0.0918046	0.00220585	PollutionHigh	0.0241258	37	37	COG3520	Low
Feature2316	Pollution	High	-0.681263	0.205819	0.00221562	PollutionHigh	0.0241805	37	37	COG3951	Low
Feature4259	Pollution	High	-0.176716	0.0533899	0.00221619	PollutionHigh	0.0241805	37	37	COG2907	Low
Feature172	Pollution	High	-0.237976	0.0719791	0.00223856	PollutionHigh	0.0243952	37	37	COG3510	Low
Feature4050	Pollution	High	0.731609	0.221341	0.0022436	PollutionHigh	0.0244207	37	37	COG0170	High
Feature4295	Pollution	High	0.530067	0.160393	0.00224686	PollutionHigh	0.0244269	37	37	COG1174	High
Feature2905	Pollution	High	0.332284	0.100635	0.00226469	PollutionHigh	0.0245634	37	37	COG0428	High
Feature3070	Pollution	High	1.25763	0.380913	0.00226628	PollutionHigh	0.0245634	37	30	COG1901	High
Feature4209	Pollution	High	0.250482	0.0758716	0.00226755	PollutionHigh	0.0245634	37	37	COG0582	High
Feature2173	Pollution	High	-0.314489	0.0953486	0.00228653	PollutionHigh	0.0247098	37	37	COG5379	Low
Feature2686	Pollution	High	-0.236652	0.0717403	0.00228387	PollutionHigh	0.0247098	37	37	COG4307	Low
Feature1356	Pollution	High	0.557201	0.169063	0.00230192	PollutionHigh	0.0248439	37	37	COG3257	High
Feature4415	Pollution	High	-0.9959	0.302209	0.00230443	PollutionHigh	0.0248439	37	37	COG2747	Low
Feature3377	Pollution	High	-0.143272	0.0435392	0.00233415	PollutionHigh	0.0251344	37	37	COG3436	Low
Feature1207	Pollution	High	-0.545412	0.165814	0.00234259	PollutionHigh	0.0251953	37	37	COG1907	Low
Feature1296	Pollution	High	-0.495027	0.15052	0.00234579	PollutionHigh	0.0251999	37	37	COG5477	Low
Feature2994	Pollution	High	-0.540371	0.164383	0.00235535	PollutionHigh	0.0252427	37	37	COG2948	Low
Feature3985	Pollution	High	-0.566996	0.172482	0.00235528	PollutionHigh	0.0252427	37	37	COG5605	Low
Feature3836	Pollution	High	-0.274423	0.0835118	0.00236315	PollutionHigh	0.0252963	37	37	COG3651	Low
Feature3768	Pollution	High	-0.307026	0.0934813	0.00237387	PollutionHigh	0.0253811	37	37	COG3828	Low
Feature2059	Pollution	High	-0.298211	0.0908123	0.00237728	PollutionHigh	0.0253875	37	37	COG5276	Low
Feature1078	Pollution	High	0.272489	0.0830195	0.00238749	PollutionHigh	0.0254665	37	37	COG2109	High
Feature1350	Pollution	High	0.585832	0.178543	0.00239419	PollutionHigh	0.025508	37	37	COG1245	High
Feature170	Pollution	High	-0.564911	0.172255	0.00240499	PollutionHigh	0.0255741	37	37	COG2845	Low
Feature1861	Pollution	High	-0.422944	0.128989	0.00240887	PollutionHigh	0.0255741	37	37	COG3515	Low
Feature2691	Pollution	High	-1.29865	0.396023	0.00240678	PollutionHigh	0.0255741	37	36	COG2882	Low
Feature2438	Pollution	High	0.181607	0.0554009	0.00241444	PollutionHigh	0.0256033	37	37	COG1061	High
Feature141	Pollution	High	-0.283031	0.0864939	0.00245218	PollutionHigh	0.0259427	37	37	COG3682	Low
Feature1517	Pollution	High	0.181585	0.0555048	0.00245709	PollutionHigh	0.0259643	37	37	COG2317	High
Feature4447	Pollution	High	0.0495758	0.0151559	0.00246009	PollutionHigh	0.0259657	37	37	COG0436	High
Feature4411	Pollution	High	0.216765	0.0663553	0.00248876	PollutionHigh	0.0262377	37	37	COG0214	High
Feature721	Pollution	High	-0.708254	0.216947	0.00250281	PollutionHigh	0.0263293	37	37	COG5453	Low
Feature3883	Pollution	High	0.124347	0.0380897	0.00250327	PollutionHigh	0.0263293	37	37	COG0592	High
Feature2721	Pollution	High	-0.372727	0.114235	0.00251504	PollutionHigh	0.0264225	37	37	COG3886	Low
Feature2912	Pollution	High	0.292837	0.0898004	0.00252747	PollutionHigh	0.0265224	37	37	COG4067	High
Feature891	Pollution	High	0.600432	0.184188	0.00253484	PollutionHigh	0.0265382	37	37	COG1608	High
Feature1050	Pollution	High	0.427417	0.131113	0.00253467	PollutionHigh	0.0265382	37	37	COG2222	High
Feature1461	Pollution	High	0.275907	0.0846777	0.0025455	PollutionHigh	0.0265576	37	37	COG2876	High
Feature2703	Pollution	High	-0.486204	0.149186	0.00254052	PollutionHigh	0.0265576	37	37	COG5180	Low
Feature3663	Pollution	High	-0.276364	0.084809	0.00254316	PollutionHigh	0.0265576	37	37	COG1487	Low
Feature1222	Pollution	High	-0.13013	0.0399434	0.00254862	PollutionHigh	0.0265596	37	37	COG4935	Low
Feature4399	Pollution	High	-0.296658	0.0911008	0.00255881	PollutionHigh	0.0266351	37	37	COG4867	Low
Feature2623	Pollution	High	0.23762	0.0730382	0.00257945	PollutionHigh	0.0268191	37	37	COG1195	High
Feature4064	Pollution	High	0.3494	0.107442	0.00258906	PollutionHigh	0.0268883	37	37	COG4152	High
Feature1435	Pollution	High	0.305456	0.0939774	0.00260063	PollutionHigh	0.0269774	37	37	COG0551	High
Feature1449	Pollution	High	-0.330999	0.102016	0.00264074	PollutionHigh	0.0273309	37	37	COG3256	Low
Feature119	Pollution	High	-0.761386	0.234723	0.00264652	PollutionHigh	0.0273595	37	37	COG4762	Low
Feature2220	Pollution	High	-0.662776	0.20468	0.0026869	PollutionHigh	0.0277136	37	37	COG4857	Low
Feature902	Pollution	High	-0.485447	0.150034	0.00270502	PollutionHigh	0.0278688	37	37	COG1987	Low
Feature1683	Pollution	High	-0.519255	0.160556	0.00271573	PollutionHigh	0.0278859	37	37	COG3724	Low
Feature1825	Pollution	High	0.0991586	0.0306574	0.00271349	PollutionHigh	0.0278859	37	37	COG1131	High
Feature1835	Pollution	High	-0.135375	0.041874	0.00272431	PollutionHigh	0.0278859	37	37	COG1842	Low
Feature2063	Pollution	High	0.929019	0.287265	0.00271639	PollutionHigh	0.0278859	37	37	COG4392	High
Feature2875	Pollution	High	0.775047	0.239704	0.00272122	PollutionHigh	0.0278859	37	37	COG0827	High
Feature3515	Pollution	High	-0.394196	0.121936	0.00272516	PollutionHigh	0.0278859	37	37	COG4398	Low
Feature3705	Pollution	High	-0.533253	0.164974	0.00272847	PollutionHigh	0.0278883	37	37	COG1684	Low
Feature838	Pollution	High	0.397312	0.122945	0.00273375	PollutionHigh	0.0279022	37	37	COG0864	High
Feature2677	Pollution	High	0.139146	0.0430618	0.00273599	PollutionHigh	0.0279022	37	37	COG0538	High
Feature1772	Pollution	High	1.00687	0.311664	0.00274098	PollutionHigh	0.0279216	37	37	COG3294	High
Feature3289	Pollution	High	0.09423	0.0291816	0.00275231	PollutionHigh	0.0280055	37	37	COG1003	High
Feature2521	Pollution	High	-1.1533	0.357506	0.00277531	PollutionHigh	0.0282079	37	24	COG4357	Low
Feature3108	Pollution	High	0.394502	0.122362	0.0027895	PollutionHigh	0.0282886	37	37	COG3676	High
Feature3546	Pollution	High	0.0982092	0.0304587	0.00278741	PollutionHigh	0.0282886	37	37	COG0292	High
Feature4129	Pollution	High	0.140731	0.0436703	0.00280044	PollutionHigh	0.0283678	37	37	COG0605	High
Feature1901	Pollution	High	-0.232029	0.0720394	0.00281338	PollutionHigh	0.0284352	37	37	COG3268	Low
Feature3463	Pollution	High	0.42169	0.130923	0.00281312	PollutionHigh	0.0284352	37	37	COG0731	High
Feature705	Pollution	High	1.19417	0.370909	0.00282295	PollutionHigh	0.0285001	37	18	COG5650	High
Feature2066	Pollution	High	0.79855	0.248213	0.00284095	PollutionHigh	0.0286499	37	37	COG2139	High
Feature918	Pollution	High	0.145692	0.0453076	0.0028529	PollutionHigh	0.0287384	37	37	COG1570	High
Feature1024	Pollution	High	-0.337448	0.104957	0.00285672	PollutionHigh	0.0287449	37	37	COG4445	Low
Feature367	Pollution	High	-0.324063	0.100874	0.00287633	PollutionHigh	0.0289059	37	37	COG3409	Low
Feature2462	Pollution	High	-0.397357	0.123703	0.00287909	PollutionHigh	0.0289059	37	37	COG1419	Low
Feature382	Pollution	High	0.923644	0.287756	0.00289732	PollutionHigh	0.0290245	37	37	COG2097	High
Feature1575	Pollution	High	1.58632	0.494185	0.00289606	PollutionHigh	0.0290245	37	26	COG4377	High
Feature1667	Pollution	High	0.641782	0.200006	0.00290506	PollutionHigh	0.0290699	37	37	COG1783	High
Feature1495	Pollution	High	-0.468669	0.146118	0.00291554	PollutionHigh	0.0291104	37	37	COG4427	Low
Feature1950	Pollution	High	-0.104688	0.0326347	0.00291237	PollutionHigh	0.0291104	37	37	COG1721	Low
Feature2830	Pollution	High	0.600279	0.187279	0.00293255	PollutionHigh	0.029248	37	37	COG4894	High
Feature2882	Pollution	High	-0.649987	0.203079	0.00296875	PollutionHigh	0.0295765	37	37	COG4957	Low
Feature2536	Pollution	High	0.122826	0.0383935	0.00298076	PollutionHigh	0.0296635	37	37	COG0228	High
Feature971	Pollution	High	-1.02857	0.321572	0.00298527	PollutionHigh	0.0296707	37	37	COG5430	Low
Feature2101	Pollution	High	-0.892307	0.279001	0.00298804	PollutionHigh	0.0296707	37	37	COG3805	Low
Feature2687	Pollution	High	0.65248	0.204271	0.00302023	PollutionHigh	0.0299575	37	37	COG3545	High
Feature3451	Pollution	High	-0.455866	0.142784	0.00303224	PollutionHigh	0.0300437	37	37	COG1558	Low
Feature3543	Pollution	High	0.0667609	0.0209154	0.00303818	PollutionHigh	0.0300697	37	37	COG0112	High
Feature4282	Pollution	High	0.166777	0.0522951	0.0030609	PollutionHigh	0.0302615	37	37	COG4965	High
Feature3789	Pollution	High	0.079396	0.0249096	0.00307543	PollutionHigh	0.0303719	37	37	COG0299	High
Feature430	Pollution	High	-0.100689	0.0315943	0.00307902	PollutionHigh	0.0303743	37	37	COG1404	Low
Feature2096	Pollution	High	0.101773	0.0319562	0.00309668	PollutionHigh	0.0305153	37	37	COG0118	High
Feature1936	Pollution	High	0.125347	0.0394174	0.00313616	PollutionHigh	0.0308372	37	37	COG0185	High
Feature3576	Pollution	High	-0.0811539	0.025563	0.00318077	PollutionHigh	0.0312419	37	37	COG1538	Low
Feature285	Pollution	High	0.146314	0.0461245	0.00320205	PollutionHigh	0.0313489	37	37	COG0252	High
Feature1789	Pollution	High	-0.314774	0.0992064	0.00319548	PollutionHigh	0.0313489	37	37	COG1320	Low
Feature2753	Pollution	High	0.472117	0.14882	0.00319991	PollutionHigh	0.0313489	37	37	COG4845	High
Feature2681	Pollution	High	0.151647	0.0478123	0.00320573	PollutionHigh	0.0313511	37	37	COG0176	High
Feature2606	Pollution	High	-0.78701	0.248185	0.00321128	PollutionHigh	0.0313714	37	37	COG1891	Low
Feature3382	Pollution	High	0.131519	0.0414869	0.00321907	PollutionHigh	0.0314137	37	37	COG0034	High
Feature1041	Pollution	High	-0.653309	0.206232	0.00323884	PollutionHigh	0.0315726	37	37	COG3812	Low
Feature2468	Pollution	High	-0.528673	0.166954	0.00324954	PollutionHigh	0.0316428	37	37	COG1662	Low
Feature4455	Pollution	High	-0.134229	0.0424627	0.00329698	PollutionHigh	0.0320703	37	37	COG2766	Low
Feature1510	Pollution	High	-0.364693	0.115439	0.00331378	PollutionHigh	0.0321991	37	37	COG1298	Low
Feature1597	Pollution	High	-0.653178	0.206858	0.00332759	PollutionHigh	0.0322987	37	37	COG4899	Low
Feature4107	Pollution	High	1.44998	0.459473	0.00334404	PollutionHigh	0.0324236	37	31	COG2163	High
Feature2812	Pollution	High	0.115131	0.0364932	0.00335183	PollutionHigh	0.0324297	37	37	COG0089	High
Feature890	Pollution	High	0.117307	0.0372153	0.00337639	PollutionHigh	0.0326324	37	37	COG1022	High
Feature1142	Pollution	High	0.328309	0.104179	0.00338279	PollutionHigh	0.0326594	37	37	COG4063	High
Feature474	Pollution	High	-0.335906	0.106631	0.0033936	PollutionHigh	0.0327289	37	37	COG1291	Low
Feature738	Pollution	High	0.413201	0.13125	0.00341147	PollutionHigh	0.0327617	37	37	COG1350	High
Feature1446	Pollution	High	0.227287	0.0721785	0.00340454	PollutionHigh	0.0327617	37	37	COG3307	High
Feature2441	Pollution	High	0.236312	0.0750626	0.00341141	PollutionHigh	0.0327617	37	37	COG3642	High
Feature3558	Pollution	High	-1.25412	0.398323	0.00340874	PollutionHigh	0.0327617	37	37	COG5330	Low
Feature1734	Pollution	High	-0.640581	0.203518	0.00341735	PollutionHigh	0.0327834	37	37	COG1124	Low
Feature238	Pollution	High	0.112343	0.0356985	0.00342224	PollutionHigh	0.0327956	37	37	COG5009	High
Feature3896	Pollution	High	-0.795051	0.252812	0.00344184	PollutionHigh	0.0329059	37	37	COG3554	Low
Feature4458	Pollution	High	0.565738	0.179912	0.00344465	PollutionHigh	0.0329059	37	37	COG5207	High
Feature694	Pollution	High	0.579232	0.184365	0.00346975	PollutionHigh	0.0331107	37	37	COG3205	High
Feature2668	Pollution	High	0.667711	0.212584	0.00347744	PollutionHigh	0.0331491	37	37	COG4895	High
Feature1632	Pollution	High	1.20434	0.383802	0.00350508	PollutionHigh	0.0333775	37	27	COG5416	High
Feature186	Pollution	High	0.651138	0.207652	0.00352555	PollutionHigh	0.033502	37	37	COG1500	High
Feature2362	Pollution	High	0.362684	0.115658	0.00352442	PollutionHigh	0.033502	37	37	COG0648	High
Feature3578	Pollution	High	0.16396	0.0523374	0.00355332	PollutionHigh	0.0336951	37	37	COG0602	High
Feature3635	Pollution	High	0.0955742	0.0305048	0.00355013	PollutionHigh	0.0336951	37	37	COG0859	High
Feature1765	Pollution	High	-0.221148	0.0706565	0.00357999	PollutionHigh	0.0339125	37	37	COG0834	Low
Feature760	Pollution	High	0.341954	0.109275	0.00358559	PollutionHigh	0.0339188	37	37	COG0327	High
Feature2263	Pollution	High	0.169136	0.0540535	0.00358815	PollutionHigh	0.0339188	37	37	COG0822	High
Feature1836	Pollution	High	0.10087	0.0322485	0.00359888	PollutionHigh	0.0339849	37	37	COG0130	High
Feature2293	Pollution	High	0.133155	0.042587	0.00361083	PollutionHigh	0.0340084	37	37	COG1560	High
Feature2545	Pollution	High	0.0913166	0.0292077	0.00361264	PollutionHigh	0.0340084	37	37	COG1530	High
Feature3082	Pollution	High	0.100841	0.0322479	0.00360697	PollutionHigh	0.0340084	37	37	COG0681	High
Feature3080	Pollution	High	0.255622	0.0819007	0.00366378	PollutionHigh	0.034454	37	37	COG3407	High
Feature1877	Pollution	High	0.441299	0.141414	0.00366858	PollutionHigh	0.0344634	37	37	COG4401	High
Feature493	Pollution	High	0.414999	0.133142	0.00370407	PollutionHigh	0.0347376	37	37	COG3740	High
Feature3003	Pollution	High	-0.144159	0.0462519	0.00370545	PollutionHigh	0.0347376	37	37	COG0651	Low
Feature912	Pollution	High	0.659373	0.211655	0.00372002	PollutionHigh	0.0348382	37	37	COG1632	High
Feature507	Pollution	High	-0.148531	0.0476937	0.00373031	PollutionHigh	0.0348984	37	37	COG4651	Low
Feature1239	Pollution	High	0.331472	0.106492	0.0037462	PollutionHigh	0.0350104	37	37	COG1041	High
Feature1965	Pollution	High	-0.403647	0.129696	0.00375001	PollutionHigh	0.0350104	37	37	COG0625	Low
Feature3853	Pollution	High	-0.34339	0.110433	0.00377746	PollutionHigh	0.0351789	37	37	COG3748	Low
Feature3906	Pollution	High	-0.222244	0.0714779	0.00377971	PollutionHigh	0.0351789	37	37	COG0154	Low
Feature4170	Pollution	High	0.0924782	0.0297396	0.00377643	PollutionHigh	0.0351789	37	37	COG0152	High
Feature4342	Pollution	High	-0.910146	0.292774	0.0037853	PollutionHigh	0.0351948	37	37	COG4457	Low
Feature3153	Pollution	High	-0.516091	0.166117	0.00380436	PollutionHigh	0.0353357	37	37	COG1580	Low
Feature984	Pollution	High	0.158192	0.0509446	0.00382045	PollutionHigh	0.0354488	37	37	COG1830	High
Feature3078	Pollution	High	-0.188161	0.0606071	0.00382633	PollutionHigh	0.035467	37	37	COG3320	Low
Feature4343	Pollution	High	0.875784	0.282155	0.00383322	PollutionHigh	0.0354945	37	34	COG5950	High
Feature4392	Pollution	High	0.113071	0.0364514	0.00385282	PollutionHigh	0.0356396	37	37	COG0799	High
Feature4404	Pollution	High	0.324872	0.104911	0.00390684	PollutionHigh	0.0361024	37	37	COG2131	High
Feature1190	Pollution	High	-0.921472	0.297612	0.00391139	PollutionHigh	0.0361045	37	37	COG3615	Low
Feature2074	Pollution	High	0.184623	0.0596353	0.00391505	PollutionHigh	0.0361045	37	37	COG0338	High
Feature1166	Pollution	High	0.177466	0.0573406	0.00392454	PollutionHigh	0.0361553	37	37	COG1216	High
Feature3159	Pollution	High	-0.322985	0.10438	0.00393091	PollutionHigh	0.0361771	37	37	COG0146	Low
Feature3686	Pollution	High	-0.403821	0.130605	0.00395559	PollutionHigh	0.0363673	37	37	COG3618	Low
Feature1109	Pollution	High	0.539747	0.17462	0.00396539	PollutionHigh	0.0364205	37	10	COG2098	High
Feature2935	Pollution	High	-0.0889972	0.0287999	0.0039736	PollutionHigh	0.0364588	37	37	COG0367	Low
Feature2333	Pollution	High	0.139661	0.0452145	0.00398751	PollutionHigh	0.0365495	37	37	COG2379	High
Feature3058	Pollution	High	-0.628373	0.203494	0.00399728	PollutionHigh	0.036602	37	37	COG2764	Low
Feature2640	Pollution	High	-0.749578	0.242791	0.00400347	PollutionHigh	0.0366217	37	37	COG3096	Low
Feature3422	Pollution	High	0.186583	0.0604614	0.00401771	PollutionHigh	0.0367148	37	37	COG0274	High
Feature3296	Pollution	High	0.167477	0.0542975	0.00403405	PollutionHigh	0.036827	37	37	COG2340	High
Feature3951	Pollution	High	-0.41712	0.135263	0.00404109	PollutionHigh	0.0368541	37	37	COG4134	Low
Feature3067	Pollution	High	0.391511	0.126978	0.00404599	PollutionHigh	0.0368617	37	37	COG1474	High
Feature14	Pollution	High	-0.200131	0.064917	0.00405046	PollutionHigh	0.0368653	37	37	COG4111	Low
Feature585	Pollution	High	-1.10153	0.357587	0.00407616	PollutionHigh	0.037062	37	35	COG5754	Low
Feature44	Pollution	High	-0.460924	0.149698	0.00409156	PollutionHigh	0.0371274	37	37	COG4405	Low
Feature246	Pollution	High	-0.202295	0.0656965	0.00408932	PollutionHigh	0.0371274	37	37	COG0596	Low
Feature3074	Pollution	High	0.192153	0.0624717	0.00412581	PollutionHigh	0.0374007	37	37	COG2453	High
Feature3340	Pollution	High	0.444742	0.144691	0.00414844	PollutionHigh	0.0375682	37	37	COG3254	High
Feature797	Pollution	High	-0.411337	0.133955	0.00418132	PollutionHigh	0.0378282	37	37	COG1377	Low
Feature1176	Pollution	High	-0.139278	0.0453649	0.00418745	PollutionHigh	0.0378459	37	37	COG1058	Low
Feature1850	Pollution	High	0.41294	0.134605	0.00421354	PollutionHigh	0.0380437	37	37	COG3028	High
Feature3495	Pollution	High	0.122602	0.0400426	0.00427995	PollutionHigh	0.0385664	37	37	COG1381	High
Feature281	Pollution	High	0.125982	0.0411732	0.00430211	PollutionHigh	0.0387276	37	37	COG0718	High
Feature3444	Pollution	High	0.129368	0.0423017	0.00432	PollutionHigh	0.0388114	37	37	COG1466	High
Feature3500	Pollution	High	0.0867105	0.0283504	0.00431659	PollutionHigh	0.0388114	37	37	COG5405	High
Feature4077	Pollution	High	0.234	0.0765248	0.00432436	PollutionHigh	0.0388121	37	37	COG1956	High
Feature3330	Pollution	High	-0.163274	0.0534283	0.00434574	PollutionHigh	0.0389653	37	37	COG1893	Low
Feature411	Pollution	High	0.209401	0.0685761	0.0043729	PollutionHigh	0.0391701	37	37	COG2908	High
Feature272	Pollution	High	-1.33614	0.437638	0.00437827	PollutionHigh	0.0391795	37	37	COG3701	Low
Feature4435	Pollution	High	-0.460858	0.150997	0.00438957	PollutionHigh	0.0392418	37	37	COG0666	Low
Feature3983	Pollution	High	-0.435473	0.142736	0.00440319	PollutionHigh	0.0393247	37	37	COG1231	Low
Feature3175	Pollution	High	-0.391348	0.128321	0.00441626	PollutionHigh	0.0394026	37	37	COG5486	Low
Feature1979	Pollution	High	0.579401	0.190049	0.00442865	PollutionHigh	0.0394742	37	37	COG1635	High
Feature2642	Pollution	High	-0.172864	0.0567512	0.00445984	PollutionHigh	0.0397132	37	37	COG3132	Low
Feature869	Pollution	High	-0.632563	0.207936	0.00450521	PollutionHigh	0.0399252	37	37	COG1261	Low
Feature1179	Pollution	High	1.40343	0.461341	0.0045057	PollutionHigh	0.0399252	37	35	COG3444	High
Feature1279	Pollution	High	-0.0649572	0.021346	0.00449404	PollutionHigh	0.0399252	37	37	COG4122	Low
Feature1704	Pollution	High	0.486059	0.159717	0.00449171	PollutionHigh	0.0399252	37	37	COG5498	High
Feature2138	Pollution	High	1.03305	0.33958	0.00450499	PollutionHigh	0.0399252	37	36	COG3042	High
Feature167	Pollution	High	0.326406	0.107336	0.0045186	PollutionHigh	0.0400005	37	37	COG3281	High
Feature516	Pollution	High	0.173083	0.0569808	0.00455873	PollutionHigh	0.0403162	37	37	COG0348	High
Feature1228	Pollution	High	0.289108	0.0952282	0.00457806	PollutionHigh	0.0404477	37	37	COG1592	High
Feature2197	Pollution	High	0.118768	0.039148	0.00460344	PollutionHigh	0.0406324	37	37	COG0564	High
Feature3446	Pollution	High	-0.574631	0.189679	0.00465549	PollutionHigh	0.0410517	37	37	COG5606	Low
Feature977	Pollution	High	-0.448595	0.148105	0.00466265	PollutionHigh	0.0410749	37	37	COG1766	Low
Feature598	Pollution	High	0.0572839	0.0189234	0.00468391	PollutionHigh	0.041222	37	37	COG0289	High
Feature808	Pollution	High	-0.454473	0.150253	0.00471359	PollutionHigh	0.041443	37	37	COG3526	Low
Feature3862	Pollution	High	-0.412945	0.136626	0.00474126	PollutionHigh	0.0416459	37	37	COG0783	Low
Feature676	Pollution	High	-0.611238	0.202324	0.00475827	PollutionHigh	0.0417547	37	37	COG3576	Low
Feature3666	Pollution	High	0.583628	0.193263	0.0047733	PollutionHigh	0.0418461	37	37	COG1152	High
Feature2723	Pollution	High	-0.375166	0.12426	0.00478145	PollutionHigh	0.041877	37	37	COG1442	Low
Feature1525	Pollution	High	0.0997158	0.0330527	0.00481045	PollutionHigh	0.0420902	37	37	COG0090	High
Feature1045	Pollution	High	0.468798	0.15552	0.00484145	PollutionHigh	0.0423206	37	37	COG2238	High
Feature769	Pollution	High	0.0802601	0.0266309	0.00484901	PollutionHigh	0.0423459	37	37	COG0770	High
Feature563	Pollution	High	-0.480053	0.15933	0.00485975	PollutionHigh	0.0423987	37	37	COG3703	Low
Feature226	Pollution	High	-0.266182	0.0884662	0.00491149	PollutionHigh	0.0424929	37	37	COG5001	Low
Feature302	Pollution	High	0.236768	0.0786742	0.00490357	PollutionHigh	0.0424929	37	37	COG0853	High
Feature419	Pollution	High	-0.251462	0.0835253	0.00488915	PollutionHigh	0.0424929	37	37	COG3519	Low
Feature659	Pollution	High	0.103831	0.0345096	0.00491277	PollutionHigh	0.0424929	37	37	COG1327	High
Feature2644	Pollution	High	0.692281	0.230088	0.00491267	PollutionHigh	0.0424929	37	37	COG1581	High
Feature3870	Pollution	High	0.49079	0.163093	0.00490632	PollutionHigh	0.0424929	37	37	COG4268	High
Feature3872	Pollution	High	0.143775	0.0477792	0.00490752	PollutionHigh	0.0424929	37	37	COG0186	High
Feature4406	Pollution	High	-0.121359	0.0403105	0.00488935	PollutionHigh	0.0424929	37	37	COG1052	Low
Feature4426	Pollution	High	0.0806803	0.0267985	0.00488897	PollutionHigh	0.0424929	37	37	COG0345	High
Feature3911	Pollution	High	-0.312822	0.104016	0.0049295	PollutionHigh	0.0425969	37	37	COG3263	Low
Feature1396	Pollution	High	-0.283948	0.0944332	0.00493691	PollutionHigh	0.0426203	37	37	COG3607	Low
Feature183	Pollution	High	-1.08394	0.360675	0.0049569	PollutionHigh	0.0427521	37	37	COG5589	Low
Feature2028	Pollution	High	-0.163468	0.0544139	0.00497163	PollutionHigh	0.0428383	37	37	COG1347	Low
Feature3091	Pollution	High	-0.491044	0.163553	0.00499474	PollutionHigh	0.0429966	37	37	COG4638	Low
Feature2982	Pollution	High	-0.533273	0.177763	0.0050266	PollutionHigh	0.0432297	37	37	COG3779	Low
Feature4069	Pollution	High	-0.364517	0.121545	0.00503783	PollutionHigh	0.0432852	37	37	COG3609	Low
Feature3202	Pollution	High	0.102699	0.034267	0.00506396	PollutionHigh	0.0434685	37	37	COG0617	High
Feature732	Pollution	High	0.129858	0.0433473	0.00508085	PollutionHigh	0.0435721	37	37	COG0231	High
Feature1464	Pollution	High	0.0844994	0.0282183	0.00509743	PollutionHigh	0.0436729	37	37	COG0315	High
Feature560	Pollution	High	0.67118	0.224198	0.00510802	PollutionHigh	0.0437223	37	37	COG2123	High
Feature1620	Pollution	High	-0.245261	0.0820238	0.00515531	PollutionHigh	0.0440855	37	37	COG3424	Low
Feature3647	Pollution	High	0.174985	0.0585304	0.00516157	PollutionHigh	0.0440973	37	37	COG1695	High
Feature2122	Pollution	High	0.0561669	0.0188033	0.00519597	PollutionHigh	0.044266	37	37	COG0045	High
Feature2417	Pollution	High	0.10051	0.0336457	0.00519298	PollutionHigh	0.044266	37	37	COG1702	High
Feature2802	Pollution	High	0.100713	0.0337137	0.0051931	PollutionHigh	0.044266	37	37	COG0229	High
Feature305	Pollution	High	-0.235784	0.0790131	0.00523593	PollutionHigh	0.0445644	37	37	COG3823	Low
Feature850	Pollution	High	0.173962	0.0583195	0.00525221	PollutionHigh	0.0445774	37	37	COG1682	High
Feature1373	Pollution	High	0.0855741	0.0286867	0.00525024	PollutionHigh	0.0445774	37	37	COG0284	High
Feature3307	Pollution	High	-0.204685	0.0686104	0.005247	PollutionHigh	0.0445774	37	37	COG2111	Low
Feature1939	Pollution	High	0.426264	0.143032	0.00528896	PollutionHigh	0.0448472	37	37	COG4365	High
Feature2696	Pollution	High	-0.300775	0.10095	0.00529921	PollutionHigh	0.0448921	37	37	COG3333	Low
Feature174	Pollution	High	-0.937813	0.314892	0.00531637	PollutionHigh	0.0449954	37	37	COG2240	Low
Feature3458	Pollution	High	0.368151	0.123664	0.00533263	PollutionHigh	0.0450909	37	37	COG4199	High
Feature991	Pollution	High	0.382441	0.128585	0.00537105	PollutionHigh	0.0452888	37	37	COG1871	High
Feature1284	Pollution	High	0.164629	0.0553487	0.00536883	PollutionHigh	0.0452888	37	37	COG1329	High
Feature2331	Pollution	High	-0.214874	0.0722377	0.0053668	PollutionHigh	0.0452888	37	37	COG5433	Low
Feature1113	Pollution	High	-1.29146	0.434457	0.00539387	PollutionHigh	0.0454389	37	30	COG1445	Low
Feature489	Pollution	High	0.181199	0.0609737	0.00540531	PollutionHigh	0.045493	37	37	COG1104	High
Feature3167	Pollution	High	-0.407312	0.137304	0.00547914	PollutionHigh	0.0460716	37	37	COG3777	Low
Feature400	Pollution	High	0.131099	0.0442354	0.00551926	PollutionHigh	0.0462706	37	37	COG0047	High
Feature998	Pollution	High	0.355983	0.120119	0.00552026	PollutionHigh	0.0462706	37	37	COG2210	High
Feature2232	Pollution	High	0.13981	0.0471793	0.00552325	PollutionHigh	0.0462706	37	37	COG2956	High
Feature4296	Pollution	High	0.828444	0.27951	0.00551565	PollutionHigh	0.0462706	37	37	COG5377	High
Feature240	Pollution	High	0.159468	0.0538205	0.00552921	PollutionHigh	0.0462777	37	37	COG1120	High
Feature1688	Pollution	High	-0.117658	0.0397217	0.00554214	PollutionHigh	0.0463431	37	37	COG1359	Low
Feature3731	Pollution	High	0.506406	0.171027	0.00555755	PollutionHigh	0.0464291	37	37	COG5941	High
Feature855	Pollution	High	0.0966032	0.032663	0.00560642	PollutionHigh	0.0467943	37	37	COG0782	High
Feature2560	Pollution	High	-0.151523	0.0512564	0.0056264	PollutionHigh	0.0469177	37	37	COG2425	Low
Feature1783	Pollution	High	-0.211212	0.0715066	0.00566179	PollutionHigh	0.0471695	37	37	COG1006	Low
Feature2646	Pollution	High	0.312737	0.106027	0.00572227	PollutionHigh	0.0476295	37	37	COG1203	High
Feature3253	Pollution	High	0.41861	0.141955	0.00573294	PollutionHigh	0.0476745	37	37	COG1594	High
Feature3196	Pollution	High	0.284094	0.0965574	0.00583163	PollutionHigh	0.0484294	37	37	COG1368	High
Feature3466	Pollution	High	-0.318802	0.108381	0.00584278	PollutionHigh	0.0484544	37	37	COG5470	Low
Feature3197	Pollution	High	0.981714	0.333915	0.00586487	PollutionHigh	0.0485931	37	37	COG4990	High
Feature1189	Pollution	High	0.276961	0.0942683	0.00589503	PollutionHigh	0.0487983	37	37	COG0270	High
Feature3945	Pollution	High	0.0801533	0.0272879	0.00590553	PollutionHigh	0.0488406	37	37	COG0537	High
Feature2595	Pollution	High	0.496517	0.169366	0.00599239	PollutionHigh	0.0495137	37	37	COG1097	High
Feature2054	Pollution	High	-0.83047	0.283415	0.0060139	PollutionHigh	0.0495559	37	37	COG5350	Low
Feature2881	Pollution	High	-0.703208	0.239974	0.00601196	PollutionHigh	0.0495559	37	37	COG3733	Low
Feature3271	Pollution	High	0.255906	0.0873192	0.00600668	PollutionHigh	0.0495559	37	37	COG1718	High
Feature1282	Pollution	High	-0.387534	0.132282	0.00602339	PollutionHigh	0.0495889	37	37	COG4160	Low
Feature1564	Pollution	High	-0.557498	0.190341	0.00603372	PollutionHigh	0.0496288	37	37	COG5424	Low
Feature754	Pollution	High	-0.613856	0.209652	0.00604868	PollutionHigh	0.0496465	37	37	COG4636	Low
Feature2990	Pollution	High	0.0573325	0.0195825	0.00605231	PollutionHigh	0.0496465	37	37	COG0372	High
Feature132	Pollution	High	1.15275	0.394009	0.00608401	PollutionHigh	0.0498614	37	22	COG4900	High
Feature2795	Pollution	High	0.113041	0.0386439	0.00609188	PollutionHigh	0.0498807	37	37	COG2255	High
Feature830	Pollution	High	-0.430967	0.147374	0.00610566	PollutionHigh	0.0499078	37	37	COG1749	Low
Feature1960	Pollution	High	-0.253233	0.0866076	0.00611172	PollutionHigh	0.0499078	37	37	COG0346	Low
Feature4196	Pollution	High	0.163287	0.0558444	0.00611106	PollutionHigh	0.0499078	37	37	COG2189	High
Feature4061	Pollution	High	0.331186	0.113316	0.00613107	PollutionHigh	0.0500207	37	37	COG3103	High
Feature1664	Pollution	High	0.263142	0.0900777	0.00615309	PollutionHigh	0.0501552	37	37	COG1472	High
Feature2991	Pollution	High	-0.484026	0.165711	0.00615894	PollutionHigh	0.0501577	37	37	COG4644	Low
Feature527	Pollution	High	-0.364701	0.124921	0.00618176	PollutionHigh	0.0502983	37	37	COG5588	Low
Feature3031	Pollution	High	0.0939253	0.0321831	0.00619752	PollutionHigh	0.0503813	37	37	COG2884	High
Feature1711	Pollution	High	0.178552	0.0612049	0.0062163	PollutionHigh	0.0504434	37	37	COG1716	High
Feature2020	Pollution	High	0.941832	0.322838	0.00621517	PollutionHigh	0.0504434	37	36	COG5436	High
Feature2392	Pollution	High	-1.00153	0.343646	0.00626189	PollutionHigh	0.0507224	37	37	COG3801	Low
Feature405	Pollution	High	1.46928	0.504374	0.00628338	PollutionHigh	0.0508493	37	17	COG5900	High
Feature952	Pollution	High	-0.849348	0.291608	0.00629044	PollutionHigh	0.0508493	37	37	COG3144	Low
Feature3007	Pollution	High	-0.274249	0.0941661	0.0062944	PollutionHigh	0.0508493	37	37	COG3514	Low
Feature1390	Pollution	High	-0.32002	0.109937	0.00631777	PollutionHigh	0.0509433	37	37	COG4689	Low
Feature1982	Pollution	High	0.0931821	0.0320184	0.00632854	PollutionHigh	0.0509433	37	37	COG0563	High
Feature3829	Pollution	High	0.130156	0.044719	0.0063243	PollutionHigh	0.0509433	37	37	COG0806	High
Feature4332	Pollution	High	-0.750327	0.257772	0.0063197	PollutionHigh	0.0509433	37	37	COG5452	Low
Feature2201	Pollution	High	0.733926	0.25234	0.00635762	PollutionHigh	0.051132	37	37	COG5280	High
Feature4039	Pollution	High	0.170681	0.0586974	0.00636828	PollutionHigh	0.0511723	37	37	COG1575	High
Feature294	Pollution	High	0.405312	0.13941	0.00637621	PollutionHigh	0.0511906	37	37	COG4826	High
Feature1099	Pollution	High	0.125382	0.0431566	0.00640949	PollutionHigh	0.0514122	37	37	COG1898	High
Feature356	Pollution	High	0.498728	0.171712	0.00642335	PollutionHigh	0.0514777	37	37	COG4117	High
Feature349	Pollution	High	-0.469645	0.162078	0.00653548	PollutionHigh	0.0523301	37	37	COG2063	Low
Feature818	Pollution	High	0.0986007	0.0340442	0.00655875	PollutionHigh	0.0524237	37	37	COG1217	High
Feature1315	Pollution	High	1.48438	0.512459	0.00655348	PollutionHigh	0.0524237	37	22	COG2248	High
Feature3477	Pollution	High	1.10017	0.379987	0.00657501	PollutionHigh	0.0525073	37	36	COG5026	High
Feature115	Pollution	High	0.231326	0.0799254	0.00659197	PollutionHigh	0.0525963	37	37	COG0613	High
Feature3693	Pollution	High	0.0665947	0.023037	0.00665098	PollutionHigh	0.0530205	37	37	COG0745	High
Feature3916	Pollution	High	0.43873	0.151789	0.00665755	PollutionHigh	0.0530262	37	37	COG1683	High
Feature1932	Pollution	High	0.109188	0.0377983	0.00668623	PollutionHigh	0.0531365	37	37	COG0057	High
Feature2219	Pollution	High	0.688249	0.23827	0.006689	PollutionHigh	0.0531365	37	37	COG3889	High
Feature3306	Pollution	High	0.23747	0.0822082	0.00668719	PollutionHigh	0.0531365	37	37	COG0732	High
Feature1473	Pollution	High	-0.374333	0.129647	0.00670966	PollutionHigh	0.0531974	37	37	COG2607	Low
Feature2590	Pollution	High	1.0315	0.357284	0.00671429	PollutionHigh	0.0531974	37	27	COG3732	High
Feature3052	Pollution	High	0.146934	0.0508874	0.00670778	PollutionHigh	0.0531974	37	37	COG2264	High
Feature4080	Pollution	High	0.105342	0.0364996	0.00673039	PollutionHigh	0.0532783	37	37	COG0324	High
Feature2051	Pollution	High	-0.340662	0.118076	0.00674736	PollutionHigh	0.0533195	37	37	COG3083	Low
Feature55	Pollution	High	0.170157	0.0590019	0.0067677	PollutionHigh	0.0534335	37	37	COG0385	High
Feature3596	Pollution	High	0.285642	0.0991959	0.00684311	PollutionHigh	0.0539819	37	37	COG1085	High
Feature1220	Pollution	High	0.0973201	0.03381	0.00686284	PollutionHigh	0.0540433	37	37	COG3178	High
Feature4311	Pollution	High	0.18518	0.0643262	0.00685719	PollutionHigh	0.0540433	37	37	COG0286	High
Feature3332	Pollution	High	-0.365386	0.127047	0.0069054	PollutionHigh	0.0543313	37	37	COG0687	Low
Feature1542	Pollution	High	-1.05177	0.365761	0.00691312	PollutionHigh	0.0543448	37	31	COG5842	Low
Feature534	Pollution	High	-0.804113	0.279804	0.00694327	PollutionHigh	0.0545344	37	37	COG3190	Low
Feature1302	Pollution	High	1.68773	0.58743	0.00695685	PollutionHigh	0.0545938	37	29	COG2216	High
Feature4198	Pollution	High	-0.416263	0.144939	0.00697595	PollutionHigh	0.0546963	37	37	COG1864	Low
Feature1499	Pollution	High	-0.353785	0.12323	0.006995	PollutionHigh	0.0547813	37	37	COG5015	Low
Feature2109	Pollution	High	-0.314694	0.109622	0.00699889	PollutionHigh	0.0547813	37	37	COG3541	Low
Feature2924	Pollution	High	1.41702	0.494281	0.00706791	PollutionHigh	0.0552737	37	27	COG3037	High
Feature35	Pollution	High	0.686969	0.239795	0.00710416	PollutionHigh	0.0555093	37	37	COG4696	High
Feature1009	Pollution	High	0.611404	0.213505	0.00712512	PollutionHigh	0.055625	37	37	COG1839	High
Feature898	Pollution	High	-0.729821	0.255055	0.00716544	PollutionHigh	0.0558436	37	37	COG4618	Low
Feature1405	Pollution	High	0.605518	0.211611	0.00716465	PollutionHigh	0.0558436	37	37	COG2126	High
Feature2980	Pollution	High	-0.217859	0.0761701	0.00718828	PollutionHigh	0.0559734	37	37	COG0434	Low
Feature2094	Pollution	High	0.138717	0.0485186	0.00720868	PollutionHigh	0.056084	37	37	COG0096	High
Feature1624	Pollution	High	1.13323	0.396586	0.00723758	PollutionHigh	0.0561242	37	25	COG2822	High
Feature1651	Pollution	High	0.370833	0.129768	0.00723414	PollutionHigh	0.0561242	37	37	COG3868	High
Feature2284	Pollution	High	0.654158	0.228988	0.00725103	PollutionHigh	0.0561242	37	37	COG1284	High
Feature3961	Pollution	High	-0.196006	0.0686049	0.00724558	PollutionHigh	0.0561242	37	37	COG1335	Low
Feature4419	Pollution	High	-0.145419	0.0508993	0.00724625	PollutionHigh	0.0561242	37	37	COG3616	Low
Feature628	Pollution	High	0.661426	0.231686	0.00728589	PollutionHigh	0.0563459	37	37	COG4330	High
Feature587	Pollution	High	0.858338	0.301206	0.00738179	PollutionHigh	0.0570388	37	37	COG3123	High
Feature4261	Pollution	High	-0.307882	0.108065	0.00739362	PollutionHigh	0.0570815	37	37	COG3338	Low
Feature3369	Pollution	High	0.856273	0.301169	0.00750414	PollutionHigh	0.0578854	37	37	COG1578	High
Feature2633	Pollution	High	0.987296	0.347305	0.00751226	PollutionHigh	0.0578987	37	37	COG4759	High
Feature692	Pollution	High	-0.249224	0.0876939	0.0075267	PollutionHigh	0.0579607	37	37	COG2854	Low
Feature492	Pollution	High	0.880345	0.310029	0.00757287	PollutionHigh	0.0582667	37	35	COG1978	High
Feature1131	Pollution	High	0.220284	0.0777179	0.007672	PollutionHigh	0.0589741	37	37	COG1399	High
Feature3716	Pollution	High	0.640343	0.225943	0.00767783	PollutionHigh	0.0589741	37	37	COG4277	High
Feature1922	Pollution	High	-0.615766	0.217333	0.00769374	PollutionHigh	0.0589962	37	37	COG4668	Low
Feature4130	Pollution	High	-0.269966	0.095282	0.0076926	PollutionHigh	0.0589962	37	37	COG3839	Low
Feature1718	Pollution	High	0.35459	0.125251	0.0077374	PollutionHigh	0.0591508	37	37	COG1333	High
Feature2100	Pollution	High	0.276644	0.0977002	0.00772708	PollutionHigh	0.0591508	37	37	COG1694	High
Feature4054	Pollution	High	1.01439	0.358329	0.00774003	PollutionHigh	0.0591508	37	16	COG4860	High
Feature789	Pollution	High	-0.814195	0.287792	0.00777492	PollutionHigh	0.0593674	37	37	COG1334	Low
Feature1371	Pollution	High	-0.167389	0.0592109	0.00781654	PollutionHigh	0.0596349	37	37	COG4947	Low
Feature3063	Pollution	High	0.168018	0.0594668	0.00784795	PollutionHigh	0.0598241	37	37	COG4123	High
Feature1729	Pollution	High	-0.747077	0.264577	0.00788237	PollutionHigh	0.0600359	37	37	COG4829	Low
Feature2618	Pollution	High	0.919192	0.325731	0.00791667	PollutionHigh	0.0602465	37	15	COG2000	High
Feature3708	Pollution	High	0.1264	0.0448158	0.00794687	PollutionHigh	0.0604256	37	37	COG0308	High
Feature2916	Pollution	High	1.52473	0.540816	0.00796897	PollutionHigh	0.0605428	37	17	COG1103	High
Feature3119	Pollution	High	-0.238588	0.0846656	0.00799542	PollutionHigh	0.0606928	37	37	COG2212	Low
Feature1206	Pollution	High	-0.287241	0.101967	0.00801574	PollutionHigh	0.0607961	37	37	COG3744	Low
Feature1899	Pollution	High	-0.857005	0.304373	0.00804301	PollutionHigh	0.0609519	37	37	COG2054	Low
Feature3511	Pollution	High	-0.102974	0.0366335	0.00813906	PollutionHigh	0.0615767	37	37	COG2360	Low
Feature2095	Pollution	High	-0.780622	0.278069	0.00821356	PollutionHigh	0.0620885	37	37	COG0675	Low
Feature3449	Pollution	High	-0.0901875	0.0321455	0.00824861	PollutionHigh	0.0623014	37	37	COG1902	Low
Feature2550	Pollution	High	0.23211	0.0827511	0.00826281	PollutionHigh	0.0623567	37	37	COG1509	High
Feature208	Pollution	High	-0.30704	0.109521	0.00829245	PollutionHigh	0.0623856	37	37	COG1338	Low
Feature2127	Pollution	High	-0.826415	0.294782	0.00829258	PollutionHigh	0.0623856	37	37	COG4193	Low
Feature2325	Pollution	High	-0.266076	0.0949119	0.00829419	PollutionHigh	0.0623856	37	37	COG3209	Low
Feature3922	Pollution	High	-0.386932	0.137975	0.00827407	PollutionHigh	0.0623856	37	37	COG2405	Low
Feature3843	Pollution	High	-0.29515	0.105307	0.00830765	PollutionHigh	0.0624349	37	37	COG2039	Low
Feature683	Pollution	High	0.164513	0.0587153	0.00832614	PollutionHigh	0.062522	37	37	COG1259	High
Feature3263	Pollution	High	-0.545094	0.194608	0.00834459	PollutionHigh	0.0626086	37	37	COG1815	Low
Feature2669	Pollution	High	-0.30991	0.110826	0.008442	PollutionHigh	0.063287	37	37	COG2442	Low
Feature96	Pollution	High	0.383641	0.13731	0.00849251	PollutionHigh	0.0636131	37	6	COG4161	High
Feature1359	Pollution	High	-0.090353	0.0323558	0.00852442	PollutionHigh	0.0637993	37	37	COG1090	Low
Feature409	Pollution	High	0.0756407	0.0271135	0.00858218	PollutionHigh	0.0641786	37	37	COG0546	High
Feature3552	Pollution	High	0.867332	0.311039	0.00860992	PollutionHigh	0.0643328	37	37	COG2899	High
Feature2516	Pollution	High	-0.216496	0.0776634	0.00862867	PollutionHigh	0.0644198	37	37	COG2856	Low
Feature1823	Pollution	High	0.0626417	0.0224742	0.00863644	PollutionHigh	0.0644247	37	37	COG0568	High
Feature1051	Pollution	High	0.61015	0.218991	0.00865974	PollutionHigh	0.0645454	37	37	COG1122	High
Feature4403	Pollution	High	0.574807	0.206357	0.00867475	PollutionHigh	0.064604	37	37	COG1719	High
Feature1647	Pollution	High	-0.375177	0.134712	0.00868478	PollutionHigh	0.0646256	37	37	COG2984	Low
Feature4041	Pollution	High	-0.276498	0.099359	0.008733	PollutionHigh	0.0649311	37	37	COG0282	Low
Feature4500	Pollution	High	-0.301411	0.108378	0.00877079	PollutionHigh	0.0651585	37	37	COG3319	Low
Feature1280	Pollution	High	0.104593	0.0376347	0.00881314	PollutionHigh	0.0653659	37	37	COG0361	High
Feature1803	Pollution	High	-0.153146	0.0550989	0.00880654	PollutionHigh	0.0653659	37	37	COG1961	Low
Feature1453	Pollution	High	0.36103	0.129961	0.00883914	PollutionHigh	0.0655051	37	37	COG3643	High
Feature496	Pollution	High	-0.648366	0.233464	0.00885746	PollutionHigh	0.0655336	37	37	COG2214	Low
Feature2398	Pollution	High	-0.345503	0.124394	0.00885041	PollutionHigh	0.0655336	37	37	COG2274	Low
Feature1330	Pollution	High	0.271342	0.0977238	0.00886929	PollutionHigh	0.0655676	37	37	COG1243	High
Feature1192	Pollution	High	0.45568	0.16415	0.00888319	PollutionHigh	0.0656167	37	37	COG1416	High
Feature655	Pollution	High	0.299099	0.107787	0.00890766	PollutionHigh	0.0657191	37	37	COG3979	High
Feature755	Pollution	High	-0.123899	0.0446527	0.00891155	PollutionHigh	0.0657191	37	37	COG0623	Low
Feature2655	Pollution	High	-0.483661	0.174405	0.00894512	PollutionHigh	0.065913	37	37	COG3847	Low
Feature431	Pollution	High	0.458399	0.165397	0.00898337	PollutionHigh	0.0660873	37	37	COG1465	High
Feature4329	Pollution	High	-0.385453	0.139077	0.00898333	PollutionHigh	0.0660873	37	37	COG2912	Low
Feature3178	Pollution	High	0.280265	0.101138	0.00899219	PollutionHigh	0.0660984	37	37	COG4956	High
Feature3621	Pollution	High	0.310295	0.112058	0.00903877	PollutionHigh	0.0662794	37	37	COG1774	High
Feature3876	Pollution	High	1.1103	0.400927	0.00903249	PollutionHigh	0.0662794	37	34	COG3704	High
Feature3939	Pollution	High	1.09987	0.397182	0.00903566	PollutionHigh	0.0662794	37	35	COG2024	High
Feature376	Pollution	High	-0.102554	0.0370495	0.00906143	PollutionHigh	0.0663382	37	37	COG0329	Low
Feature3088	Pollution	High	0.898285	0.324508	0.00905901	PollutionHigh	0.0663382	37	11	COG4738	High
Feature868	Pollution	High	-1.08868	0.393453	0.00908523	PollutionHigh	0.0664587	37	31	COG4296	Low
Feature4101	Pollution	High	0.0847781	0.0306485	0.00910431	PollutionHigh	0.0665445	37	37	COG0781	High
Feature2086	Pollution	High	0.353553	0.12789	0.00914138	PollutionHigh	0.0667616	37	37	COG2925	High
Feature1572	Pollution	High	0.158339	0.0573289	0.0092003	PollutionHigh	0.0670837	37	37	COG1493	High
Feature4008	Pollution	High	1.05026	0.380235	0.00919566	PollutionHigh	0.0670837	37	27	COG2451	High
Feature1069	Pollution	High	-0.421235	0.152556	0.00921752	PollutionHigh	0.0671012	37	37	COG5442	Low
Feature1	Pollution	High	0.587414	0.212851	0.00925085	PollutionHigh	0.0672897	37	37	COG1491	High
Feature3882	Pollution	High	1.51952	0.550774	0.0092705	PollutionHigh	0.0673785	37	28	COG5270	High
Feature1581	Pollution	High	0.0890547	0.0322895	0.00929091	PollutionHigh	0.0674727	37	37	COG0706	High
Feature4158	Pollution	High	-0.171638	0.0623149	0.00937544	PollutionHigh	0.0679776	37	37	COG0726	Low
Feature4391	Pollution	High	0.371572	0.1349	0.00937409	PollutionHigh	0.0679776	37	37	COG3858	High
Feature2128	Pollution	High	-0.137884	0.0500678	0.00938536	PollutionHigh	0.0679951	37	37	COG0429	Low
Feature1011	Pollution	High	-0.882469	0.320715	0.00944097	PollutionHigh	0.0682887	37	37	COG3942	Low
Feature2191	Pollution	High	-0.820495	0.298188	0.0094402	PollutionHigh	0.0682887	37	37	COG3644	Low
Feature3406	Pollution	High	0.0662774	0.0240901	0.00944894	PollutionHigh	0.0682918	37	37	COG0142	High
Feature5	Pollution	High	-0.329651	0.11992	0.00950289	PollutionHigh	0.068627	37	37	COG1176	Low
Feature731	Pollution	High	0.0747856	0.0272122	0.00951956	PollutionHigh	0.0686926	37	37	COG1071	High
Feature2290	Pollution	High	-0.682635	0.248454	0.00953611	PollutionHigh	0.0687285	37	37	COG5395	Low
Feature2050	Pollution	High	0.432331	0.157429	0.00956774	PollutionHigh	0.0687782	37	37	COG1275	High
Feature2841	Pollution	High	-0.290756	0.105878	0.00956941	PollutionHigh	0.0687782	37	37	COG4923	Low
Feature4523	Pollution	High	0.332364	0.12102	0.00956389	PollutionHigh	0.0687782	37	37	COG3525	High
Feature2459	Pollution	High	0.133893	0.0487986	0.00962522	PollutionHigh	0.0691245	37	37	COG2270	High
Feature3791	Pollution	High	-0.64443	0.235122	0.00969633	PollutionHigh	0.06958	37	37	COG3218	Low
Feature1900	Pollution	High	0.0596553	0.0217711	0.00971342	PollutionHigh	0.0696474	37	37	COG0389	High
Feature161	Pollution	High	0.09121	0.0332925	0.00972465	PollutionHigh	0.0696728	37	37	COG2896	High
Feature1693	Pollution	High	0.170293	0.0621901	0.00975818	PollutionHigh	0.0696925	37	37	COG0847	High
Feature2121	Pollution	High	0.338594	0.123625	0.00974328	PollutionHigh	0.0696925	37	37	COG3629	High
Feature2496	Pollution	High	0.106024	0.0387153	0.00975107	PollutionHigh	0.0696925	37	37	COG0218	High
Feature2840	Pollution	High	-0.236315	0.0862825	0.00974401	PollutionHigh	0.0696925	37	37	COG2345	Low
Feature3538	Pollution	High	-0.163419	0.0597567	0.009844	PollutionHigh	0.07025	37	37	COG0627	Low
Feature1100	Pollution	High	0.118559	0.0433814	0.00988755	PollutionHigh	0.0705052	37	37	COG1138	High
Feature4066	Pollution	High	0.278837	0.102101	0.00993573	PollutionHigh	0.0706819	37	37	COG3358	High
Feature503	Pollution	High	0.235634	0.0863185	0.00996475	PollutionHigh	0.0707771	37	37	COG2348	High
Feature3016	Pollution	High	-0.234668	0.0859643	0.00996447	PollutionHigh	0.0707771	37	37	COG4671	Low
Feature1210	Pollution	High	0.279036	0.102292	0.010014	PollutionHigh	0.0710711	37	37	COG1983	High
Feature1920	Pollution	High	-0.125274	0.0459317	0.010025	PollutionHigh	0.0710935	37	37	COG4974	Low
Feature945	Pollution	High	0.138	0.0506236	0.0100592	PollutionHigh	0.071238	37	37	COG1539	High
Feature1268	Pollution	High	0.0797824	0.0292679	0.0100611	PollutionHigh	0.071238	37	37	COG0166	High
Feature3776	Pollution	High	0.637924	0.234061	0.0100728	PollutionHigh	0.0712649	37	37	COG2160	High
Feature1839	Pollution	High	-0.146722	0.0538821	0.0101339	PollutionHigh	0.0716412	37	37	COG2071	Low
Feature791	Pollution	High	-0.105651	0.0388383	0.0102032	PollutionHigh	0.0720749	37	37	COG0662	Low
Feature241	Pollution	High	0.70025	0.257497	0.0102239	PollutionHigh	0.0721648	37	37	COG2144	High
Feature2837	Pollution	High	-0.258829	0.0952498	0.0102766	PollutionHigh	0.0724807	37	37	COG2303	Low
Feature2137	Pollution	High	-1.09169	0.401864	0.010297	PollutionHigh	0.0725677	37	36	COG1431	Low
Feature2400	Pollution	High	-0.345028	0.127051	0.0103201	PollutionHigh	0.0726741	37	37	COG1177	Low
Feature187	Pollution	High	-0.65046	0.239592	0.0103404	PollutionHigh	0.0727039	37	37	COG4312	Low
Feature1397	Pollution	High	0.137025	0.0504687	0.0103358	PollutionHigh	0.0727039	37	37	COG1385	High
Feature2986	Pollution	High	1.28551	0.473584	0.0103517	PollutionHigh	0.0727267	37	29	COG1107	High
Feature3468	Pollution	High	0.0696487	0.0256628	0.0103628	PollutionHigh	0.0727487	37	37	COG0424	High
Feature841	Pollution	High	-0.952935	0.35128	0.0103947	PollutionHigh	0.0729157	37	37	COG5755	Low
Feature3559	Pollution	High	-0.348114	0.12851	0.0104954	PollutionHigh	0.0735653	37	37	COG3128	Low
Feature3513	Pollution	High	-0.475488	0.17559	0.0105188	PollutionHigh	0.0736721	37	37	COG1317	Low
Feature2591	Pollution	High	0.108076	0.0399252	0.0105445	PollutionHigh	0.0737468	37	37	COG1079	High
Feature2968	Pollution	High	0.191389	0.0707121	0.0105539	PollutionHigh	0.0737468	37	37	COG4146	High
Feature3873	Pollution	High	1.41489	0.522743	0.010552	PollutionHigh	0.0737468	37	33	COG4273	High
Feature1625	Pollution	High	-0.182309	0.06737	0.0105672	PollutionHigh	0.0737829	37	37	COG4091	Low
Feature3679	Pollution	High	-0.57619	0.213177	0.0106512	PollutionHigh	0.0743121	37	37	COG3491	Low
Feature1286	Pollution	High	-0.344106	0.127356	0.0106761	PollutionHigh	0.0744286	37	37	COG3518	Low
Feature633	Pollution	High	-0.488684	0.181077	0.0107598	PollutionHigh	0.0748214	37	37	COG1516	Low
Feature781	Pollution	High	-0.458477	0.169898	0.0107655	PollutionHigh	0.0748214	37	37	COG1256	Low
Feature1742	Pollution	High	-0.342326	0.126829	0.0107505	PollutionHigh	0.0748214	37	37	COG1344	Low
Feature3182	Pollution	High	-0.866115	0.320912	0.0107556	PollutionHigh	0.0748214	37	37	COG3196	Low
Feature2490	Pollution	High	0.0651992	0.0241723	0.0107995	PollutionHigh	0.0750003	37	37	COG0169	High
Feature1543	Pollution	High	-0.313078	0.116215	0.0108876	PollutionHigh	0.0755543	37	37	COG4303	Low
Feature137	Pollution	High	0.455392	0.169071	0.0109001	PollutionHigh	0.0755829	37	37	COG3341	High
Feature3164	Pollution	High	0.097437	0.0361801	0.0109105	PollutionHigh	0.0755975	37	37	COG4775	High
Feature2370	Pollution	High	-0.0809563	0.0300696	0.0109326	PollutionHigh	0.0756924	37	37	COG1972	Low
Feature1244	Pollution	High	-0.0814169	0.0302483	0.0109508	PollutionHigh	0.075703	37	37	COG1117	Low
Feature3875	Pollution	High	-0.608073	0.225895	0.0109447	PollutionHigh	0.075703	37	37	COG4158	Low
Feature1380	Pollution	High	-0.0616525	0.022924	0.0110099	PollutionHigh	0.0760533	37	37	COG0111	Low
Feature2165	Pollution	High	0.183117	0.0681158	0.0110402	PollutionHigh	0.0762044	37	37	COG2910	High
Feature2920	Pollution	High	-0.285629	0.106263	0.0110499	PollutionHigh	0.0762131	37	37	COG4969	Low
Feature2661	Pollution	High	0.585119	0.217804	0.0110909	PollutionHigh	0.0764378	37	11	COG4594	High
Feature2364	Pollution	High	0.183601	0.0683821	0.0111324	PollutionHigh	0.076521	37	37	COG1143	High
Feature2511	Pollution	High	1.452	0.540702	0.0111199	PollutionHigh	0.076521	37	30	COG4640	High
Feature2524	Pollution	High	-0.280812	0.104594	0.0111368	PollutionHigh	0.076521	37	37	COG0145	Low
Feature2627	Pollution	High	0.596328	0.222043	0.011113	PollutionHigh	0.076521	37	37	COG0619	High
Feature481	Pollution	High	0.308131	0.114864	0.0111972	PollutionHigh	0.0768781	37	37	COG1838	High
Feature2289	Pollution	High	0.48349	0.180358	0.0112481	PollutionHigh	0.0771688	37	37	COG5257	High
Feature298	Pollution	High	-0.244909	0.0913888	0.011272	PollutionHigh	0.0772742	37	37	COG4266	Low
Feature1506	Pollution	High	-0.467581	0.174543	0.0112989	PollutionHigh	0.0773997	37	37	COG3488	Low
Feature4224	Pollution	High	0.465194	0.173753	0.0113423	PollutionHigh	0.0776386	37	37	COG3530	High
Feature365	Pollution	High	0.583479	0.217959	0.011351	PollutionHigh	0.0776396	37	37	COG1787	High
Feature3433	Pollution	High	-0.43228	0.161567	0.0113922	PollutionHigh	0.0778627	37	37	COG3402	Low
Feature2410	Pollution	High	0.263	0.0983408	0.0114248	PollutionHigh	0.0780267	37	37	COG2119	High
Feature1313	Pollution	High	0.561658	0.210039	0.0114336	PollutionHigh	0.0780273	37	37	COG3569	High
Feature1876	Pollution	High	0.481134	0.179981	0.0114563	PollutionHigh	0.0780654	37	37	COG1933	High
Feature4276	Pollution	High	-0.234446	0.0877008	0.0114564	PollutionHigh	0.0780654	37	37	COG2079	Low
Feature2671	Pollution	High	0.84463	0.31674	0.0116437	PollutionHigh	0.0792825	37	37	COG4980	High
Feature1059	Pollution	High	-0.860614	0.323248	0.0117653	PollutionHigh	0.0800501	37	37	COG5517	Low
Feature3598	Pollution	High	0.379705	0.142643	0.0117788	PollutionHigh	0.0800817	37	37	COG2369	High
Feature2519	Pollution	High	0.172911	0.0649736	0.0117985	PollutionHigh	0.0801554	37	37	COG1119	High
Feature1812	Pollution	High	0.108323	0.0407149	0.0118197	PollutionHigh	0.0802391	37	37	COG0527	High
Feature3071	Pollution	High	-0.311373	0.117076	0.0118465	PollutionHigh	0.0803611	37	37	COG2513	Low
Feature424	Pollution	High	0.0930171	0.0350223	0.0119527	PollutionHigh	0.081021	37	37	COG1087	High
Feature2406	Pollution	High	1.06883	0.402486	0.0119637	PollutionHigh	0.0810344	37	14	COG3879	High
Feature3616	Pollution	High	1.01458	0.382114	0.0119748	PollutionHigh	0.0810494	37	31	COG1455	High
Feature279	Pollution	High	0.107821	0.0406276	0.0120126	PollutionHigh	0.0812446	37	37	COG0099	High
Feature173	Pollution	High	-0.153029	0.0576944	0.0120567	PollutionHigh	0.0814816	37	37	COG2202	Low
Feature3420	Pollution	High	1.14561	0.432158	0.0121004	PollutionHigh	0.0817158	37	32	COG1779	High
Feature1881	Pollution	High	0.170425	0.0643302	0.0121507	PollutionHigh	0.0819948	37	37	COG1271	High
Feature2125	Pollution	High	0.314694	0.118916	0.012236	PollutionHigh	0.0825087	37	37	COG2865	High
Feature862	Pollution	High	0.10367	0.0391834	0.0122534	PollutionHigh	0.0825643	37	37	COG1230	High
Feature3261	Pollution	High	0.121161	0.0458222	0.0123018	PollutionHigh	0.082829	37	37	COG0222	High
Feature166	Pollution	High	-0.871634	0.329971	0.0123804	PollutionHigh	0.0832964	37	37	COG5381	Low
Feature3130	Pollution	High	0.254723	0.096487	0.0124281	PollutionHigh	0.0835552	37	37	COG2025	High
Feature4396	Pollution	High	-0.71771	0.271994	0.0124667	PollutionHigh	0.0837525	37	23	COG3722	Low
Feature3572	Pollution	High	0.0793531	0.0300795	0.0124845	PollutionHigh	0.0838101	37	37	COG2885	High
Feature350	Pollution	High	0.512672	0.1945	0.0125537	PollutionHigh	0.0840254	37	37	COG4538	High
Feature388	Pollution	High	-0.689289	0.261485	0.0125472	PollutionHigh	0.0840254	37	37	COG5490	Low
Feature1684	Pollution	High	0.26467	0.100399	0.0125432	PollutionHigh	0.0840254	37	37	COG1814	High
Feature4167	Pollution	High	0.153561	0.0582446	0.0125343	PollutionHigh	0.0840254	37	37	COG1555	High
Feature603	Pollution	High	0.540029	0.204985	0.0125953	PollutionHigh	0.0842418	37	37	COG3537	High
Feature50	Pollution	High	0.97608	0.370746	0.0126488	PollutionHigh	0.0845003	37	37	COG3158	High
Feature1112	Pollution	High	0.233404	0.0887214	0.0127104	PollutionHigh	0.0848233	37	37	COG2183	High
Feature3398	Pollution	High	0.637118	0.242286	0.0127457	PollutionHigh	0.0849964	37	13	COG3731	High
Feature1866	Pollution	High	-0.234988	0.0894352	0.0128122	PollutionHigh	0.085318	37	37	COG3710	Low
Feature4247	Pollution	High	0.0810573	0.0308501	0.0128128	PollutionHigh	0.085318	37	37	COG0382	High
Feature3228	Pollution	High	-0.770092	0.293193	0.0128403	PollutionHigh	0.0853758	37	37	COG4529	Low
Feature3491	Pollution	High	-1.27674	0.486046	0.0128334	PollutionHigh	0.0853758	37	34	COG5268	Low
Feature3367	Pollution	High	0.261011	0.0994591	0.0129114	PollutionHigh	0.0857856	37	37	COG3323	High
Feature49	Pollution	High	1.07633	0.410223	0.0129283	PollutionHigh	0.0857973	37	34	COG5661	High
Feature558	Pollution	High	-1.19886	0.456945	0.0129321	PollutionHigh	0.0857973	37	37	COG3846	Low
Feature257	Pollution	High	-0.164567	0.0627544	0.0129712	PollutionHigh	0.0859933	37	37	COG5441	Low
Feature2759	Pollution	High	-0.167439	0.0639181	0.0130603	PollutionHigh	0.0865212	37	37	COG5394	Low
Feature4428	Pollution	High	0.0875393	0.0334313	0.0130954	PollutionHigh	0.0866901	37	37	COG0105	High
Feature896	Pollution	High	-0.366312	0.139964	0.0131368	PollutionHigh	0.0868374	37	37	COG3853	Low
Feature4000	Pollution	High	0.0958703	0.0366291	0.0131321	PollutionHigh	0.0868374	37	37	COG0805	High
Feature1844	Pollution	High	-0.169765	0.0648747	0.0131484	PollutionHigh	0.0868501	37	37	COG3516	Low
Feature3079	Pollution	High	0.0937611	0.0358689	0.0132388	PollutionHigh	0.0873838	37	37	COG1853	High
Feature397	Pollution	High	0.0838744	0.0321132	0.0133085	PollutionHigh	0.0877214	37	37	COG0575	High
Feature706	Pollution	High	-0.514089	0.196833	0.0133093	PollutionHigh	0.0877214	37	37	COG4453	Low
Feature3986	Pollution	High	-0.123946	0.0474793	0.0133506	PollutionHigh	0.0879293	37	37	COG2957	Low
Feature2463	Pollution	High	0.125543	0.0480989	0.0133642	PollutionHigh	0.0879554	37	37	COG0791	High
Feature541	Pollution	High	-0.374931	0.143742	0.013421	PollutionHigh	0.0882646	37	37	COG4229	Low
Feature3251	Pollution	High	0.716437	0.27485	0.0134768	PollutionHigh	0.0885673	37	37	COG3940	High
Feature1325	Pollution	High	0.126036	0.0483612	0.0134937	PollutionHigh	0.088614	37	37	COG0858	High
Feature1174	Pollution	High	-0.129012	0.049597	0.0136554	PollutionHigh	0.0896114	37	37	COG3170	Low
Feature3719	Pollution	High	-0.208061	0.080021	0.0136929	PollutionHigh	0.0897918	37	37	COG3157	Low
Feature2879	Pollution	High	-0.240701	0.0925907	0.0137079	PollutionHigh	0.0898257	37	37	COG2146	Low
Feature796	Pollution	High	-0.92635	0.356895	0.0138429	PollutionHigh	0.0905426	37	35	COG4848	Low
Feature4256	Pollution	High	-0.139065	0.0535802	0.0138473	PollutionHigh	0.0905426	37	37	COG3344	Low
Feature4045	Pollution	High	-0.933676	0.359927	0.0138934	PollutionHigh	0.0907783	37	36	COG3624	Low
Feature3816	Pollution	High	0.423865	0.163424	0.0139074	PollutionHigh	0.0908045	37	6	COG4465	High
Feature3414	Pollution	High	-0.49	0.188967	0.0139281	PollutionHigh	0.0908259	37	37	COG4650	Low
Feature4171	Pollution	High	0.375764	0.144917	0.0139308	PollutionHigh	0.0908259	37	37	COG2923	High
Feature2255	Pollution	High	-0.187106	0.0722131	0.0139964	PollutionHigh	0.0911224	37	37	COG3093	Low
Feature143	Pollution	High	-0.430185	0.166072	0.0140187	PollutionHigh	0.0912019	37	37	COG5642	Low
Feature3956	Pollution	High	0.363578	0.140535	0.0141297	PollutionHigh	0.0918583	37	37	COG2510	High
Feature373	Pollution	High	0.139666	0.0540275	0.014198	PollutionHigh	0.0921698	37	37	COG0132	High
Feature1039	Pollution	High	0.536047	0.207349	0.014193	PollutionHigh	0.0921698	37	37	COG4806	High
Feature1066	Pollution	High	0.479998	0.185905	0.0143062	PollutionHigh	0.0926981	37	37	COG2100	High
Feature1366	Pollution	High	-0.865276	0.335075	0.0142931	PollutionHigh	0.0926981	37	36	COG5591	Low
Feature2505	Pollution	High	0.490569	0.190017	0.0143144	PollutionHigh	0.0926981	37	37	COG1713	High
Feature2746	Pollution	High	0.228026	0.0883295	0.0143203	PollutionHigh	0.0926981	37	37	COG2819	High
Feature924	Pollution	High	-0.129141	0.0500453	0.0143567	PollutionHigh	0.0928674	37	37	COG3415	Low
Feature1691	Pollution	High	-0.634204	0.245882	0.0143978	PollutionHigh	0.0930477	37	37	COG3878	Low
Feature2345	Pollution	High	-0.148352	0.0575211	0.0144051	PollutionHigh	0.0930477	37	37	COG2329	Low
Feature2183	Pollution	High	-0.542542	0.210389	0.014417	PollutionHigh	0.093058	37	37	COG4135	Low
Feature2275	Pollution	High	-0.0746733	0.0289641	0.0144386	PollutionHigh	0.093131	37	37	COG4235	Low
Feature194	Pollution	High	0.147664	0.0573054	0.0144855	PollutionHigh	0.0933672	37	37	COG4103	High
Feature823	Pollution	High	0.0479792	0.0186291	0.0145309	PollutionHigh	0.0934418	37	37	COG0156	High
Feature2888	Pollution	High	-0.0883431	0.0343033	0.0145357	PollutionHigh	0.0934418	37	37	COG1403	Low
Feature3460	Pollution	High	0.611212	0.237336	0.0145375	PollutionHigh	0.0934418	37	37	COG0814	High
Feature4359	Pollution	High	0.531002	0.206192	0.0145384	PollutionHigh	0.0934418	37	37	COG1865	High
Feature490	Pollution	High	1.24353	0.483625	0.0146795	PollutionHigh	0.0940959	37	19	COG4743	High
Feature1629	Pollution	High	0.379046	0.147395	0.0146662	PollutionHigh	0.0940959	37	37	COG1874	High
Feature3740	Pollution	High	-0.564448	0.219527	0.0146817	PollutionHigh	0.0940959	37	37	COG5275	Low
Feature3865	Pollution	High	0.564377	0.219493	0.0146791	PollutionHigh	0.0940959	37	37	COG1958	High
Feature107	Pollution	High	-0.290245	0.112931	0.01472	PollutionHigh	0.094208	37	37	COG2140	Low
Feature284	Pollution	High	-1.48689	0.578507	0.0147162	PollutionHigh	0.094208	37	32	COG4098	Low
Feature978	Pollution	High	0.146559	0.0570413	0.0147474	PollutionHigh	0.0943169	37	37	COG0502	High
Feature3203	Pollution	High	-0.150195	0.0584814	0.0147865	PollutionHigh	0.0945	37	37	COG2832	Low
Feature533	Pollution	High	-0.128477	0.0500364	0.0148069	PollutionHigh	0.0945638	37	37	COG2706	Low
Feature1654	Pollution	High	0.87086	0.339367	0.014862	PollutionHigh	0.094782	37	17	COG4390	High
Feature1830	Pollution	High	0.106707	0.0415885	0.0148746	PollutionHigh	0.0947958	37	37	COG0182	High
Feature3504	Pollution	High	0.408587	0.159286	0.0148983	PollutionHigh	0.0948795	37	37	COG1444	High
Feature3592	Pollution	High	-0.812842	0.316923	0.0149098	PollutionHigh	0.0948863	37	37	COG3575	Low
Feature464	Pollution	High	-0.883902	0.3449	0.0149822	PollutionHigh	0.0952217	37	37	COG5454	Low
Feature2688	Pollution	High	0.317928	0.124108	0.0150211	PollutionHigh	0.0953266	37	37	COG1237	High
Feature4275	Pollution	High	0.870856	0.339936	0.0150166	PollutionHigh	0.0953266	37	37	COG4294	High
Feature1484	Pollution	High	0.901285	0.352502	0.0151981	PollutionHigh	0.0960738	37	36	COG3566	High
Feature3120	Pollution	High	-0.0622492	0.0243404	0.0151753	PollutionHigh	0.0960738	37	37	COG1033	Low
Feature3349	Pollution	High	-0.272497	0.106582	0.0152025	PollutionHigh	0.0960738	37	37	COG3271	Low
Feature3519	Pollution	High	-0.398943	0.156033	0.0151992	PollutionHigh	0.0960738	37	37	COG4691	Low
Feature4202	Pollution	High	-0.348754	0.136395	0.015194	PollutionHigh	0.0960738	37	37	COG2128	Low
Feature276	Pollution	High	-0.394638	0.154452	0.0152619	PollutionHigh	0.0962659	37	37	COG3665	Low
Feature1502	Pollution	High	-0.491446	0.192339	0.0152612	PollutionHigh	0.0962659	37	37	COG5634	Low
Feature1156	Pollution	High	0.102666	0.0402101	0.0153296	PollutionHigh	0.0965519	37	37	COG0339	High
Feature2466	Pollution	High	-0.32584	0.127621	0.0153315	PollutionHigh	0.0965519	37	37	COG1157	Low
Feature2497	Pollution	High	-0.098498	0.0386185	0.0154291	PollutionHigh	0.0970992	37	37	COG0668	Low
Feature1258	Pollution	High	0.11735	0.0460547	0.0155211	PollutionHigh	0.0975425	37	37	COG0355	High
Feature1471	Pollution	High	-0.156225	0.0613098	0.0155187	PollutionHigh	0.0975425	37	37	COG0235	Low
Feature4496	Pollution	High	0.42929	0.168505	0.0155368	PollutionHigh	0.0975738	37	37	COG5626	High
Feature1498	Pollution	High	-0.333604	0.131145	0.0156811	PollutionHigh	0.0984116	37	37	COG4420	Low
Feature1662	Pollution	High	-0.48876	0.192174	0.0156983	PollutionHigh	0.0984513	37	37	COG5507	Low
Feature4250	Pollution	High	0.372923	0.146805	0.0158136	PollutionHigh	0.0990373	37	37	COG1461	High
Feature2921	Pollution	High	-0.419076	0.165034	0.0158489	PollutionHigh	0.0991896	37	37	COG0819	Low
Feature1102	Pollution	High	0.356128	0.140434	0.0159791	PollutionHigh	0.0999172	37	5	COG4052	High
Feature2253	Pollution	High	-0.283995	0.111999	0.0159872	PollutionHigh	0.0999172	37	37	COG1886	Low
Feature682	Pollution	High	0.180737	0.0713385	0.0160709	PollutionHigh	0.100315	37	37	COG1586	High
Feature1832	Pollution	High	0.24969	0.098557	0.016073	PollutionHigh	0.100315	37	37	COG3408	High
Feature4192	Pollution	High	-0.496393	0.196036	0.016123	PollutionHigh	0.100557	37	37	COG3473	Low
Feature956	Pollution	High	0.338549	0.133813	0.0162054	PollutionHigh	0.100725	37	37	COG2520	High
Feature1327	Pollution	High	0.459171	0.181463	0.0161914	PollutionHigh	0.100725	37	37	COG1965	High
Feature1970	Pollution	High	-0.408897	0.161567	0.0161746	PollutionHigh	0.100725	37	37	COG3905	Low
Feature3861	Pollution	High	-0.359948	0.14226	0.0161978	PollutionHigh	0.100725	37	37	COG3485	Low
Feature4125	Pollution	High	-0.230486	0.0910956	0.0162004	PollutionHigh	0.100725	37	37	COG3588	Low
Feature4410	Pollution	High	0.0769109	0.0304405	0.0163384	PollutionHigh	0.101482	37	37	COG4942	High
Feature4118	Pollution	High	-0.309802	0.122752	0.0164478	PollutionHigh	0.102067	37	37	COG2454	Low
Feature4155	Pollution	High	0.0602453	0.0238726	0.0164551	PollutionHigh	0.102067	37	37	COG0167	High
Feature1015	Pollution	High	-0.177321	0.0703379	0.0165589	PollutionHigh	0.10264	37	37	COG3572	Low
Feature1454	Pollution	High	-0.197626	0.0784171	0.0165898	PollutionHigh	0.102692	37	37	COG0398	Low
Feature2257	Pollution	High	-0.998159	0.396031	0.0165815	PollutionHigh	0.102692	37	34	COG2811	Low
Feature578	Pollution	High	0.302469	0.120046	0.0166134	PollutionHigh	0.102697	37	37	COG1501	High
Feature2327	Pollution	High	-0.412477	0.163697	0.0166072	PollutionHigh	0.102697	37	37	COG2808	Low
Feature1618	Pollution	High	-0.475491	0.188874	0.0166966	PollutionHigh	0.103071	37	37	COG5611	Low
Feature3122	Pollution	High	0.111794	0.0444159	0.0167175	PollutionHigh	0.103129	37	37	COG0852	High
Feature1997	Pollution	High	-0.147423	0.0586468	0.0168472	PollutionHigh	0.103859	37	37	COG4106	Low
Feature3580	Pollution	High	-0.495942	0.197547	0.0169773	PollutionHigh	0.10459	37	37	COG2704	Low
Feature3570	Pollution	High	0.795637	0.31713	0.0170436	PollutionHigh	0.104926	37	14	COG5510	High
Feature3105	Pollution	High	0.644647	0.256998	0.0170635	PollutionHigh	0.104978	37	37	COG3018	High
Feature787	Pollution	High	0.954231	0.38047	0.0170773	PollutionHigh	0.104991	37	36	COG5561	High
Feature1951	Pollution	High	-1.45086	0.579216	0.0172066	PollutionHigh	0.1055	37	34	COG5489	Low
Feature4216	Pollution	High	-0.4377	0.174701	0.0171837	PollutionHigh	0.1055	37	37	COG4341	Low
Feature417	Pollution	High	0.119613	0.0477724	0.0172496	PollutionHigh	0.105611	37	37	COG1825	High
Feature913	Pollution	High	0.291575	0.116451	0.0172482	PollutionHigh	0.105611	37	37	COG1817	High
Feature2475	Pollution	High	-0.162139	0.0647633	0.0172597	PollutionHigh	0.105611	37	37	COG3419	Low
Feature333	Pollution	High	0.392882	0.156972	0.0172877	PollutionHigh	0.105711	37	37	COG2509	High
Feature4481	Pollution	High	0.163258	0.0653112	0.0174192	PollutionHigh	0.106371	37	37	COG1295	High
Feature1706	Pollution	High	0.0639631	0.0256034	0.0174798	PollutionHigh	0.106612	37	37	COG0686	High
Feature2630	Pollution	High	0.582474	0.233178	0.0174903	PollutionHigh	0.106612	37	37	COG2125	High
Feature4044	Pollution	High	-0.331426	0.132683	0.017494	PollutionHigh	0.106612	37	37	COG3427	Low
Feature3381	Pollution	High	0.504221	0.201964	0.0175477	PollutionHigh	0.106868	37	37	COG1644	High
Feature2302	Pollution	High	0.117329	0.0470106	0.0175808	PollutionHigh	0.106925	37	37	COG0254	High
Feature3904	Pollution	High	0.223769	0.0896497	0.0175711	PollutionHigh	0.106925	37	37	COG3392	High
Feature1056	Pollution	High	1.23005	0.493053	0.0176239	PollutionHigh	0.106972	37	32	COG3169	High
Feature3965	Pollution	High	-0.283019	0.11344	0.0176193	PollutionHigh	0.106972	37	37	COG2059	Low
Feature4195	Pollution	High	-0.371906	0.149058	0.0176125	PollutionHigh	0.106972	37	37	COG3211	Low
Feature1695	Pollution	High	0.124445	0.049902	0.0176649	PollutionHigh	0.107149	37	37	COG0493	High
Feature640	Pollution	High	0.0607095	0.02435	0.0176893	PollutionHigh	0.1072	37	37	COG0165	High
Feature1225	Pollution	High	-0.162202	0.0650698	0.0177088	PollutionHigh	0.1072	37	37	COG1877	Low
Feature2217	Pollution	High	-1.48612	0.596114	0.0176973	PollutionHigh	0.1072	37	32	COG5655	Low
Feature2789	Pollution	High	0.0763644	0.030656	0.0177816	PollutionHigh	0.107569	37	37	COG0040	High
Feature1458	Pollution	High	0.309113	0.124165	0.0178441	PollutionHigh	0.107875	37	37	COG2911	High
Feature2461	Pollution	High	0.80507	0.323433	0.0178605	PollutionHigh	0.107902	37	37	COG5529	High
Feature2493	Pollution	High	-0.296144	0.119054	0.0179316	PollutionHigh	0.108204	37	37	COG3784	Low
Feature593	Pollution	High	0.165052	0.0663869	0.0179851	PollutionHigh	0.108365	37	37	COG5016	High
Feature798	Pollution	High	0.128417	0.0516631	0.0180081	PollutionHigh	0.108432	37	37	COG0291	High
Feature188	Pollution	High	-0.27483	0.110587	0.0180279	PollutionHigh	0.108438	37	37	COG1020	Low
Feature1573	Pollution	High	0.198621	0.0799255	0.0180331	PollutionHigh	0.108438	37	37	COG1883	High
Feature3991	Pollution	High	-0.462402	0.186461	0.0182559	PollutionHigh	0.109632	37	37	COG0804	Low
Feature3326	Pollution	High	0.671897	0.271028	0.0182911	PollutionHigh	0.109771	37	37	COG1727	High
Feature1702	Pollution	High	-0.243908	0.0984427	0.0183521	PollutionHigh	0.110064	37	37	COG0510	Low
Feature994	Pollution	High	0.101981	0.0411927	0.0184371	PollutionHigh	0.1105	37	37	COG0816	High
Feature2907	Pollution	High	-0.509437	0.205876	0.0184904	PollutionHigh	0.110747	37	37	COG4285	Low
Feature168	Pollution	High	-0.406263	0.164215	0.0185131	PollutionHigh	0.110809	37	37	COG1791	Low
Feature1122	Pollution	High	0.0717546	0.0290161	0.0185591	PollutionHigh	0.110865	37	37	COG0544	High
Feature1275	Pollution	High	0.52465	0.21214	0.01855	PollutionHigh	0.110865	37	37	COG4413	High
Feature3988	Pollution	High	-0.529573	0.214104	0.0185366	PollutionHigh	0.110865	37	37	COG0832	Low
Feature4460	Pollution	High	0.915935	0.370538	0.0186036	PollutionHigh	0.111057	37	31	COG1113	High
Feature348	Pollution	High	0.105209	0.0425969	0.0186928	PollutionHigh	0.111443	37	37	COG0838	High
Feature3294	Pollution	High	-0.307605	0.124534	0.0186849	PollutionHigh	0.111443	37	37	COG0620	Low
Feature1479	Pollution	High	-0.123453	0.0500147	0.0187609	PollutionHigh	0.111727	37	37	COG3055	Low
Feature1752	Pollution	High	-0.694575	0.281405	0.018765	PollutionHigh	0.111727	37	37	COG3766	Low
Feature88	Pollution	High	-0.284331	0.115375	0.0189354	PollutionHigh	0.112667	37	37	COG5042	Low
Feature1785	Pollution	High	0.189959	0.0771012	0.0189642	PollutionHigh	0.112764	37	37	COG2894	High
Feature4522	Pollution	High	0.0856118	0.0347602	0.0190018	PollutionHigh	0.112914	37	37	COG0649	High
Feature1916	Pollution	High	-0.884247	0.359339	0.0190991	PollutionHigh	0.113179	37	35	COG5772	Low
Feature2171	Pollution	High	0.519183	0.211004	0.0191089	PollutionHigh	0.113179	37	37	COG1094	High
Feature4162	Pollution	High	0.560315	0.227708	0.0191029	PollutionHigh	0.113179	37	37	COG3534	High
Feature4338	Pollution	High	0.207961	0.0844931	0.019076	PollutionHigh	0.113179	37	37	COG2086	High
Feature4380	Pollution	High	-0.219718	0.0892907	0.0191017	PollutionHigh	0.113179	37	37	COG0678	Low
Feature111	Pollution	High	-0.117208	0.0476657	0.0191806	PollutionHigh	0.113521	37	37	COG3202	Low
Feature2422	Pollution	High	-0.123888	0.0503874	0.0191918	PollutionHigh	0.113521	37	37	COG2515	Low
Feature2485	Pollution	High	0.731609	0.297609	0.0192105	PollutionHigh	0.113558	37	37	COG3874	High
Feature3176	Pollution	High	0.292801	0.119184	0.0192819	PollutionHigh	0.113906	37	5	COG4008	High
Feature2212	Pollution	High	-0.186914	0.076099	0.0193053	PollutionHigh	0.11393	37	37	COG2084	Low
Feature2339	Pollution	High	0.116114	0.0472762	0.0193112	PollutionHigh	0.11393	37	37	COG2524	High
Feature3193	Pollution	High	-0.617523	0.251563	0.0193716	PollutionHigh	0.114137	37	37	COG3793	Low
Feature4255	Pollution	High	0.0992876	0.0404451	0.0193655	PollutionHigh	0.114137	37	37	COG1587	High
Feature357	Pollution	High	0.155898	0.0635225	0.0193956	PollutionHigh	0.114146	37	37	COG1984	High
Feature375	Pollution	High	0.493828	0.201221	0.0193983	PollutionHigh	0.114146	37	37	COG3867	High
Feature4128	Pollution	High	-0.0800664	0.03269	0.0196227	PollutionHigh	0.115167	37	37	COG3153	Low
Feature4433	Pollution	High	-0.624604	0.255016	0.0196221	PollutionHigh	0.115167	37	37	COG4859	Low
Feature1081	Pollution	High	-0.653475	0.266912	0.019668	PollutionHigh	0.115359	37	37	COG4994	Low
Feature4034	Pollution	High	0.667395	0.272781	0.019744	PollutionHigh	0.115729	37	7	COG1860	High
Feature4506	Pollution	High	0.289369	0.11836	0.0198285	PollutionHigh	0.116149	37	37	COG5495	High
Feature3310	Pollution	High	-0.1804	0.0737997	0.0198455	PollutionHigh	0.116174	37	37	COG4968	Low
Feature972	Pollution	High	-0.164919	0.067483	0.0198732	PollutionHigh	0.116261	37	37	COG2200	Low
Feature2154	Pollution	High	-0.46643	0.191063	0.0199957	PollutionHigh	0.116827	37	37	COG5654	Low
Feature4439	Pollution	High	0.115714	0.0474079	0.0200159	PollutionHigh	0.116869	37	37	COG1600	High
Feature95	Pollution	High	0.249886	0.102393	0.0200321	PollutionHigh	0.116888	37	37	COG3137	High
Feature204	Pollution	High	-0.356451	0.146187	0.0201331	PollutionHigh	0.117402	37	37	COG4215	Low
Feature1526	Pollution	High	0.0785977	0.032239	0.0201496	PollutionHigh	0.117423	37	37	COG0343	High
Feature120	Pollution	High	0.188369	0.0772802	0.0201728	PollutionHigh	0.117482	37	37	COG3104	High
Feature1656	Pollution	High	0.653619	0.268259	0.0202183	PollutionHigh	0.117617	37	37	COG1303	High
Feature3589	Pollution	High	-0.354071	0.145339	0.020235	PollutionHigh	0.117617	37	37	COG0246	Low
Feature2373	Pollution	High	0.0715494	0.0293909	0.0203187	PollutionHigh	0.118028	37	37	COG0394	High
Feature3928	Pollution	High	0.921314	0.378594	0.0203611	PollutionHigh	0.118199	37	35	COG1709	High
Feature2534	Pollution	High	0.0635403	0.0261141	0.020377	PollutionHigh	0.118215	37	37	COG0159	High
Feature3807	Pollution	High	-0.276774	0.113893	0.0205235	PollutionHigh	0.118989	37	37	COG1536	Low
Feature2188	Pollution	High	-0.159937	0.0658223	0.0205379	PollutionHigh	0.118996	37	37	COG4581	Low
Feature2987	Pollution	High	0.602348	0.247926	0.0205511	PollutionHigh	0.118997	37	37	COG2342	High
Feature2765	Pollution	High	-0.331951	0.136806	0.0207014	PollutionHigh	0.119683	37	37	COG3194	Low
Feature4451	Pollution	High	-0.26732	0.110177	0.0207093	PollutionHigh	0.119683	37	37	COG2514	Low
Feature782	Pollution	High	0.967265	0.398929	0.0207876	PollutionHigh	0.120059	37	32	COG4682	High
Feature832	Pollution	High	0.450227	0.185729	0.0208141	PollutionHigh	0.120135	37	37	COG2430	High
Feature2654	Pollution	High	0.0966426	0.0398912	0.020885	PollutionHigh	0.120468	37	37	COG0466	High
Feature756	Pollution	High	0.180654	0.0746063	0.0209449	PollutionHigh	0.120737	37	37	COG1778	High
Feature1440	Pollution	High	0.349505	0.14439	0.0209874	PollutionHigh	0.120904	37	37	COG5609	High
Feature907	Pollution	High	-1.09847	0.453947	0.0210243	PollutionHigh	0.12104	37	36	COG3334	Low
Feature1511	Pollution	High	-0.101062	0.041775	0.0210545	PollutionHigh	0.121137	37	37	COG0688	Low
Feature579	Pollution	High	-0.17319	0.0716289	0.0211192	PollutionHigh	0.121365	37	37	COG2717	Low
Feature1657	Pollution	High	-0.313347	0.129598	0.0211209	PollutionHigh	0.121365	37	37	COG1852	Low
Feature3115	Pollution	High	-0.441781	0.18276	0.0211492	PollutionHigh	0.12145	37	37	COG4520	Low
Feature2242	Pollution	High	-0.772985	0.320044	0.0212497	PollutionHigh	0.121719	37	28	COG5371	Low
Feature2698	Pollution	High	0.214029	0.0886113	0.0212432	PollutionHigh	0.121719	37	37	COG3920	High
Feature3747	Pollution	High	0.107134	0.0443551	0.021243	PollutionHigh	0.121719	37	37	COG0232	High
Feature3966	Pollution	High	0.410723	0.170034	0.021235	PollutionHigh	0.121719	37	37	COG0407	High
Feature98	Pollution	High	-0.969463	0.401605	0.0213127	PollutionHigh	0.122003	37	37	COG3843	Low
Feature1738	Pollution	High	0.382449	0.158518	0.0213782	PollutionHigh	0.122296	37	37	COG1895	High
Feature4527	Pollution	High	0.216353	0.0896837	0.0213909	PollutionHigh	0.122296	37	37	COG1964	High
Feature1602	Pollution	High	0.0644456	0.0267338	0.0214788	PollutionHigh	0.122721	37	37	COG1004	High
Feature1043	Pollution	High	0.328731	0.136409	0.0215168	PollutionHigh	0.12286	37	37	COG2362	High
Feature4207	Pollution	High	-0.0780717	0.032426	0.0216273	PollutionHigh	0.123413	37	37	COG2258	Low
Feature2893	Pollution	High	-0.186625	0.0775435	0.0216764	PollutionHigh	0.123615	37	37	COG2967	Low
Feature4006	Pollution	High	0.246161	0.102298	0.0216964	PollutionHigh	0.123652	37	37	COG3142	High
Feature4073	Pollution	High	-0.544891	0.226509	0.0217327	PollutionHigh	0.123708	37	37	COG1707	Low
Feature4511	Pollution	High	0.880084	0.365851	0.0217336	PollutionHigh	0.123708	37	11	COG3388	High
Feature2596	Pollution	High	0.194901	0.0810323	0.0217516	PollutionHigh	0.123733	37	37	COG1850	High
Feature639	Pollution	High	-0.120778	0.0502432	0.0218201	PollutionHigh	0.123966	37	37	COG2247	Low
Feature3766	Pollution	High	0.103677	0.0431347	0.0218366	PollutionHigh	0.123982	37	37	COG1040	High
Feature4233	Pollution	High	0.0961365	0.0400154	0.0218906	PollutionHigh	0.124212	37	37	COG5002	High
Feature1576	Pollution	High	-0.302562	0.125976	0.0219287	PollutionHigh	0.12429	37	37	COG4154	Low
Feature2679	Pollution	High	0.145803	0.0607145	0.0219437	PollutionHigh	0.12429	37	37	COG1577	High
Feature2934	Pollution	High	0.998593	0.415836	0.0219457	PollutionHigh	0.12429	37	37	COG3426	High
Feature2634	Pollution	High	0.609736	0.254218	0.0220957	PollutionHigh	0.125062	37	37	COG3548	High
Feature2939	Pollution	High	-0.229807	0.0958272	0.0221134	PollutionHigh	0.125083	37	37	COG2173	Low
Feature3359	Pollution	High	-0.212488	0.0886565	0.0221843	PollutionHigh	0.125406	37	37	COG3239	Low
Feature645	Pollution	High	0.29399	0.122698	0.0222208	PollutionHigh	0.125534	37	37	COG3359	High
Feature1500	Pollution	High	0.761396	0.318402	0.0224673	PollutionHigh	0.126665	37	37	COG1869	High
Feature1354	Pollution	High	-0.322763	0.135008	0.0224989	PollutionHigh	0.126709	37	37	COG3802	Low
Feature3212	Pollution	High	0.412057	0.172387	0.0225194	PollutionHigh	0.126709	37	37	COG3877	High
Feature4323	Pollution	High	0.0815765	0.0341301	0.0225267	PollutionHigh	0.126709	37	37	COG0074	High
Feature821	Pollution	High	-0.189599	0.0793506	0.0225675	PollutionHigh	0.126809	37	37	COG3428	Low
Feature4093	Pollution	High	0.205572	0.086039	0.0225725	PollutionHigh	0.126809	37	37	COG1027	High
Feature1086	Pollution	High	-0.145757	0.0610238	0.0226122	PollutionHigh	0.126823	37	37	COG0386	Low
Feature2104	Pollution	High	-0.173488	0.0726412	0.0226253	PollutionHigh	0.126823	37	37	COG1858	Low
Feature3565	Pollution	High	0.589048	0.246595	0.0226018	PollutionHigh	0.126823	37	10	COG3933	High
Feature4444	Pollution	High	-0.207504	0.0868884	0.022631	PollutionHigh	0.126823	37	37	COG3973	Low
Feature894	Pollution	High	0.936145	0.392186	0.0226931	PollutionHigh	0.12694	37	35	COG5437	High
Feature1003	Pollution	High	-0.146685	0.0614522	0.022694	PollutionHigh	0.12694	37	37	COG3447	Low
Feature3736	Pollution	High	0.0666633	0.0279252	0.0226815	PollutionHigh	0.12694	37	37	COG2986	High
Feature4206	Pollution	High	0.595581	0.24961	0.022743	PollutionHigh	0.127129	37	36	COG1511	High
Feature177	Pollution	High	0.175977	0.0737997	0.0228232	PollutionHigh	0.127349	37	37	COG4206	High
Feature857	Pollution	High	0.258658	0.108616	0.0229889	PollutionHigh	0.128049	37	37	COG0153	High
Feature2190	Pollution	High	-1.0374	0.435633	0.0229912	PollutionHigh	0.128049	37	36	COG4458	Low
Feature2584	Pollution	High	0.591032	0.248169	0.0229801	PollutionHigh	0.128049	37	37	COG1571	High
Feature477	Pollution	High	0.224186	0.0941529	0.023006	PollutionHigh	0.128053	37	37	COG5316	High
Feature3651	Pollution	High	0.101632	0.0426938	0.0230382	PollutionHigh	0.128154	37	37	COG1841	High
Feature2532	Pollution	High	-0.31439	0.132171	0.0231354	PollutionHigh	0.128615	37	37	COG5460	Low
Feature232	Pollution	High	-0.196622	0.0826858	0.0231741	PollutionHigh	0.128751	37	37	COG2314	Low
Feature197	Pollution	High	-0.940614	0.395719	0.023226	PollutionHigh	0.12896	37	37	COG3683	Low
Feature963	Pollution	High	0.0594735	0.0250656	0.0234561	PollutionHigh	0.130079	37	37	COG1508	High
Feature252	Pollution	High	0.109985	0.0463795	0.0235267	PollutionHigh	0.13039	37	37	COG1290	High
Feature2008	Pollution	High	-0.529431	0.223312	0.023559	PollutionHigh	0.13049	37	37	COG5526	Low
Feature1672	Pollution	High	0.462503	0.195163	0.0236126	PollutionHigh	0.130706	37	37	COG1720	High
Feature1264	Pollution	High	0.0788042	0.0332606	0.0236417	PollutionHigh	0.130788	37	37	COG1208	High
Feature1413	Pollution	High	0.258604	0.109228	0.0237361	PollutionHigh	0.131172	37	37	COG4261	High
Feature4409	Pollution	High	-0.271683	0.11479	0.0237794	PollutionHigh	0.131309	37	37	COG3066	Low
Feature3066	Pollution	High	-0.215075	0.0908978	0.023816	PollutionHigh	0.131431	37	37	COG4785	Low
Feature3996	Pollution	High	0.258447	0.109347	0.0239575	PollutionHigh	0.132131	37	37	COG1715	High
Feature871	Pollution	High	-0.493898	0.209022	0.0239936	PollutionHigh	0.13225	37	37	COG3786	Low
Feature1474	Pollution	High	0.120571	0.0510864	0.0241464	PollutionHigh	0.13287	37	37	COG2378	High
Feature4215	Pollution	High	0.214546	0.0908901	0.0241269	PollutionHigh	0.13287	37	37	COG1118	High
Feature1891	Pollution	High	0.18966	0.0804672	0.0243234	PollutionHigh	0.133661	37	37	COG3039	High
Feature3919	Pollution	High	-0.146348	0.0621345	0.0244156	PollutionHigh	0.134086	37	37	COG0028	Low
Feature3092	Pollution	High	-0.380883	0.16173	0.0244313	PollutionHigh	0.134091	37	37	COG4112	Low
Feature954	Pollution	High	0.128493	0.0545837	0.0244879	PollutionHigh	0.13432	37	37	COG1905	High
Feature3305	Pollution	High	-0.165744	0.0704562	0.0245791	PollutionHigh	0.134739	37	37	COG5421	Low
Feature2645	Pollution	High	0.196955	0.0837406	0.0246059	PollutionHigh	0.134804	37	37	COG3637	High
Feature1348	Pollution	High	0.132245	0.0562889	0.0247515	PollutionHigh	0.135277	37	37	COG1896	High
Feature2261	Pollution	High	-0.238215	0.101417	0.0247819	PollutionHigh	0.135277	37	37	COG2261	Low
Feature2739	Pollution	High	-0.389119	0.165578	0.0247135	PollutionHigh	0.135277	37	37	COG3913	Low
Feature3329	Pollution	High	0.689439	0.293438	0.0247446	PollutionHigh	0.135277	37	36	COG4724	High
Feature3841	Pollution	High	0.662229	0.28193	0.0247792	PollutionHigh	0.135277	37	37	COG1308	High
Feature4003	Pollution	High	0.112791	0.0480102	0.0247567	PollutionHigh	0.135277	37	37	COG0736	High
Feature3871	Pollution	High	0.224517	0.095648	0.0248701	PollutionHigh	0.135677	37	37	COG2339	High
Feature1497	Pollution	High	0.624122	0.26599	0.0249219	PollutionHigh	0.135878	37	37	COG2521	High
Feature2818	Pollution	High	-0.227622	0.0970701	0.0250075	PollutionHigh	0.136262	37	37	COG3261	Low
Feature2580	Pollution	High	-0.446275	0.190409	0.0250737	PollutionHigh	0.136541	37	37	COG4961	Low
Feature1303	Pollution	High	-0.047174	0.0201303	0.0250935	PollutionHigh	0.136567	37	37	COG0616	Low
Feature2471	Pollution	High	0.206627	0.0882049	0.0251428	PollutionHigh	0.136753	37	37	COG1672	High
Feature3957	Pollution	High	0.608851	0.259965	0.0251729	PollutionHigh	0.136834	37	37	COG2824	High
Feature535	Pollution	High	0.137114	0.0585526	0.0251919	PollutionHigh	0.136856	37	37	COG1490	High
Feature1601	Pollution	High	-0.313983	0.134134	0.0252452	PollutionHigh	0.137063	37	37	COG4842	Low
Feature810	Pollution	High	-0.172313	0.0736689	0.0253488	PollutionHigh	0.13746	37	37	COG3494	Low
Feature2216	Pollution	High	0.1827	0.078107	0.0253445	PollutionHigh	0.13746	37	37	COG1875	High
Feature1999	Pollution	High	0.559086	0.239127	0.0254063	PollutionHigh	0.137484	37	37	COG1340	High
Feature2161	Pollution	High	0.992984	0.424671	0.0253942	PollutionHigh	0.137484	37	29	COG3645	High
Feature3474	Pollution	High	0.116898	0.0500108	0.0254405	PollutionHigh	0.137546	37	37	COG0261	High
Feature4417	Pollution	High	0.106741	0.0457222	0.02561	PollutionHigh	0.138297	37	37	COG0801	High
Feature714	Pollution	High	0.722237	0.309423	0.0256343	PollutionHigh	0.138346	37	37	COG1971	High
Feature468	Pollution	High	-0.540722	0.231706	0.025663	PollutionHigh	0.138418	37	37	COG2371	Low
Feature2299	Pollution	High	0.113658	0.0487605	0.0258229	PollutionHigh	0.139198	37	37	COG0545	High
Feature1786	Pollution	High	0.407078	0.174751	0.0259096	PollutionHigh	0.139582	37	37	COG4677	High
Feature4498	Pollution	High	0.868008	0.373577	0.0262665	PollutionHigh	0.141336	37	34	COG5905	High
Feature4115	Pollution	High	-0.0833981	0.0359053	0.0263133	PollutionHigh	0.141504	37	37	COG2518	Low
Feature2684	Pollution	High	0.610614	0.262996	0.0263709	PollutionHigh	0.14173	37	37	COG1911	High
Feature784	Pollution	High	-0.17088	0.073613	0.026397	PollutionHigh	0.141786	37	37	COG2062	Low
Feature3375	Pollution	High	0.142884	0.0615938	0.0264909	PollutionHigh	0.142135	37	37	COG1607	High
Feature3456	Pollution	High	0.398649	0.171851	0.0264934	PollutionHigh	0.142135	37	37	COG2048	High
Feature4424	Pollution	High	0.317374	0.136831	0.0265098	PollutionHigh	0.142139	37	37	COG4865	High
Feature3192	Pollution	High	-0.582225	0.251205	0.0266154	PollutionHigh	0.142621	37	37	COG5502	Low
Feature4243	Pollution	High	0.882599	0.380882	0.0266444	PollutionHigh	0.142692	37	20	COG4068	High
Feature1438	Pollution	High	-0.743509	0.320986	0.0267006	PollutionHigh	0.142908	37	37	COG1289	Low
Feature3591	Pollution	High	0.729786	0.315718	0.026996	PollutionHigh	0.144319	37	37	COG1998	High
Feature1560	Pollution	High	-0.4603	0.19923	0.0270643	PollutionHigh	0.144599	37	37	COG1429	Low
Feature3936	Pollution	High	0.773015	0.334805	0.0271602	PollutionHigh	0.145025	37	31	COG2306	High
Feature3447	Pollution	High	-0.131628	0.0570844	0.0273462	PollutionHigh	0.145932	37	37	COG1878	Low
Feature293	Pollution	High	0.153398	0.0665571	0.0274142	PollutionHigh	0.146209	37	37	COG0207	High
Feature34	Pollution	High	0.435112	0.188821	0.027439	PollutionHigh	0.146255	37	37	COG0383	High
Feature339	Pollution	High	0.137574	0.0597174	0.0274776	PollutionHigh	0.146375	37	37	COG2866	High
Feature2675	Pollution	High	-0.679772	0.295167	0.0275239	PollutionHigh	0.146535	37	37	COG3029	Low
Feature1615	Pollution	High	0.317911	0.138112	0.0275978	PollutionHigh	0.146756	37	37	COG1026	High
Feature2218	Pollution	High	0.24197	0.105165	0.0276591	PollutionHigh	0.146909	37	37	COG1449	High
Feature2978	Pollution	High	0.637231	0.276948	0.0276559	PollutionHigh	0.146909	37	7	COG5931	High
Feature1215	Pollution	High	-1.197	0.520309	0.0276778	PollutionHigh	0.146923	37	27	COG5554	Low
Feature77	Pollution	High	-0.4899	0.213205	0.0278532	PollutionHigh	0.147767	37	5	COG5811	Low
Feature3797	Pollution	High	0.900123	0.391837	0.0278912	PollutionHigh	0.147882	37	26	COG5937	High
Feature964	Pollution	High	-0.22063	0.0960756	0.0279395	PollutionHigh	0.148052	37	37	COG2301	Low
Feature4038	Pollution	High	-0.562532	0.245176	0.0280682	PollutionHigh	0.148646	37	36	COG2375	Low
Feature741	Pollution	High	0.828295	0.361096	0.0281041	PollutionHigh	0.14875	37	33	COG3069	High
Feature1233	Pollution	High	0.301441	0.131429	0.0281222	PollutionHigh	0.148758	37	37	COG2605	High
Feature371	Pollution	High	1.27382	0.555676	0.0281976	PollutionHigh	0.148897	37	31	COG1784	High
Feature2608	Pollution	High	-0.185655	0.0809736	0.0281716	PollutionHigh	0.148897	37	37	COG4287	Low
Feature2800	Pollution	High	0.368643	0.1608	0.0281863	PollutionHigh	0.148897	37	37	COG2733	High
Feature722	Pollution	High	0.103151	0.0450347	0.0283191	PollutionHigh	0.14944	37	37	COG2872	High
Feature794	Pollution	High	0.329002	0.143668	0.028349	PollutionHigh	0.14944	37	37	COG1743	High
Feature1630	Pollution	High	-0.0940594	0.0410739	0.02835	PollutionHigh	0.14944	37	37	COG2816	Low
Feature484	Pollution	High	0.0786305	0.0343413	0.028371	PollutionHigh	0.149463	37	37	COG0689	High
Feature1234	Pollution	High	-0.0920903	0.0402341	0.0284232	PollutionHigh	0.149519	37	37	COG1917	Low
Feature2659	Pollution	High	0.150756	0.0658619	0.0284164	PollutionHigh	0.149519	37	37	COG4096	High
Feature3244	Pollution	High	-0.199807	0.0872998	0.0284311	PollutionHigh	0.149519	37	37	COG2322	Low
Feature618	Pollution	High	0.0786817	0.0344124	0.0285804	PollutionHigh	0.150058	37	37	COG0677	High
Feature1565	Pollution	High	1.05909	0.463216	0.0285832	PollutionHigh	0.150058	37	16	COG4208	High
Feature3811	Pollution	High	-0.431744	0.188877	0.0286185	PollutionHigh	0.150156	37	37	COG3451	Low
Feature3744	Pollution	High	-0.191337	0.0837189	0.0286426	PollutionHigh	0.150195	37	37	COG2187	Low
Feature919	Pollution	High	-0.471882	0.206608	0.0287417	PollutionHigh	0.150541	37	37	COG2315	Low
Feature1158	Pollution	High	1.16286	0.509362	0.0288053	PollutionHigh	0.150787	37	25	COG1549	High
Feature1412	Pollution	High	-0.290867	0.127437	0.0288409	PollutionHigh	0.150886	37	37	COG5331	Low
Feature1937	Pollution	High	-0.905734	0.397526	0.0291037	PollutionHigh	0.152173	37	32	COG5378	Low
Feature619	Pollution	High	0.833633	0.366008	0.029156	PollutionHigh	0.152358	37	34	COG3756	High
Feature1023	Pollution	High	0.538247	0.236455	0.0292431	PollutionHigh	0.152637	37	37	COG1471	High
Feature465	Pollution	High	0.288606	0.126869	0.0293419	PollutionHigh	0.152752	37	37	COG4819	High
Feature1065	Pollution	High	-0.144856	0.063688	0.0293663	PollutionHigh	0.152752	37	37	COG1281	Low
Feature1892	Pollution	High	0.15005	0.0659608	0.0293408	PollutionHigh	0.152752	37	37	COG4198	High
Feature1893	Pollution	High	0.454514	0.199799	0.0293398	PollutionHigh	0.152752	37	37	COG5646	High
Feature1896	Pollution	High	0.109649	0.0481859	0.0292941	PollutionHigh	0.152752	37	37	COG0255	High
Feature2329	Pollution	High	-0.480527	0.211261	0.0293588	PollutionHigh	0.152752	37	37	COG4521	Low
Feature644	Pollution	High	0.0664434	0.0292223	0.0294154	PollutionHigh	0.15279	37	37	COG1009	High
Feature2292	Pollution	High	0.0802295	0.035297	0.0294645	PollutionHigh	0.15279	37	37	COG0021	High
Feature3086	Pollution	High	0.368098	0.161926	0.0294467	PollutionHigh	0.15279	37	5	COG3373	High
Feature3480	Pollution	High	-0.182702	0.0803853	0.0294748	PollutionHigh	0.15279	37	37	COG0788	Low
Feature182	Pollution	High	0.446067	0.196325	0.0295241	PollutionHigh	0.152836	37	37	COG4502	High
Feature440	Pollution	High	0.102053	0.0449262	0.0295586	PollutionHigh	0.152836	37	37	COG1741	High
Feature3150	Pollution	High	0.34398	0.151398	0.0295288	PollutionHigh	0.152836	37	37	COG4121	High
Feature3379	Pollution	High	0.63774	0.280746	0.0295571	PollutionHigh	0.152836	37	7	COG3546	High
Feature3562	Pollution	High	0.327179	0.14409	0.0296194	PollutionHigh	0.153014	37	37	COG4451	High
Feature3902	Pollution	High	-0.384223	0.169312	0.0297092	PollutionHigh	0.153303	37	37	COG2073	Low
Feature1569	Pollution	High	0.185904	0.0819599	0.0297826	PollutionHigh	0.153594	37	37	COG2049	High
Feature1002	Pollution	High	-0.457471	0.201877	0.0299274	PollutionHigh	0.154078	37	37	COG3010	Low
Feature3548	Pollution	High	-0.154151	0.0680569	0.0299981	PollutionHigh	0.154179	37	37	COG4214	Low
Feature3949	Pollution	High	-0.305037	0.134671	0.0299967	PollutionHigh	0.154179	37	37	COG4977	Low
Feature4102	Pollution	High	0.304013	0.134216	0.029994	PollutionHigh	0.154179	37	37	COG0191	High
Feature3312	Pollution	High	-0.118199	0.0521906	0.0300175	PollutionHigh	0.154191	37	37	COG0415	Low
Feature4366	Pollution	High	0.269158	0.11888	0.03006	PollutionHigh	0.154322	37	37	COG3688	High
Feature3181	Pollution	High	-0.264309	0.116792	0.0301318	PollutionHigh	0.154602	37	37	COG3950	Low
Feature2582	Pollution	High	0.829574	0.366955	0.0302933	PollutionHigh	0.155198	37	36	COG3469	High
Feature2966	Pollution	High	0.156597	0.069272	0.0302993	PollutionHigh	0.155198	37	37	COG0470	High
Feature686	Pollution	High	0.582901	0.2579	0.0303286	PollutionHigh	0.155261	37	37	COG1777	High
Feature1898	Pollution	High	0.0697271	0.0308607	0.0303811	PollutionHigh	0.155354	37	37	COG1475	High
Feature2537	Pollution	High	0.808814	0.357937	0.0303647	PollutionHigh	0.155354	37	37	COG3716	High
Feature650	Pollution	High	0.115271	0.0510329	0.0304261	PollutionHigh	0.155408	37	37	COG1089	High
Feature3133	Pollution	High	-0.344584	0.15255	0.0304218	PollutionHigh	0.155408	37	37	COG4714	Low
Feature3738	Pollution	High	0.18978	0.0840558	0.0304924	PollutionHigh	0.155659	37	37	COG3014	High
Feature4094	Pollution	High	0.592881	0.262699	0.0305547	PollutionHigh	0.155815	37	37	COG5508	High
Feature4252	Pollution	High	0.353242	0.15652	0.0305574	PollutionHigh	0.155815	37	37	COG3345	High
Feature4420	Pollution	High	-0.211442	0.0938179	0.0307708	PollutionHigh	0.156727	37	37	COG2370	Low
Feature3520	Pollution	High	-0.194134	0.0861608	0.0308118	PollutionHigh	0.156847	37	37	COG2215	Low
Feature3357	Pollution	High	0.123513	0.0548382	0.0308707	PollutionHigh	0.157059	37	37	COG1797	High
Feature4099	Pollution	High	0.212534	0.0944339	0.0309891	PollutionHigh	0.157573	37	37	COG3070	High
Feature2858	Pollution	High	0.341884	0.151941	0.0310238	PollutionHigh	0.157661	37	37	COG2849	High
Feature2416	Pollution	High	0.0702385	0.0312225	0.0310591	PollutionHigh	0.157742	37	37	COG0079	High
Feature243	Pollution	High	-0.809992	0.360506	0.0312544	PollutionHigh	0.158566	37	36	COG5439	Low
Feature2337	Pollution	High	-0.190087	0.0846202	0.0312868	PollutionHigh	0.158594	37	37	COG0665	Low
Feature3168	Pollution	High	-0.204012	0.0908286	0.0313034	PollutionHigh	0.158594	37	37	COG1859	Low
Feature3358	Pollution	High	0.365273	0.162636	0.0313156	PollutionHigh	0.158594	37	5	COG2083	High
Feature4036	Pollution	High	0.848551	0.378077	0.0314256	PollutionHigh	0.158933	37	32	COG5418	High
Feature2486	Pollution	High	0.359482	0.160196	0.0314522	PollutionHigh	0.158946	37	37	COG3693	High
Feature1860	Pollution	High	-0.265978	0.118663	0.0316331	PollutionHigh	0.159771	37	37	COG4360	Low
Feature2396	Pollution	High	0.0908368	0.0405331	0.0316622	PollutionHigh	0.159829	37	37	COG0817	High
Feature158	Pollution	High	0.242568	0.108276	0.0317168	PollutionHigh	0.160015	37	37	COG1310	High
Feature1195	Pollution	High	-0.199094	0.0888944	0.0317606	PollutionHigh	0.160048	37	37	COG3453	Low
Feature4324	Pollution	High	-0.151128	0.0674728	0.0317483	PollutionHigh	0.160048	37	37	COG0747	Low
Feature3545	Pollution	High	0.106842	0.0477607	0.0319489	PollutionHigh	0.160738	37	37	COG0712	High
Feature2237	Pollution	High	0.565715	0.252932	0.0319776	PollutionHigh	0.160794	37	37	COG1698	High
Feature4462	Pollution	High	-0.354447	0.158504	0.0320084	PollutionHigh	0.160859	37	37	COG3971	Low
Feature4140	Pollution	High	-0.382585	0.171264	0.0321742	PollutionHigh	0.161563	37	37	COG3322	Low
Feature4423	Pollution	High	0.86503	0.387253	0.0321841	PollutionHigh	0.161563	37	31	COG5936	High
Feature4418	Pollution	High	-0.638263	0.285958	0.0323099	PollutionHigh	0.162104	37	37	COG3759	Low
Feature2933	Pollution	High	0.28957	0.129769	0.0323521	PollutionHigh	0.162226	37	37	COG4731	High
Feature432	Pollution	High	-0.288854	0.129477	0.0323886	PollutionHigh	0.162229	37	37	COG4960	Low
Feature3134	Pollution	High	0.0886823	0.0397492	0.0323802	PollutionHigh	0.162229	37	37	COG0652	High
Feature3920	Pollution	High	0.600532	0.269367	0.0324986	PollutionHigh	0.16269	37	37	COG5466	High
Feature2372	Pollution	High	0.456534	0.204849	0.0325556	PollutionHigh	0.162886	37	37	COG3184	High
Feature2057	Pollution	High	0.0587467	0.0263677	0.032603	PollutionHigh	0.163033	37	37	COG1596	High
Feature1361	Pollution	High	-0.304609	0.136759	0.0326498	PollutionHigh	0.163177	37	37	COG3957	Low
Feature3116	Pollution	High	0.0842306	0.0378385	0.0327438	PollutionHigh	0.163557	37	37	COG0332	High
Feature374	Pollution	High	-0.257513	0.115763	0.032859	PollutionHigh	0.164041	37	37	COG3931	Low
Feature15	Pollution	High	-0.229281	0.10314	0.0329675	PollutionHigh	0.164059	37	37	COG3433	Low
Feature152	Pollution	High	0.131662	0.0592215	0.0329532	PollutionHigh	0.164059	37	37	COG2972	High
Feature576	Pollution	High	-0.128753	0.0578999	0.032915	PollutionHigh	0.164059	37	37	COG0684	Low
Feature2554	Pollution	High	0.236299	0.106309	0.0329859	PollutionHigh	0.164059	37	37	COG1469	High
Feature2788	Pollution	High	0.263746	0.118659	0.0329893	PollutionHigh	0.164059	37	37	COG1480	High
Feature3023	Pollution	High	0.413351	0.185894	0.0329252	PollutionHigh	0.164059	37	37	COG4945	High
Feature3028	Pollution	High	0.427204	0.192223	0.0330099	PollutionHigh	0.164071	37	37	COG2810	High
Feature4334	Pollution	High	0.395245	0.177869	0.0330341	PollutionHigh	0.164101	37	37	COG1337	High
Feature1780	Pollution	High	0.581352	0.261683	0.0330724	PollutionHigh	0.164201	37	7	COG4801	High
Feature2189	Pollution	High	0.393006	0.177019	0.0331798	PollutionHigh	0.164645	37	37	COG4930	High
Feature2964	Pollution	High	0.34065	0.153536	0.0332869	PollutionHigh	0.165086	37	37	COG2152	High
Feature301	Pollution	High	0.107654	0.04854	0.03335	PollutionHigh	0.165308	37	37	COG0120	High
Feature344	Pollution	High	0.837878	0.377982	0.0334347	PollutionHigh	0.165637	37	36	COG1857	High
Feature290	Pollution	High	-0.168908	0.0762313	0.0335075	PollutionHigh	0.165683	37	37	COG2091	Low
Feature1984	Pollution	High	-0.227982	0.102883	0.0334919	PollutionHigh	0.165683	37	37	COG4145	Low
Feature2457	Pollution	High	0.251435	0.113453	0.033473	PollutionHigh	0.165683	37	37	COG1884	High
Feature3989	Pollution	High	-0.898545	0.405553	0.0335171	PollutionHigh	0.165683	37	27	COG5420	Low
Feature3588	Pollution	High	-0.0704918	0.0318247	0.0335623	PollutionHigh	0.165816	37	37	COG1391	Low
Feature547	Pollution	High	0.071173	0.0321915	0.033869	PollutionHigh	0.16714	37	37	COG0557	High
Feature4150	Pollution	High	1.03954	0.470233	0.0338858	PollutionHigh	0.16714	37	19	COG3390	High
Feature2451	Pollution	High	0.178064	0.0805705	0.0339361	PollutionHigh	0.167297	37	37	COG4260	High
Feature2291	Pollution	High	0.0983384	0.0445349	0.0340813	PollutionHigh	0.167922	37	37	COG0030	High
Feature3514	Pollution	High	-0.292481	0.132477	0.0341071	PollutionHigh	0.167958	37	37	COG2113	Low
Feature4512	Pollution	High	-0.112411	0.0509647	0.0342681	PollutionHigh	0.168659	37	37	COG0464	Low
Feature386	Pollution	High	0.581481	0.263818	0.0343873	PollutionHigh	0.169062	37	11	COG4003	High
Feature1308	Pollution	High	0.409871	0.185946	0.0343763	PollutionHigh	0.169062	37	37	COG5551	High
Feature2006	Pollution	High	0.109979	0.0499141	0.0344444	PollutionHigh	0.169251	37	37	COG1136	High
Feature3593	Pollution	High	-0.202589	0.0920792	0.03469	PollutionHigh	0.170273	37	37	COG1112	Low
Feature2347	Pollution	High	0.515797	0.23465	0.034845	PollutionHigh	0.170756	37	37	COG3513	High
Feature3320	Pollution	High	0.135012	0.0614177	0.0348373	PollutionHigh	0.170756	37	37	COG1876	High
Feature4068	Pollution	High	-0.412567	0.187887	0.0350255	PollutionHigh	0.171547	37	37	COG3749	Low
Feature729	Pollution	High	0.265465	0.120918	0.0350575	PollutionHigh	0.171611	37	37	COG3894	High
Feature2898	Pollution	High	0.382146	0.174164	0.0351543	PollutionHigh	0.171899	37	37	COG0426	High
Feature3583	Pollution	High	0.251338	0.114543	0.035147	PollutionHigh	0.171899	37	37	COG3296	High
Feature254	Pollution	High	0.462911	0.211051	0.035218	PollutionHigh	0.172118	37	37	COG1405	High
Feature1425	Pollution	High	0.110541	0.0504039	0.0352386	PollutionHigh	0.172126	37	37	COG0245	High
Feature909	Pollution	High	1.08958	0.497149	0.0353522	PollutionHigh	0.172334	37	30	COG1927	High
Feature3225	Pollution	High	0.441091	0.201266	0.0353574	PollutionHigh	0.172334	37	14	COG4085	High
Feature3987	Pollution	High	-0.3207	0.14632	0.0353423	PollutionHigh	0.172334	37	37	COG4032	Low
Feature4284	Pollution	High	0.319534	0.145781	0.0353338	PollutionHigh	0.172334	37	37	COG2184	High
Feature690	Pollution	High	0.116495	0.0531709	0.0354068	PollutionHigh	0.172336	37	37	COG0577	High
Feature3688	Pollution	High	-0.202788	0.0925562	0.0354051	PollutionHigh	0.172336	37	37	COG2015	Low
Feature3497	Pollution	High	-0.184381	0.0842593	0.0356193	PollutionHigh	0.173237	37	37	COG2318	Low
Feature4081	Pollution	High	-0.163061	0.0745254	0.03564	PollutionHigh	0.173245	37	37	COG4864	Low
Feature3818	Pollution	High	0.55421	0.253338	0.0356687	PollutionHigh	0.173292	37	37	COG1717	High
Feature19	Pollution	High	-0.272186	0.124455	0.0357167	PollutionHigh	0.173432	37	37	COG3827	Low
Feature4310	Pollution	High	-0.453042	0.207338	0.0358737	PollutionHigh	0.174101	37	37	COG5500	Low
Feature807	Pollution	High	0.104034	0.0476608	0.0360525	PollutionHigh	0.174781	37	37	COG1206	High
Feature3027	Pollution	High	-0.231946	0.106361	0.0362162	PollutionHigh	0.175481	37	37	COG2263	Low
Feature1929	Pollution	High	-0.0445098	0.0204666	0.0366994	PollutionHigh	0.177727	37	37	COG2227	Low
Feature2918	Pollution	High	-0.387026	0.178173	0.0369076	PollutionHigh	0.17864	37	37	COG1723	Low
Feature1108	Pollution	High	-0.236577	0.108938	0.03695	PollutionHigh	0.17875	37	37	COG3837	Low
Feature2282	Pollution	High	-0.291129	0.13413	0.0370452	PollutionHigh	0.179114	37	37	COG4649	Low
Feature2156	Pollution	High	-0.33721	0.155442	0.0371382	PollutionHigh	0.179372	37	37	COG3434	Low
Feature1393	Pollution	High	0.182971	0.0843853	0.0372277	PollutionHigh	0.179518	37	37	COG2825	High
Feature2592	Pollution	High	-0.142945	0.0659222	0.0372187	PollutionHigh	0.179518	37	37	COG3043	Low
Feature2266	Pollution	High	0.0834989	0.0385201	0.0372777	PollutionHigh	0.17963	37	37	COG0433	High
Feature4528	Pollution	High	0.454533	0.209703	0.0372907	PollutionHigh	0.17963	37	37	COG1498	High
Feature1317	Pollution	High	0.397895	0.183758	0.0374711	PollutionHigh	0.180403	37	37	COG5479	High
Feature2963	Pollution	High	0.0713785	0.0329863	0.03759	PollutionHigh	0.180879	37	37	COG1137	High
Feature502	Pollution	High	-0.808052	0.373472	0.0376115	PollutionHigh	0.180887	37	29	COG4884	Low
Feature2822	Pollution	High	0.687185	0.317708	0.0376678	PollutionHigh	0.181061	37	37	COG3051	High
Feature2588	Pollution	High	-0.263914	0.122072	0.0377499	PollutionHigh	0.181264	37	37	COG3964	Low
Feature3272	Pollution	High	-0.598541	0.27699	0.0378402	PollutionHigh	0.181601	37	37	COG4321	Low
Feature3787	Pollution	High	0.0564439	0.0261293	0.0378983	PollutionHigh	0.181784	37	37	COG0443	High
Feature222	Pollution	High	0.543421	0.251642	0.0379546	PollutionHigh	0.181893	37	37	COG3747	High
Feature2685	Pollution	High	-0.364831	0.168948	0.0379613	PollutionHigh	0.181893	37	37	COG1818	Low
Feature319	Pollution	High	0.611974	0.28343	0.037982	PollutionHigh	0.181896	37	37	COG1979	High
Feature1522	Pollution	High	0.241102	0.111708	0.0380536	PollutionHigh	0.182142	37	37	COG5569	High
Feature944	Pollution	High	0.255206	0.118296	0.0381355	PollutionHigh	0.182149	37	37	COG3033	High
Feature2748	Pollution	High	0.878719	0.407183	0.0380766	PollutionHigh	0.182149	37	36	COG1588	High
Feature3852	Pollution	High	-0.0307202	0.0142371	0.0381004	PollutionHigh	0.182149	37	37	COG0265	Low
Feature4309	Pollution	High	-0.229626	0.106437	0.0381323	PollutionHigh	0.182149	37	37	COG5525	Low
Feature2119	Pollution	High	0.582208	0.270053	0.0382559	PollutionHigh	0.182506	37	9	COG4443	High
Feature2926	Pollution	High	-0.341771	0.158541	0.0382707	PollutionHigh	0.182506	37	37	COG2351	Low
Feature742	Pollution	High	-0.124867	0.0580079	0.0385364	PollutionHigh	0.183677	37	37	COG1840	Low
Feature709	Pollution	High	-0.204153	0.0949022	0.038654	PollutionHigh	0.183952	37	37	COG4679	Low
Feature1219	Pollution	High	-0.0646783	0.0300664	0.038655	PollutionHigh	0.183952	37	37	COG0204	Low
Feature2929	Pollution	High	-0.532619	0.247555	0.0386268	PollutionHigh	0.183952	37	37	COG0753	Low
Feature2951	Pollution	High	0.384153	0.17865	0.0387297	PollutionHigh	0.18421	37	37	COG4706	High
Feature3700	Pollution	High	0.509447	0.237049	0.0388301	PollutionHigh	0.184591	37	37	COG3150	High
Feature209	Pollution	High	-0.434962	0.202503	0.0389322	PollutionHigh	0.184688	37	37	COG5590	Low
Feature1238	Pollution	High	-0.430035	0.200152	0.0388796	PollutionHigh	0.184688	37	37	COG3814	Low
Feature123	Pollution	High	0.0640523	0.0298278	0.0389774	PollutionHigh	0.184806	37	37	COG1051	High
Feature131	Pollution	High	0.937153	0.436762	0.0391246	PollutionHigh	0.18531	37	23	COG5383	High
Feature4078	Pollution	High	0.257933	0.120205	0.0391162	PollutionHigh	0.18531	37	6	COG1728	High
Feature1437	Pollution	High	0.102668	0.0478608	0.039171	PollutionHigh	0.185433	37	37	COG0529	High
Feature1655	Pollution	High	0.228476	0.106522	0.0391943	PollutionHigh	0.185446	37	37	COG1872	High
Feature10	Pollution	High	0.0900197	0.041993	0.0392963	PollutionHigh	0.185832	37	37	COG0503	High
Feature562	Pollution	High	-0.392659	0.183264	0.0393909	PollutionHigh	0.186182	37	37	COG3521	Low
Feature2510	Pollution	High	-0.152528	0.0712272	0.0394915	PollutionHigh	0.186462	37	37	COG4666	Low
Feature391	Pollution	High	-0.338434	0.158095	0.0395546	PollutionHigh	0.186617	37	37	COG1677	Low
Feature2871	Pollution	High	0.594571	0.277763	0.0395654	PollutionHigh	0.186617	37	37	COG5279	High
Feature684	Pollution	High	-0.917506	0.428716	0.0396039	PollutionHigh	0.186701	37	36	COG3486	Low
Feature395	Pollution	High	-0.510613	0.238732	0.0397145	PollutionHigh	0.187125	37	37	COG3626	Low
Feature1762	Pollution	High	0.128561	0.0601376	0.0398085	PollutionHigh	0.187373	37	37	COG0362	High
Feature3512	Pollution	High	-0.0588467	0.0275386	0.0398864	PollutionHigh	0.187545	37	37	COG0626	Low
Feature843	Pollution	High	-0.894029	0.418632	0.0399987	PollutionHigh	0.187975	37	25	COG3778	Low
Feature3476	Pollution	High	0.538086	0.252	0.0400278	PollutionHigh	0.188014	37	37	COG1963	High
Feature215	Pollution	High	-0.227421	0.106568	0.0401353	PollutionHigh	0.188324	37	37	COG1868	Low
Feature2419	Pollution	High	0.237302	0.111279	0.0402706	PollutionHigh	0.188763	37	37	COG3635	High
Feature886	Pollution	High	-0.76745	0.360011	0.0403373	PollutionHigh	0.188896	37	37	COG3504	Low
Feature1155	Pollution	High	-0.243707	0.114325	0.0403406	PollutionHigh	0.188896	37	37	COG3024	Low
Feature1760	Pollution	High	-0.166684	0.0782575	0.0404961	PollutionHigh	0.189526	37	37	COG4587	Low
Feature4519	Pollution	High	-0.479538	0.225283	0.0406152	PollutionHigh	0.189908	37	37	COG3821	Low
Feature1314	Pollution	High	-0.191797	0.0901203	0.0406477	PollutionHigh	0.189941	37	37	COG1234	Low
Feature1818	Pollution	High	0.0633376	0.0297656	0.0406789	PollutionHigh	0.189989	37	37	COG0743	High
Feature3068	Pollution	High	0.190999	0.0899628	0.0411062	PollutionHigh	0.191688	37	37	COG3830	High
Feature2249	Pollution	High	0.653295	0.308276	0.0414579	PollutionHigh	0.193228	37	36	COG5807	High
Feature1716	Pollution	High	0.131693	0.0621826	0.0415792	PollutionHigh	0.193296	37	37	COG4963	High
Feature1914	Pollution	High	0.104248	0.0492052	0.0415071	PollutionHigh	0.193296	37	37	COG3177	High
Feature2581	Pollution	High	0.0751488	0.0354794	0.0415564	PollutionHigh	0.193296	37	37	COG1897	High
Feature3360	Pollution	High	0.243267	0.11486	0.0415703	PollutionHigh	0.193296	37	37	COG0709	High
Feature3868	Pollution	High	0.159021	0.0750754	0.0415515	PollutionHigh	0.193296	37	37	COG0818	High
Feature725	Pollution	High	-0.385766	0.182221	0.0416535	PollutionHigh	0.193543	37	37	COG4583	Low
Feature1121	Pollution	High	-0.675533	0.319323	0.0417906	PollutionHigh	0.19408	37	37	COG3192	Low
Feature4379	Pollution	High	0.0651711	0.0308129	0.0418323	PollutionHigh	0.194174	37	37	COG1364	High
Feature2423	Pollution	High	-0.664337	0.314153	0.0418654	PollutionHigh	0.194228	37	37	COG5317	Low
Feature325	Pollution	High	-0.269318	0.12744	0.0419937	PollutionHigh	0.194524	37	37	COG2421	Low
Feature1342	Pollution	High	0.715636	0.338623	0.0419861	PollutionHigh	0.194524	37	37	COG5108	High
Feature4325	Pollution	High	-0.387228	0.183281	0.0420424	PollutionHigh	0.19465	37	37	COG3662	Low
Feature4357	Pollution	High	0.0601153	0.0284597	0.0420847	PollutionHigh	0.194746	37	37	COG2220	High
Feature244	Pollution	High	-0.167043	0.079096	0.0421209	PollutionHigh	0.194814	37	37	COG2068	Low
Feature2038	Pollution	High	-0.21901	0.103773	0.0422511	PollutionHigh	0.195317	37	37	COG4813	Low
Feature1085	Pollution	High	-0.202829	0.0962431	0.0425282	PollutionHigh	0.196498	37	37	COG4631	Low
Feature678	Pollution	High	0.264077	0.125331	0.042568	PollutionHigh	0.196581	37	37	COG1294	High
Feature1701	Pollution	High	0.207462	0.0986869	0.0430157	PollutionHigh	0.198223	37	37	COG1970	High
Feature1947	Pollution	High	-0.0792773	0.0377145	0.043033	PollutionHigh	0.198223	37	37	COG3367	Low
Feature2409	Pollution	High	0.720664	0.342742	0.0429762	PollutionHigh	0.198223	37	36	COG5946	High
Feature2418	Pollution	High	0.10815	0.051441	0.0429987	PollutionHigh	0.198223	37	37	COG0756	High
Feature1838	Pollution	High	-0.0609488	0.0289996	0.0430635	PollutionHigh	0.198263	37	37	COG0578	Low
Feature2383	Pollution	High	0.0574914	0.0273744	0.0432053	PollutionHigh	0.198815	37	37	COG1985	High
Feature2979	Pollution	High	0.0623911	0.0297264	0.0433316	PollutionHigh	0.199193	37	37	COG1236	High
Feature3584	Pollution	High	0.608897	0.290171	0.0433731	PollutionHigh	0.199209	37	16	COG2946	High
Feature1638	Pollution	High	-0.607512	0.289561	0.0434069	PollutionHigh	0.199236	37	37	COG5597	Low
Feature3982	Pollution	High	0.598647	0.285373	0.0434325	PollutionHigh	0.199253	37	37	COG1591	High
Feature1400	Pollution	High	0.46857	0.223489	0.0435418	PollutionHigh	0.199653	37	37	COG2407	High
