# Supplementary material for: Chemical pollution drives taxonomic and functional shifts in marine sediment microbiome, influencing benthic metazoans
Source: ISME Commun. 2025 Feb 13;5(1):ycae141. doi: 10.1093/ismeco/ycae141 (PMC11851482; doi:10.1093/ismeco/ycae141)
Supplement: Supplementary_Tab_S8_ycae141 [file supplementary_tab_s8_ycae141.xlsx]

## Sheet: Table S8
Table S8. Benthic infaunal metazoan taxonomic levels.
Phylum	Class	Order	Family	PMID/DOI
Platyhelminthes				PMID: 34894580
Nematoda				PMID: 34894580
Nemertea				PMID: 34894580
Gastrotricha				https://doi.org/10.3390/d11070117
Kinorhyncha				PMID: 34952205
Sipuncula				PMID: 34894580
Rotifera				doi:10.3390/d12040123
Bacillariophyta				doi:10.3390/d12040123
Annelida	Polychaeta			PMID: 34894580
Arthropoda	Ostracoda			PMID: 34894580
Annelida	Clitellata			PMID: 34894580
Chordata	Ascidiacea			PMID: 21701684
Echinodermata	Ophiuroidea			https://doi.org/10.1016/j.jembe.2010.07.021
Annelida	Clitellata			PMID: 34894580
Echinodermata	Holothuroidea			PMID: 34894580
Arthropoda	Malacostraca	Amphipoda		doi:10.3390/d12040123
Arthropoda	Hexanauplia	Harpacticoida		doi:10.3390/d12040123
Arthropoda	Malacostraca	Isopoda		doi:10.3390/d12040123
Echinodermata	Echinoidea	Spatangoida		doi:10.3390/d12040123
Echinodermata	Holothuroidea	Aspidochirotida		https://doi.org/10.1016/S0022-0981(98)00190-7
Annelida	Polychaeta	Eunicida		doi:10.3390/d12040123
Annelida	Polychaeta	Phyllodocida		doi:10.3390/d12040123
Annelida	Polychaeta	Sabellida		doi:10.3390/d12040123
Annelida	Polychaeta	Spionida		doi:10.3390/d12040123
Annelida	Polychaeta	Terebellida		doi:10.3390/d12040123
Annelida	Polychaeta	Terebellida	Terebellidae	PMID: 34894580
Annelida	Polychaeta	Sabellida	Sabellidae	PMID: 34894580
Annelida	Polychaeta	Spionida	Spionidae	PMID: 34894580
Arthropoda	Malacostraca	Decapoda	Alpheidae	PMID: 34894580
Mollusca	Bivalvia	Venerida	Veneridae	PMID: 34894580
Mollusca	Bivalvia		Tellinidae	PMID: 34894580
Mollusca	Bivalvia	Veneroida	Mactridae	PMID: 34894580
Mollusca	Gastropoda	Neogastropoda	Nassariidae	PMID: 34894580
Annelida	Polychaeta	Eunicida	Eunicidae	doi:10.3390/d12040123
Annelida	Polychaeta	Phyllodocida	Hesionidae	PMID: 34894580
Annelida	Polychaeta	Phyllodocida	Nereididae	PMID: 34894580
Annelida	Polychaeta		Cirratulidae	PMID: 34894580
Annelida	Polychaeta	Scolecida	Orbiniidae	PMID: 34894580
Echinodermata	Ophiuroidea	Ophiurida	Amphiuridae	doi:10.1093/icesjms/fsy114
Echinodermata	Ophiuroidea	Ophiurida	Ophiactidae	https://doi.org/10.1016/j.jembe.2010.07.021
Mollusca	Bivalvia		Mytilidae	PMID: 34894580
Mollusca	Gastropoda		Pyramidellidae	PMID: 34894580
Mollusca	Gastropoda	Neogastropoda	Columbellidae	PMID: 34894580
Brachiopoda			Phoronidae	PMID: 34894580
Annelida	Polychaeta		Amphinomidae	PMID: 34894580
Annelida	Polychaeta	Spionida	Chaetopteridae	PMID: 34894580
Annelida	Polychaeta	Eunicida	Dorvilleidae	PMID: 34894580
Annelida	Polychaeta	Eunicida	Lumbrineridae	PMID: 34894580
Annelida	Polychaeta	Phyllodocida	Nereididae	PMID: 34894580
Annelida	Polychaeta	Phyllodocida	Phyllodocidae	PMID: 34894580
Annelida	Polychaeta	Phyllodocida	Syllidae	PMID: 34894580
Mollusca	Gastropoda	Littorinimorpha	Calyptraeidae	PMID: 34894580
Mollusca	Gastropoda	Neogastropoda	Mitridae	PMID: 34894580
Arthropoda	Malacostraca	Decapoda	Diogenidae	PMID: 34894580
Arthropoda	Malacostraca	Decapoda	Pilumnidae	PMID: 34894580
Arthropoda	Malacostraca	Decapoda	Porcellanidae	PMID: 34894580
