# Supplementary material for: Chemical pollution drives taxonomic and functional shifts in marine sediment microbiome, influencing benthic metazoans
Source: ISME Commun. 2025 Feb 13;5(1):ycae141. doi: 10.1093/ismeco/ycae141 (PMC11851482; doi:10.1093/ismeco/ycae141)
Supplement: Supplementary_Tab_S9_ycae141 [file supplementary_tab_s9_ycae141.xlsx]

## Sheet: Table S9
Table S9. OTU table of benthic metazoans.
ID	Kingdom	Phylum	Class	Order	Family	Genus	Species	OTU	CI_W_13	CI_W_14	CI_W_15	TPC_W_16	TPC_W_17	TPC_W_18	BI_W_19	BI_W_20	BI_W_21	CDA_W_22	CDA_W_23	CDA_W_24	SW_W_25	SW_W_27	SSW_W_28	SSW_W_29	SSW_W_30	PC_W_31	PC_W_32	PC_W_33	CI_S_34	CI_S_35	CI_S_36	TPC_S_37	TPC_S_38	TPC_S_39	BI_S_40	BI_S_41	BI_S_42	CDA_S_43	CDA_S_44	CDA_S_45	SW_S_46	SW_S_47	SW_S_48	PC_S_49	PC_S_50	PC_S_51	SSW_S_52	SSW_S_53	SSW_S_54
sq8	Metazoa	Annelida	#N/A	Eunicida	Eunicidae	#N/A	Eunicidae_HK04	Eunicidae_HK04	1	1	1	1	1	1	1	1	1	1	1	1	1	1	1	1	1	1	1	1	1	1	1	1	1	1	1	0	1	0	0	0	1	1	1	1	0	0	0	0	0
sq23	Metazoa	Annelida	Polychaeta	Phyllodocida	Hesionidae	Leocrates	Leocrates_chinensis_HK01	Leocrates_chinensis_HK01	1	1	1	1	1	1	1	1	1	1	1	0	1	1	1	1	1	1	1	1	1	1	1	1	1	1	1	1	1	1	1	1	1	1	1	1	1	1	1	0	1
sq4	Metazoa	Annelida	Polychaeta	Phyllodocida	Nereididae	Platynereis	Nereididae_HK01	Nereididae_HK01	1	1	1	1	1	1	1	1	1	1	1	1	1	1	1	1	1	1	1	1	1	1	1	1	1	1	1	1	1	1	1	1	1	1	1	1	1	1	1	1	1
sq28	Metazoa	Echinodermata	Ophiuroidea	Ophiurida	Ophiactidae	Ophiactis	#N/A	Ophiactis OTUsq28	1	1	1	1	1	1	1	0	0	1	1	1	1	1	1	1	0	1	1	1	1	1	1	1	1	0	0	1	0	1	1	1	1	1	1	1	1	1	1	1	1
sq36	Metazoa	Annelida	#N/A	Terebellida	Terebellidae	#N/A	Terebellidae_HK05	Terebellidae_HK05	0	1	0	1	1	1	0	1	0	1	1	0	1	1	0	0	0	1	0	0	0	0	0	0	1	1	1	0	0	0	0	1	1	1	1	0	0	0	0	0	0
sq53	Metazoa	Platyhelminthes	Turbellaria	Polycladida	#N/A	#N/A	Polycladida_HK06	Polycladida_HK06	1	1	1	1	1	0	1	1	0	0	1	1	1	0	1	1	0	1	1	1	1	1	1	0	0	0	0	0	0	0	0	0	0	1	0	1	0	0	0	0	0
sq9	Metazoa	Arthropoda	Malacostraca	Decapoda	Alpheidae	Athanas	Athanas_parvus	Athanas_parvus	1	1	1	1	1	1	1	1	1	1	1	1	1	1	1	1	1	1	1	0	1	1	1	1	1	1	1	1	0	1	1	1	1	1	1	1	1	1	0	0	1
sq69	Metazoa	Arthropoda	Malacostraca	Amphipoda	#N/A	#N/A	#N/A	Amphipoda OTUsq69	1	1	1	0	0	0	0	0	0	0	0	0	0	0	1	1	1	0	1	0	0	0	1	0	0	0	0	1	0	0	0	0	0	0	0	0	0	1	1	1	1
sq42	Metazoa	Annelida	#N/A	Eunicida	Eunicidae	Lysidice	Lysidice_HK01	Lysidice_HK01	1	0	0	1	1	1	1	0	0	0	0	0	0	1	0	0	0	0	0	0	0	0	0	1	1	1	1	0	0	1	0	0	0	0	0	0	0	0	0	0	0
sq50	Metazoa	Annelida	Polychaeta	Phyllodocida	Hesionidae	Platynereis	Nereididae_HK04	Nereididae_HK04	0	0	1	0	1	1	1	0	1	1	1	1	1	1	1	1	1	0	1	1	0	0	0	1	0	1	0	0	1	1	1	1	1	0	1	1	0	0	0	0	1
sq86	Metazoa	Annelida	#N/A	Eunicida	Dorvilleidae	Dorvillea	Dorvilleidae_HK01	Dorvilleidae_HK01	1	1	1	1	0	0	1	0	1	1	1	0	1	1	1	1	1	1	1	1	1	1	1	0	0	1	0	1	0	0	0	1	0	0	1	1	1	1	1	0	0
sq60	Metazoa	Arthropoda	Malacostraca	Amphipoda	Podoceridae	Podocerus	Podocerus_brasiliensis	Podocerus_brasiliensis	0	0	1	1	1	0	0	0	0	0	0	0	0	0	1	1	1	1	1	1	0	0	0	0	0	0	0	0	0	0	0	0	0	0	0	1	1	1	1	0	0
sq103	Metazoa	Annelida	Polychaeta	Phyllodocida	Hesionidae	Syllidia	Syllidia_hongkongensis	Syllidia_hongkongensis	1	1	1	0	1	1	1	1	1	1	1	1	1	1	1	1	1	1	1	1	1	1	1	0	0	1	1	1	1	1	1	1	1	1	1	1	1	1	1	1	1
sq75	Metazoa	Annelida	#N/A	Spionida	Spionidae	#N/A	Spionidae_HK01	Spionidae_HK01	0	0	0	1	1	1	1	1	1	1	1	0	1	1	1	1	1	1	1	1	1	0	1	1	1	1	1	1	1	1	1	1	1	1	1	0	0	1	0	0	1
sq84	Metazoa	Annelida	#N/A	Terebellida	Cirratulidae	#N/A	Cirratulidae_HK02	Cirratulidae_HK02	0	0	0	0	0	0	0	0	0	0	1	1	1	0	0	0	0	0	0	0	0	0	0	0	0	0	1	0	0	1	1	0	0	0	1	1	1	0	0	0	0
sq116	Metazoa	Annelida	Polychaeta	Golfingiida	#N/A	#N/A	#N/A	Golfingiida OTUsq116	0	0	0	1	1	1	0	0	0	0	1	1	1	1	1	1	1	1	1	1	0	1	0	1	1	1	0	0	0	0	1	1	1	1	1	1	1	1	1	0	1
sq117	Metazoa	Arthropoda	Malacostraca	Amphipoda	#N/A	#N/A	#N/A	Amphipoda OTUsq117	0	1	1	0	0	0	1	0	0	0	0	0	0	1	1	1	1	0	0	0	0	0	1	0	1	0	0	0	0	0	0	0	0	0	0	0	0	0	1	1	1
sq127	Metazoa	Echinodermata	Ophiuroidea	Ophiurida	Ophiactidae	Ophiactis	#N/A	Ophiactis OTUsq127	1	0	0	1	1	0	0	0	0	1	0	1	1	1	0	0	0	0	1	1	1	1	1	1	1	0	0	0	0	1	1	1	1	1	1	1	1	1	0	0	1
sq138	Metazoa	Annelida	Polychaeta	#N/A	#N/A	#N/A	#N/A	Polychaeta OTUsq138	1	0	0	1	0	0	0	0	0	0	0	1	1	0	0	0	0	1	0	1	0	0	0	0	0	0	0	0	0	1	0	0	0	0	1	1	1	1	0	0	1
sq145	Metazoa	Annelida	#N/A	Sabellida	Sabellariidae	#N/A	Sabellariidae_HK01	Sabellariidae_HK01	1	0	0	1	1	1	1	1	1	1	1	1	1	1	1	1	1	1	1	1	0	0	0	1	1	1	1	1	1	1	1	1	1	1	1	1	1	1	1	0	1
sq109	Metazoa	Annelida	#N/A	Eunicida	Eunicidae	#N/A	Eunicidae_HK01	Eunicidae_HK01	0	1	0	1	1	1	1	1	1	0	1	0	0	0	1	0	0	0	1	0	0	0	0	0	1	1	1	1	1	1	1	1	0	0	0	0	0	0	1	0	0
sq163	Metazoa	Annelida	Polychaeta	Phyllodocida	Syllidae	#N/A	#N/A	Syllidae OTUsq163	1	1	1	1	0	0	0	0	0	1	1	0	1	1	0	0	1	1	1	1	1	1	1	1	0	0	0	0	0	0	0	0	1	1	1	1	1	1	0	0	0
sq165	Metazoa	Sipuncula	Phascolosomatidea	Phascolosomatida	Phascolosomatidae	Phascolosoma	Phascolosoma_HK01	Phascolosoma_HK01	0	0	1	1	1	1	1	0	0	0	0	0	1	1	0	0	0	1	0	0	1	1	1	1	1	1	1	1	1	1	1	1	1	1	1	0	0	0	0	0	1
sq182	Metazoa	Echinodermata	Ophiuroidea	Ophiurida	Ophiactidae	Ophiactis	Ophiactis_savignyi	Ophiactis_savignyi	1	1	1	0	1	1	1	1	0	0	1	0	1	1	0	0	0	0	1	1	1	1	1	0	1	0	1	0	0	1	0	1	1	1	1	0	0	1	0	0	1
sq147	Metazoa	Annelida	Polychaeta	Eunicida	Dorvilleidae	Parougia	Parougia_albomaculata	Parougia_albomaculata	0	0	0	0	1	1	1	1	1	1	1	1	1	1	0	0	0	0	0	0	0	0	0	1	1	0	0	0	1	1	1	1	1	1	1	0	0	0	0	0	1
sq235	Metazoa	Annelida	Polychaeta	Phyllodocida	Nereididae	Perinereis	Perinereis_euiini	Perinereis_euiini	1	0	1	1	1	1	1	0	0	1	1	0	1	1	0	0	0	1	1	0	1	0	0	0	1	1	0	0	0	1	1	1	1	1	1	0	0	1	1	0	1
sq220	Metazoa	Annelida	Polychaeta	Spionida	Cirratulidae	Dodecaceria	Dodecaceria_sp._AMW23009	Dodecaceria_sp._AMW23009	1	1	0	1	1	0	1	1	1	1	1	1	1	1	0	0	0	0	0	0	0	0	1	1	1	1	1	1	1	1	1	1	1	1	1	0	0	0	1	0	0
sq248	Metazoa	Arthropoda	Malacostraca	Decapoda	Porcellanidae	Pisidia	Pisidia_gordoni	Pisidia_gordoni	1	1	1	0	0	0	0	0	0	0	0	0	0	0	1	1	1	1	1	1	1	1	1	1	1	1	0	0	0	1	1	0	1	1	1	1	1	1	0	0	0
sq251	Metazoa	Arthropoda	Malacostraca	Amphipoda	#N/A	#N/A	Amphipoda_unspecified	Amphipoda_unspecified	1	1	1	1	0	0	0	0	0	1	0	0	1	1	0	1	0	1	1	1	1	1	1	1	0	0	1	0	0	1	0	0	1	1	1	1	1	1	0	0	0
sq295	Metazoa	Annelida	Polychaeta	Phyllodocida	Syllidae	Trypanosyllis	Trypanosyllis_luzonensis_HK01	Trypanosyllis_luzonensis_HK01	1	1	1	0	0	0	1	0	0	0	0	0	1	0	1	0	0	0	0	0	1	1	1	0	0	0	0	1	0	0	0	0	0	0	0	0	0	0	0	0	0
sq310	Metazoa	Arthropoda	Malacostraca	Amphipoda	#N/A	#N/A	#N/A	Amphipoda OTUsq310	1	1	1	0	0	0	0	0	0	0	0	0	0	0	1	1	1	1	1	0	0	0	0	0	0	0	0	1	0	0	0	0	0	0	0	0	1	1	1	1	1
sq323	Metazoa	Annelida	Polychaeta	Eunicida	Eunicidae	Marphysa	Marphysa_sanguinea	Marphysa_sanguinea	1	1	1	0	0	0	1	0	0	0	0	0	0	0	1	1	1	1	1	0	0	0	0	0	0	0	0	0	0	0	0	0	0	0	0	0	0	0	0	0	1
sq349	Metazoa	Arthropoda	Malacostraca	Decapoda	Porcellanidae	Pachycheles	Pachycheles_sculptus	Pachycheles_sculptus	0	0	0	0	0	0	0	0	0	0	0	0	0	0	0	0	0	0	0	0	0	0	0	0	0	0	1	0	0	0	0	0	0	0	0	0	0	0	0	0	0
sq296	Metazoa	Annelida	#N/A	Terebellida	Cirratulidae	#N/A	Cirratulidae_HK02	Cirratulidae_HK02	0	0	0	0	0	0	0	0	0	1	1	1	1	0	0	0	0	0	0	0	0	0	0	0	0	0	0	0	0	0	1	1	0	0	1	0	0	0	0	0	0
sq337	Metazoa	Annelida	Polychaeta	Phyllodocida	Syllidae	Myrianida	Myrianida_pachycera	Myrianida_pachycera	1	0	1	0	0	0	0	0	0	0	0	0	0	0	0	0	0	1	1	1	0	1	0	1	0	0	0	0	0	0	0	0	1	0	0	1	0	1	0	0	0
sq344	Metazoa	Annelida	Polychaeta	Eunicida	Dorvilleidae	Ophryotrocha	Ophryotrocha_permanni	Ophryotrocha_permanni	0	0	0	0	0	0	0	0	0	0	0	0	0	0	1	1	0	1	0	1	0	1	1	0	0	0	0	0	0	0	0	0	1	0	0	1	1	1	0	0	0
sq406	Metazoa	Chordata	Ascidiacea	Phlebobranchia	Ascidiidae	Ascidia	Herdmania_pallida	Herdmania_pallida	1	1	0	1	1	0	1	0	0	0	1	0	1	0	0	0	0	1	0	1	0	1	0	0	0	1	0	1	0	1	1	1	1	0	1	0	0	1	0	0	0
sq412	Metazoa	Arthropoda	Malacostraca	Amphipoda	#N/A	#N/A	#N/A	Amphipoda OTUsq412	0	0	0	0	0	0	0	0	0	1	0	0	0	1	1	1	1	0	0	0	0	0	0	0	0	0	0	0	0	0	0	0	0	0	1	0	0	0	1	1	1
sq425	Metazoa	Arthropoda	Malacostraca	Amphipoda	#N/A	#N/A	#N/A	Amphipoda OTUsq425	0	0	0	1	0	1	0	0	1	1	0	1	0	0	0	0	0	0	0	0	0	0	0	1	1	1	0	0	0	1	1	1	0	1	1	0	0	0	0	0	0
sq443	Metazoa	Echinodermata	Ophiuroidea	Ophiurida	Amphiuridae	Amphipholis	Amphipholis_squamata	Amphipholis_squamata	0	0	0	0	0	0	0	0	0	1	1	0	0	1	0	0	0	1	1	1	0	0	0	0	0	0	0	0	0	1	0	1	0	1	1	1	1	1	0	0	0
sq456	Metazoa	Arthropoda	Malacostraca	Amphipoda	#N/A	#N/A	#N/A	Amphipoda OTUsq456	1	1	1	0	0	0	0	0	0	0	1	0	0	0	0	0	0	0	1	0	1	1	1	0	0	0	0	0	0	0	0	0	0	0	0	0	0	0	0	0	0
sq421	Metazoa	Echinodermata	Ophiuroidea	#N/A	#N/A	#N/A	Ophiuroidea_HK01	Ophiuroidea_HK01	1	0	0	0	0	0	0	0	0	0	0	0	0	0	0	0	1	0	0	0	0	0	0	1	0	1	0	0	0	0	0	0	0	1	0	0	0	0	0	0	0
sq496	Metazoa	Chordata	Ascidiacea	Stolidobranchia	Styelidae	Styela	Styela_canopus_HK02	Styela_canopus_HK02	1	0	1	0	1	1	0	0	1	0	0	0	1	1	0	0	0	0	0	1	1	1	1	1	0	0	1	1	0	1	0	1	1	1	1	0	0	1	0	0	1
sq517	Metazoa	Mollusca	Bivalvia	Mytiloida	Mytilidae	Perna	Perna_viridis	Perna_viridis	0	0	0	0	0	0	0	0	0	0	0	0	0	0	1	1	1	1	1	1	0	1	0	0	0	0	0	0	0	0	0	1	0	0	0	0	1	1	1	0	1
sq486	Metazoa	Annelida	Polychaeta	Phyllodocida	Syllidae	#N/A	Syllidae_HK05	Syllidae_HK05	0	0	0	1	1	1	1	1	1	0	0	0	0	1	0	0	0	0	0	0	0	0	0	1	1	1	1	1	1	0	0	0	1	0	0	0	0	0	0	0	1
sq583	Metazoa	Chordata	Ascidiacea	Stolidobranchia	Styelidae	Styela	Styela_plicata	Styela_plicata	0	1	1	0	0	0	0	0	0	0	0	0	0	0	0	0	0	1	1	1	0	1	0	1	0	0	0	0	0	1	0	0	0	0	0	0	0	1	0	0	0
sq594	Metazoa	Arthropoda	Malacostraca	Decapoda	Alpheidae	Alpheus	Alpheus_pareuchirus	Alpheus_pareuchirus	0	0	0	0	0	0	0	0	0	1	0	0	0	0	0	1	1	0	0	0	0	0	0	0	0	0	0	0	0	0	0	0	0	0	0	0	0	0	1	1	0
sq552	Metazoa	Platyhelminthes	Turbellaria	Polycladida	#N/A	#N/A	Polycladida_HK07	Polycladida_HK07	1	1	0	0	0	0	0	0	0	0	0	0	0	0	0	0	0	0	0	0	1	1	1	0	0	0	0	0	0	0	0	0	0	1	0	0	0	0	0	0	0
sq545	Metazoa	Arthropoda	Malacostraca	Decapoda	Alpheidae	Alpheus	Alpheus_bisincisus	Alpheus_bisincisus	0	1	0	0	0	0	0	0	0	0	0	0	0	0	0	0	0	0	0	0	0	1	1	0	0	0	0	0	0	0	0	0	1	0	1	0	0	0	0	0	0
sq546	Metazoa	Annelida	#N/A	Scolecida	Orbiniidae	#N/A	Orbiniidae_HK01	Orbiniidae_HK01	1	1	1	0	1	0	0	0	0	0	0	0	0	0	0	0	0	1	1	1	1	1	1	0	0	0	0	0	0	0	0	0	0	0	0	0	0	0	0	0	0
sq665	Metazoa	Echinodermata	Ophiuroidea	#N/A	#N/A	#N/A	#N/A	Ophiuroidea OTUsq665	0	0	1	0	0	0	0	0	0	0	0	0	0	0	0	0	0	0	0	0	1	0	1	0	0	0	0	0	0	0	1	1	0	0	0	1	0	0	0	0	0
sq637	Metazoa	Annelida	#N/A	Eunicida	Eunicidae	#N/A	Eunicidae_HK02	Eunicidae_HK02	0	0	0	0	0	0	0	0	0	0	0	0	0	0	0	0	0	0	0	1	1	1	1	1	1	1	1	0	0	0	0	0	0	1	1	0	1	1	1	0	1
sq649	Metazoa	Annelida	Polychaeta	Eunicida	DorvilleidaeDorvilleidae_sp._BMOO-13194	#N/A	#N/A	DorvilleidaeDorvilleidae_sp._BMOO-13194 OTUsq649	0	0	0	0	0	0	0	1	1	1	1	0	0	1	0	0	0	0	0	0	0	0	0	0	0	1	1	1	1	1	1	0	1	1	1	0	0	0	0	0	0
sq705	Metazoa	Platyhelminthes	Turbellaria	Polycladida	#N/A	#N/A	Polycladida_HK04	Polycladida_HK04	1	1	1	1	0	0	0	0	0	0	0	0	0	1	0	0	0	0	0	0	1	1	1	0	1	0	0	0	0	1	0	0	0	0	0	0	0	0	0	0	0
sq658	Metazoa	Annelida	Polychaeta	Phyllodocida	Phyllodocidae	Phyllodoce	Phyllodoce_HK03	Phyllodoce_HK03	0	0	0	0	0	0	0	0	0	0	1	0	1	0	0	1	0	0	0	0	0	0	0	1	0	1	1	0	1	1	1	1	1	1	1	1	1	1	0	0	0
sq790	Metazoa	Annelida	#N/A	Terebellida	Terebellidae	#N/A	Terebellidae_HK06	Terebellidae_HK06	1	0	1	0	1	1	1	1	1	0	0	0	0	1	0	0	0	0	0	1	1	1	1	1	1	1	1	0	1	0	0	1	0	0	1	0	0	0	0	0	0
sq744	Metazoa	Platyhelminthes	Turbellaria	Polycladida	#N/A	#N/A	Polycladida_HK08	Polycladida_HK08	1	1	1	0	0	0	0	0	0	0	0	0	0	0	0	0	0	1	1	1	1	1	0	0	0	0	0	0	0	0	0	0	0	0	0	0	0	0	0	0	0
sq793	Metazoa	Annelida	Polychaeta	Phyllodocida	Syllidae	#N/A	Syllidae_HK03	Syllidae_HK03	1	1	1	0	0	0	1	0	0	1	1	1	0	0	0	0	0	0	0	0	1	0	0	0	1	0	0	0	1	0	1	1	0	1	0	0	0	0	0	0	0
sq781	Metazoa	Echinodermata	Ophiuroidea	#N/A	#N/A	#N/A	Ophiuroidea_HK02	Ophiuroidea_HK02	0	0	0	0	0	1	0	0	0	0	1	0	1	1	1	1	1	0	0	0	0	0	0	0	0	0	1	0	0	0	1	0	1	1	1	0	0	1	1	1	1
sq838	Metazoa	Mollusca	Bivalvia	Venerida	Veneridae	Irus	Irus_macrophyllus_HK01	Irus_macrophyllus_HK01	1	1	1	0	0	0	0	0	0	0	0	0	0	0	1	1	1	0	1	0	1	1	1	1	1	0	0	1	0	1	0	1	1	1	1	1	1	1	1	1	1
sq802	Metazoa	Echinodermata	Ophiuroidea	#N/A	#N/A	#N/A	Ophiuroidea_HK01	Ophiuroidea_HK01	0	0	0	1	1	1	1	1	0	0	1	0	1	1	0	0	0	0	0	0	0	0	0	1	1	0	1	0	0	1	0	0	1	1	0	0	0	0	0	0	0
sq875	Metazoa	Annelida	#N/A	Terebellida	Terebellidae	#N/A	Terebellidae_HK02	Terebellidae_HK02	1	1	1	0	0	0	1	0	0	1	1	1	1	1	1	0	0	1	1	1	1	0	1	0	0	0	0	0	0	1	1	1	1	1	1	0	0	0	0	0	0
sq997	Metazoa	Annelida	#N/A	Terebellida	Terebellidae	#N/A	Terebellidae_HK04	Terebellidae_HK04	0	0	0	1	1	1	1	1	1	1	1	1	1	1	0	0	0	0	0	0	0	0	0	0	0	0	1	0	1	1	1	1	0	1	0	0	0	0	0	0	0
sq1013	Metazoa	Annelida	#N/A	Terebellida	Terebellidae	#N/A	Terebellidae_HK03	Terebellidae_HK03	1	1	1	0	0	0	1	0	1	0	0	0	0	0	0	0	0	0	0	0	1	1	1	0	0	1	0	1	1	0	0	0	0	0	0	0	0	1	0	0	0
sq1015	Metazoa	Chordata	Ascidiacea	Stolidobranchia	Styelidae	Botryllus	Botryllus_HK01	Botryllus_HK01	0	0	0	0	0	0	0	0	0	0	0	0	0	0	0	0	0	0	0	0	1	1	1	0	0	0	0	0	0	0	0	0	0	0	0	0	0	0	0	0	0
sq1032	Metazoa	Annelida	Polychaeta	Sabellida	Sabellidae	Parasabella	#N/A	Parasabella OTUsq1032	1	1	1	0	0	0	0	0	0	0	0	0	0	0	1	0	1	1	0	1	1	0	0	0	0	0	0	0	0	0	1	0	0	0	0	1	1	1	1	0	0
sq974	Metazoa	Arthropoda	Malacostraca	Amphipoda	Podoceridae	Podocerus	Podocerus_brasiliensis	Podocerus_brasiliensis	0	1	1	0	0	0	0	0	0	0	0	0	1	0	1	0	1	1	1	1	0	0	0	0	0	0	0	0	0	0	0	0	0	0	0	1	1	1	0	0	0
sq1004	Metazoa	Annelida	Polychaeta	Spionida	Spionidae	Polydora	Polydora_haswelli	Polydora_haswelli	1	1	1	0	1	0	1	1	1	0	1	1	1	0	1	1	1	1	1	1	1	1	1	1	1	1	1	1	1	1	1	1	1	1	1	1	1	1	1	1	1
sq1078	Metazoa	Sipuncula	Phascolosomatidea	Phascolosomatida	Phascolosomatidae	Phascolosoma	Phascolosoma_HK01	Phascolosoma_HK01	1	0	0	1	0	0	0	1	0	0	0	0	0	1	0	0	0	0	0	0	0	0	0	0	0	0	0	0	0	0	0	1	1	1	1	0	0	1	1	0	1
sq1085	Metazoa	Arthropoda	Malacostraca	Amphipoda	Maeridae	Maera	Maera_HK01	Maera_HK01	1	1	1	0	0	0	1	0	0	0	0	1	1	0	0	0	0	1	1	1	1	1	1	0	0	0	0	0	0	0	0	0	1	1	0	1	1	1	0	0	0
sq1086	Metazoa	Arthropoda	Malacostraca	Decapoda	Alpheidae	Synalpheus	Synalpheus_hastilicrassus_C_KMH-2014	Synalpheus_hastilicrassus_C_KMH-2014	0	0	0	0	0	0	0	0	0	0	0	0	0	0	1	1	0	1	0	0	0	0	0	1	0	0	0	0	0	1	0	0	1	1	0	1	0	1	1	0	0
sq1096	Metazoa	Annelida	Polychaeta	Phyllodocida	Phyllodocidae	Phyllodoce	Phyllodoce_HK02	Phyllodoce_HK02	0	1	1	1	1	0	0	1	0	0	0	0	0	0	0	0	0	0	1	0	1	1	0	1	0	1	0	0	0	0	0	0	1	1	0	0	0	0	0	0	0
sq1100	Metazoa	Arthropoda	Malacostraca	Decapoda	Porcellanidae	#N/A	#N/A	Porcellanidae OTUsq1100	0	0	0	0	1	0	1	0	1	1	0	0	0	0	0	0	0	1	1	1	0	1	1	1	0	0	1	0	1	1	0	1	1	1	1	1	0	1	0	0	1
sq1082	Metazoa	Annelida	Polychaeta	Phyllodocida	Polynoidae	#N/A	Polynoidae_HK03	Polynoidae_HK03	0	0	0	1	1	1	1	1	1	0	0	1	0	1	0	0	0	0	0	1	0	1	0	1	1	1	1	1	1	1	0	0	1	1	1	0	0	0	0	0	0
sq1186	Metazoa	Annelida	#N/A	Terebellida	Flabelligeridae	#N/A	Flabelligeridae_HK01	Flabelligeridae_HK01	0	0	0	0	0	0	0	0	0	0	0	0	0	0	0	0	0	0	0	0	0	0	0	0	0	0	1	0	0	0	0	0	0	0	0	0	0	0	0	0	0
sq1240	Metazoa	Arthropoda	Malacostraca	Decapoda	Alpheidae	Synalpheus	Synalpheus_streptodactylus	Synalpheus_streptodactylus	0	0	0	0	1	0	1	0	0	1	0	0	0	1	0	0	0	0	0	0	0	0	0	1	1	0	0	0	0	1	1	0	0	0	0	0	0	0	0	0	0
sq1263	Metazoa	Arthropoda	Malacostraca	Decapoda	Porcellanidae	Petrolisthes	Petrolisthes_boscii	Petrolisthes_boscii	0	0	0	0	0	0	1	0	0	0	0	0	0	1	0	0	0	0	0	0	0	0	0	0	0	0	0	0	0	1	1	1	1	1	1	0	0	0	0	0	0
sq1296	Metazoa	Arthropoda	Malacostraca	Decapoda	Alpheidae	Athanas	Athanas_parvus	Athanas_parvus	0	0	0	0	0	1	1	0	1	0	1	0	0	0	0	0	0	0	0	0	0	0	0	0	0	0	0	0	0	0	0	0	0	0	0	1	0	0	0	0	0
sq1325	Metazoa	Annelida	Polychaeta	Phyllodocida	Hesionidae	Leocrates	Leocrates_chinensis_HK03	Leocrates_chinensis_HK03	0	1	0	0	0	1	1	1	1	0	0	0	0	1	0	0	0	0	0	0	1	1	0	0	0	1	1	1	1	0	0	0	0	0	1	0	0	0	0	0	0
sq1329	Metazoa	Arthropoda	Malacostraca	Decapoda	Alpheidae	Athanas	Athanas_dimorphus	Athanas_dimorphus	0	0	0	1	0	0	0	0	0	1	0	1	0	0	0	0	0	1	0	0	0	0	0	0	0	0	0	0	0	0	0	0	0	0	0	0	0	0	0	0	0
sq1350	Metazoa	Echinodermata	Ophiuroidea	Ophiurida	Amphiuridae	Amphipholis	Amphipholis_squamata	Amphipholis_squamata	0	0	0	0	0	0	0	0	0	0	0	0	0	0	0	0	0	0	0	0	0	0	0	0	0	0	0	0	0	1	0	0	0	0	0	0	0	0	0	0	0
sq1456	Metazoa	Annelida	#N/A	Terebellida	Cirratulidae	#N/A	Cirratulidae_HK01	Cirratulidae_HK01	1	1	0	0	0	0	0	0	0	0	1	1	0	0	0	0	0	0	0	1	0	0	0	0	0	0	0	0	0	1	0	0	0	0	1	0	1	0	1	0	0
sq1584	Metazoa	Echinodermata	Ophiuroidea	#N/A	#N/A	#N/A	#N/A	Ophiuroidea OTUsq1584	0	0	0	1	1	0	0	0	0	0	0	0	1	1	0	0	0	1	1	1	0	0	0	1	1	0	0	0	0	0	1	0	1	1	1	1	1	1	0	0	0
sq1594	Metazoa	Arthropoda	Malacostraca	Decapoda	Alpheidae	Alpheus	Alpheus_edwardsii_HK01	Alpheus_edwardsii_HK01	0	0	0	0	0	0	1	0	0	1	0	0	0	0	1	1	1	0	1	1	0	0	0	0	0	0	0	0	0	0	0	0	0	0	0	0	0	0	0	0	0
sq1603	Metazoa	Annelida	Polychaeta	#N/A	#N/A	#N/A	#N/A	Polychaeta OTUsq1603	0	0	0	1	0	0	0	0	0	0	0	0	0	1	1	1	1	0	0	0	0	0	0	0	0	0	0	1	0	0	1	1	0	1	1	0	0	0	1	0	1
sq1641	Metazoa	Chordata	Ascidiacea	Stolidobranchia	Styelidae	Symplegma	Symplegma_rubra	Symplegma_rubra	1	0	1	0	0	0	0	0	0	0	0	0	0	0	0	0	0	1	1	1	0	1	0	0	0	0	0	0	0	0	0	0	0	0	0	1	1	1	0	0	0
sq1680	Metazoa	Annelida	#N/A	Spionida	Spionidae	#N/A	Spionidae_HK02	Spionidae_HK02	0	1	0	0	0	0	0	0	1	1	0	0	0	0	0	0	0	0	0	0	0	1	0	0	1	0	0	0	0	0	0	0	0	1	1	0	0	0	0	0	0
sq1653	Metazoa	Arthropoda	Malacostraca	Decapoda	Pilumnidae	#N/A	Pilumnidae_HK02	Pilumnidae_HK02	0	0	0	0	0	0	0	0	0	0	0	0	0	0	0	0	0	0	1	0	0	0	0	0	0	0	0	0	0	0	1	0	1	1	0	0	0	0	0	0	0
sq1922	Metazoa	Echinodermata	Holothuroidea	Holothuriida	Holothuriidae	Holothuria	Holothuria_insignis	Holothuria_insignis	0	0	0	0	0	0	0	0	0	0	0	0	0	0	0	0	0	0	0	0	0	0	0	0	0	0	0	0	0	0	0	1	1	1	0	0	0	0	0	0	0
sq2028	Metazoa	Arthropoda	Malacostraca	Decapoda	Alpheidae	Athanas	Athanas_parvus	Athanas_parvus	0	0	0	1	1	1	1	0	1	0	1	0	1	1	0	0	1	1	0	0	0	0	1	1	1	0	1	1	0	1	1	1	1	1	1	1	1	0	0	0	0
sq2149	Metazoa	Annelida	#N/A	Terebellida	Flabelligeridae	#N/A	Flabelligeridae_HK01	Flabelligeridae_HK01	0	1	0	0	0	0	0	1	0	0	0	0	0	0	0	0	0	0	0	0	0	0	0	0	0	1	0	0	0	0	0	0	0	1	1	0	0	0	0	0	1
sq2266	Metazoa	Annelida	Polychaeta	Phyllodocida	Hesionidae	Syllidia	Syllidia_hongkongensis	Syllidia_hongkongensis	0	1	1	0	0	0	1	0	0	1	0	0	1	0	0	0	0	0	1	0	1	1	1	0	0	0	1	0	0	0	0	0	1	0	1	1	1	1	1	0	0
sq2287	Metazoa	Annelida	Polychaeta	#N/A	#N/A	#N/A	#N/A	Polychaeta OTUsq2287	0	0	0	0	1	0	1	1	0	0	0	0	0	1	0	0	0	0	0	0	1	1	0	0	0	1	0	0	0	0	0	0	0	0	0	0	0	0	0	0	0
sq2300	Metazoa	Annelida	Polychaeta	Spionida	Spionidae	Polydora	Polydora_lingshuiensis	Polydora_lingshuiensis	0	0	1	0	0	0	0	0	0	0	0	0	0	0	1	1	1	1	1	1	0	0	0	0	0	0	0	0	0	0	0	0	0	0	0	1	1	1	1	1	1
sq2308	Metazoa	Mollusca	Gastropoda	[unassigned]_Heterobranchia	Pyramidellidae	Oscilla	Oscilla_voorwindei	Oscilla_voorwindei	0	0	0	0	0	0	0	1	1	0	0	0	1	0	0	0	0	0	0	0	1	1	1	0	0	0	1	0	0	0	0	0	1	1	0	0	0	1	0	0	0
sq2376	Metazoa	Arthropoda	Malacostraca	Amphipoda	Corophiidae	Monocorophium	Monocorophium_acherusicum	Monocorophium_acherusicum	0	0	0	0	0	0	0	0	0	0	0	0	0	0	0	0	1	0	0	0	0	0	0	0	0	0	0	0	0	0	0	0	0	0	0	0	0	0	0	0	0
sq2352	Metazoa	Arthropoda	Malacostraca	Decapoda	Alpheidae	Alpheus	Alpheus_edwardsii_HK02	Alpheus_edwardsii_HK02	0	1	0	0	0	0	0	0	0	0	0	0	0	0	0	1	1	0	0	1	1	0	1	0	0	0	0	0	0	0	0	0	0	1	0	0	0	1	1	1	1
sq2605	Metazoa	Arthropoda	Malacostraca	Decapoda	Alpheidae	Synalpheus	Synalpheus_HK01	Synalpheus_HK01	0	0	0	0	0	0	0	0	0	0	0	0	0	0	0	0	0	0	0	0	0	0	0	0	0	0	0	0	0	0	0	0	1	0	0	0	0	0	0	0	1
sq2692	Metazoa	Arthropoda	Malacostraca	Decapoda	Alpheidae	Alpheus	Alpheus_edwardsii_HK04	Alpheus_edwardsii_HK04	0	0	0	0	0	0	0	0	0	1	0	0	0	0	1	1	0	0	1	0	0	0	0	0	0	0	0	0	0	0	0	0	0	0	0	0	0	0	0	0	0
sq2801	Metazoa	Mollusca	Bivalvia	Mytilida	Mytilidae	Lithophaga	Lithophaga_HK02	Lithophaga_HK02	0	0	1	1	1	1	1	0	0	0	0	0	0	0	0	0	0	0	0	0	1	1	1	1	0	0	1	0	0	1	0	0	1	1	0	0	0	1	0	0	0
sq2814	Metazoa	Echinodermata	Ophiuroidea	Ophiurida	Ophiactidae	Ophiactis	Ophiactis_savignyi	Ophiactis_savignyi	0	0	0	0	1	0	0	0	0	1	0	0	0	1	0	0	0	0	0	0	0	0	0	0	0	0	0	0	0	1	1	1	0	0	0	0	0	0	0	0	0
sq2768	Metazoa	Annelida	Polychaeta	Phyllodocida	Polynoidae	Melaenis	Melaenis_sp._YZ-2018	Melaenis_sp._YZ-2018	0	0	0	0	0	0	0	1	0	0	0	1	0	0	0	0	0	0	0	0	0	0	0	0	1	1	1	0	0	1	1	1	1	0	0	0	0	0	0	0	0
sq3000	Metazoa	Echinodermata	Ophiuroidea	Ophiurida	Amphiuridae	Amphipholis	Amphipholis_squamata	Amphipholis_squamata	0	0	0	0	0	0	0	0	0	1	1	0	0	0	0	0	0	0	0	0	0	0	0	0	0	0	0	0	0	0	0	0	0	0	0	0	0	0	0	0	0
sq3170	Metazoa	Arthropoda	Malacostraca	Decapoda	Porcellanidae	Pisidia	Pisidia_gordoni	Pisidia_gordoni	0	0	0	0	0	0	0	0	0	0	0	0	0	0	0	0	0	0	0	0	0	0	0	0	0	0	0	0	0	0	0	0	0	0	0	0	1	0	0	0	0
sq3177	Metazoa	Annelida	Polychaeta	Phyllodocida	Phyllodocidae	Phyllodoce	Phyllodoce_HK01	Phyllodoce_HK01	0	0	0	1	0	0	1	1	0	1	1	1	0	0	0	0	0	0	1	0	0	0	0	0	0	0	1	0	1	1	1	1	1	0	1	1	0	1	0	0	0
sq3273	Metazoa	Annelida	#N/A	Eunicida	Lumbrineridae	Lumbrineris	Lumbrineris_perkinsi	Lumbrineris_perkinsi	0	1	0	0	0	0	0	0	0	0	0	0	1	0	0	0	0	0	0	0	1	1	1	0	0	0	0	0	0	0	0	0	0	0	0	0	0	0	0	0	0
sq3234	Metazoa	Annelida	Polychaeta	Phyllodocida	Syllidae	#N/A	Syllidae_sp._C_1275	Syllidae_sp._C_1275	0	0	0	0	0	0	0	0	1	0	0	0	0	0	0	0	0	0	0	0	0	0	0	0	0	1	0	0	0	0	0	0	0	0	0	0	0	0	0	0	0
sq3379	Metazoa	Brachiopoda	#N/A	#N/A	Phoronidae	Phoronis	Phoronis_ijimai	Phoronis_ijimai	0	0	0	0	0	0	0	0	0	0	0	0	0	0	0	0	0	0	0	0	0	0	0	0	0	0	1	1	0	0	0	0	1	0	1	0	0	0	0	0	0
sq3782	Metazoa	Echinodermata	Ophiuroidea	Ophiurida	Ophiotrichidae	Ophiothrix	Ophiothrix_HK01	Ophiothrix_HK01	0	0	0	1	0	0	0	0	0	0	0	0	0	0	0	0	0	0	0	0	0	0	0	0	0	0	0	0	0	0	0	0	1	1	0	0	0	0	0	0	1
sq3867	Metazoa	Mollusca	Gastropoda	Littorinimorpha	Calyptraeidae	Siphopatella	Siphopatella_walshi	Siphopatella_walshi	0	0	1	0	0	0	0	0	0	0	0	0	0	0	0	0	0	1	0	0	1	0	0	0	0	0	0	0	0	0	0	0	0	1	0	1	1	1	0	0	0
sq3995	Metazoa	Annelida	#N/A	Terebellida	Terebellidae	#N/A	Terebellidae_HK01	Terebellidae_HK01	0	0	0	0	0	0	0	0	0	0	1	1	0	0	0	0	0	1	1	1	0	0	0	0	0	0	0	0	0	1	1	1	1	1	0	0	0	1	0	0	0
sq3913	Metazoa	Annelida	Polychaeta	Phyllodocida	Syllidae	Trypanosyllis	Trypanosyllis_zebra	Trypanosyllis_zebra	0	0	0	0	0	0	0	0	0	0	0	0	0	0	0	0	0	0	0	0	0	0	0	1	1	0	0	0	0	0	0	0	0	0	0	0	0	0	0	0	0
sq4167	Metazoa	Echinodermata	Ophiuroidea	Ophiurida	Ophiotrichidae	Macrophiothrix	Macrophiothrix_HK01	Macrophiothrix_HK01	0	0	0	0	0	0	0	0	0	0	0	0	0	0	0	0	0	0	0	0	0	0	0	0	0	1	0	0	0	0	0	0	0	0	0	0	0	0	0	0	0
sq4362	Metazoa	Annelida	Polychaeta	Phyllodocida	Syllidae	Syllis	Syllis_gracilis_complex_lineage_1_PAC-2017	Syllis_gracilis_complex_lineage_1_PAC-2017	0	0	0	1	1	1	0	1	1	1	1	0	1	0	0	0	0	0	0	0	0	0	0	1	0	0	0	1	1	1	0	1	1	1	1	0	0	0	0	0	0
sq4676	Metazoa	Arthropoda	Hexanauplia	Harpacticoida	Cletodidae	Geehydrosoma	Geehydrosoma_intermedia	Geehydrosoma_intermedia	0	0	0	0	0	0	0	0	0	0	0	0	0	0	0	0	0	0	0	0	0	0	0	0	0	0	0	0	0	0	0	0	0	1	0	0	0	0	0	0	0
sq4735	Metazoa	Mollusca	Gastropoda	Neogastropoda	Mitridae	Mitra	Mitra_luctuosa	Mitra_luctuosa	0	0	0	0	0	0	0	0	0	0	0	0	0	0	0	0	0	0	0	0	0	0	0	0	0	0	1	1	0	0	0	1	0	0	0	0	0	0	0	0	0
sq5187	Metazoa	Annelida	Polychaeta	Spionida	Spionidae	Boccardiella	Boccardiella_hamata	Boccardiella_hamata	0	0	0	0	0	0	0	0	0	0	0	0	0	0	1	1	0	1	0	0	0	0	0	0	0	0	0	0	0	0	0	0	0	0	0	0	0	0	1	1	1
sq5247	Metazoa	Arthropoda	Malacostraca	Decapoda	Porcellanidae	Pisidia	#N/A	Pisidia OTUsq5247	0	0	0	0	0	0	0	0	0	0	0	0	0	0	0	0	0	0	0	0	0	0	0	0	1	1	1	0	0	1	1	1	0	0	0	0	0	1	0	0	0
sq5226	Metazoa	Annelida	Polychaeta	Echiuroidea	Echiuridae	Thalassema	Thalassema_sp._RG-2015-2	Thalassema_sp._RG-2015-2	0	0	0	0	0	1	0	0	0	0	0	0	0	0	0	0	0	0	0	0	0	0	0	0	0	0	0	0	0	0	0	1	0	0	0	0	0	0	0	0	0
sq5307	Metazoa	Mollusca	Gastropoda	Neogastropoda	Columbellidae	Zafra	Zafra_hervieri	Zafra_hervieri	0	0	0	0	0	0	0	1	0	1	1	0	1	0	1	0	0	0	0	0	0	0	0	0	0	1	0	0	1	0	1	1	1	1	1	0	0	0	0	0	0
sq5482	Metazoa	Annelida	Polychaeta	Phyllodocida	Hesionidae	Platynereis	Nereididae_HK03	Nereididae_HK03	0	0	0	0	0	0	0	0	0	1	0	0	0	0	0	0	0	0	0	0	0	0	0	0	0	0	0	0	0	0	0	0	0	0	0	0	0	0	0	0	0
sq5486	Metazoa	Echinodermata	Ophiuroidea	Ophiurida	Amphiuridae	Amphipholis	Amphipholis_squamata	Amphipholis_squamata	0	0	0	0	0	0	0	0	1	0	1	0	0	0	0	0	0	0	0	0	0	0	0	0	0	0	0	0	0	1	0	0	0	0	0	0	0	0	0	0	0
sq5630	Metazoa	Chordata	Ascidiacea	Stolidobranchia	#N/A	#N/A	#N/A	Stolidobranchia OTUsq5630	0	0	0	0	0	0	1	0	1	0	0	0	0	0	0	0	0	0	0	0	1	1	0	0	0	0	0	0	0	0	0	0	0	0	0	0	0	0	0	0	0
sq5636	Metazoa	Chordata	Ascidiacea	Stolidobranchia	Pyuridae	Microcosmus	Microcosmus_HK01	Microcosmus_HK01	0	0	0	0	0	0	1	0	0	0	0	0	0	0	1	0	1	0	0	0	1	0	0	0	0	0	0	0	0	0	0	0	0	0	0	0	0	0	0	0	0
sq5685	Metazoa	Annelida	Polychaeta	Phyllodocida	Hesionidae	Oxydromus	Oxydromus_HK01	Oxydromus_HK01	0	1	1	0	0	0	0	0	0	0	0	0	0	0	0	0	0	0	0	0	0	1	1	0	0	0	0	0	0	0	0	0	0	0	0	0	0	0	0	0	0
sq5811	Metazoa	Annelida	Polychaeta	Phyllodocida	Hesionidae	Oxydromus	Oxydromus_HK01	Oxydromus_HK01	0	0	0	0	0	0	0	0	0	0	0	0	0	0	0	0	0	0	0	0	0	1	0	0	0	0	0	0	0	0	0	0	0	0	0	0	0	0	0	0	0
sq5822	Metazoa	Annelida	#N/A	Sabellida	Sabellidae	#N/A	Sabellidae_HK01	Sabellidae_HK01	0	0	0	0	1	0	0	0	0	0	0	0	0	0	1	0	0	0	0	1	0	0	0	0	0	0	1	0	0	0	0	0	0	0	0	0	0	0	0	0	0
sq5956	Metazoa	Arthropoda	Malacostraca	Amphipoda	#N/A	#N/A	#N/A	Amphipoda OTUsq5956	0	0	0	0	0	0	0	0	0	0	0	0	0	0	1	1	0	1	1	1	0	0	0	0	0	0	0	0	0	0	0	0	0	0	0	1	1	0	0	1	1
sq6080	Metazoa	Echinodermata	Ophiuroidea	Ophiurida	Ophiotrichidae	Macrophiothrix	Macrophiothrix_longipeda	Macrophiothrix_longipeda	0	0	0	0	0	0	0	0	0	0	0	0	0	0	0	0	0	0	0	0	0	0	0	0	1	0	0	0	0	0	0	0	0	0	0	0	0	0	0	0	0
sq6194	Metazoa	Echinodermata	Ophiuroidea	Ophiurida	Amphiuridae	Amphiura	Amphiura_velox	Amphiura_velox	0	0	0	0	0	0	0	0	0	1	0	0	0	0	0	0	0	0	0	0	0	0	0	0	0	0	0	0	0	0	0	0	0	1	1	0	0	0	0	0	0
sq6288	Metazoa	Arthropoda	Malacostraca	Isopoda	Sphaeromatidae	Cilicaea	Cilicaea_sp._BOLD:AAR9230	Cilicaea_sp._BOLD:AAR9230	0	0	0	0	0	0	0	0	0	0	0	0	0	0	0	0	0	0	0	0	0	0	1	0	0	0	0	0	0	0	0	0	0	0	0	0	0	0	0	0	0
sq6290	Metazoa	Annelida	#N/A	Terebellida	Cirratulidae	#N/A	Cirratulidae_HK03	Cirratulidae_HK03	1	0	0	0	0	0	0	0	0	0	0	0	0	0	0	0	0	0	0	0	0	0	0	0	0	1	0	0	0	0	0	0	0	0	0	0	0	0	0	0	0
sq6325	Metazoa	Arthropoda	Malacostraca	Amphipoda	#N/A	#N/A	#N/A	Amphipoda OTUsq6325	1	1	1	0	0	0	0	0	0	0	0	0	0	0	0	0	0	0	0	1	0	0	0	0	0	0	0	0	0	0	0	0	0	0	0	0	0	1	0	0	0
sq6395	Metazoa	Arthropoda	Malacostraca	Decapoda	Alpheidae	Alpheus	Alpheus_paralcyone	Alpheus_paralcyone	0	0	0	0	0	0	0	0	0	0	0	0	0	0	0	0	0	0	0	0	0	0	0	0	0	0	0	1	0	0	0	0	0	0	0	0	0	0	0	0	0
sq6609	Metazoa	Annelida	#N/A	Terebellida	Flabelligeridae	#N/A	Flabelligeridae_HK01	Flabelligeridae_HK01	0	0	0	0	0	0	0	0	0	0	0	0	0	0	0	0	0	0	0	0	0	0	0	0	1	0	0	0	0	0	0	0	0	0	0	0	0	0	0	0	0
sq6778	Metazoa	Annelida	Polychaeta	Phyllodocida	Nereididae	Platynereis	Nereididae_HK02	Nereididae_HK02	0	0	0	0	1	0	0	1	0	0	0	0	0	1	0	0	0	0	0	0	0	0	0	0	1	0	0	0	1	0	0	0	0	0	0	0	0	0	0	0	0
sq6897	Metazoa	Arthropoda	Malacostraca	Amphipoda	Caprellidae	Paracaprella	Paracaprella_pusilla	Paracaprella_pusilla	0	0	0	0	0	0	0	0	0	0	0	0	0	0	1	1	0	0	0	0	0	0	0	0	0	0	0	0	0	0	0	0	0	0	0	0	0	0	1	0	0
sq7130	Metazoa	Echinodermata	Ophiuroidea	Ophiurida	Ophiotrichidae	Ophiothrix	Ophiothrix_HK02	Ophiothrix_HK02	0	0	0	0	0	0	0	0	0	0	0	0	0	0	0	0	0	0	0	0	0	0	0	0	0	0	0	0	0	1	0	0	0	1	0	0	0	0	0	0	0
sq7739	Metazoa	Annelida	Polychaeta	Terebellida	Ctenodrilidae	Ctenodrilus	Ctenodrilus_sp._n._MW-2015	Ctenodrilus_sp._n._MW-2015	0	0	0	0	0	0	0	0	0	0	1	0	0	0	0	0	0	0	0	0	0	0	0	0	0	0	0	0	0	0	0	0	0	0	1	0	0	0	0	0	0
sq7758	Metazoa	Echinodermata	Ophiuroidea	Ophiurida	Ophiotrichidae	Macrophiothrix	Macrophiothrix_longipeda	Macrophiothrix_longipeda	0	0	0	0	0	0	0	0	0	0	0	0	0	0	0	0	0	0	0	0	0	0	0	1	0	0	0	0	0	0	0	0	0	0	0	0	0	0	0	0	0
sq7853	Metazoa	Annelida	Polychaeta	Phyllodocida	Nereididae	Nereis	Nereis_multignatha	Nereis_multignatha	0	0	0	0	0	0	0	0	0	0	0	0	1	0	1	0	0	1	1	0	0	0	0	0	0	0	0	0	0	0	0	0	0	0	0	0	0	0	0	0	0
sq7777	Metazoa	Arthropoda	Malacostraca	Decapoda	Alpheidae	Athanas	Athanas_HK01	Athanas_HK01	0	0	0	0	0	0	0	0	0	0	0	0	0	0	1	0	0	0	0	0	0	0	0	0	0	0	0	0	0	0	0	0	0	0	0	0	0	0	0	0	0
sq7941	Metazoa	Chordata	Ascidiacea	Stolidobranchia	Styelidae	Botrylloides	Botrylloides_chevalense	Botrylloides_chevalense	0	0	0	0	0	0	0	0	0	0	0	0	0	0	0	0	0	0	0	0	1	1	0	0	1	1	0	0	0	0	0	0	0	0	0	0	0	0	0	0	0
sq8014	Metazoa	Annelida	Polychaeta	Phyllodocida	Hesionidae	Oxydromus	Oxydromus_fauveli	Oxydromus_fauveli	0	0	0	0	0	0	0	1	0	0	0	0	0	0	0	0	0	0	0	0	0	0	0	0	0	0	0	0	0	0	0	0	0	0	0	0	0	0	0	0	0
sq8123	Metazoa	Arthropoda	Malacostraca	Decapoda	Alpheidae	Alpheus	Alpheus_lobidens	Alpheus_lobidens	0	0	0	0	0	0	0	0	0	0	0	0	0	0	0	0	0	0	0	0	0	1	0	0	0	0	0	0	0	0	0	0	0	0	0	0	0	0	0	0	0
sq8244	Metazoa	Arthropoda	Malacostraca	Decapoda	Pilumnidae	Pilumnus	Pilumnus_minutus	Pilumnus_minutus	0	0	0	0	0	0	0	0	0	0	0	0	0	1	0	0	0	0	0	0	0	0	0	0	0	0	1	0	0	0	0	0	0	0	0	0	0	0	0	0	0
sq8371	Metazoa	Annelida	#N/A	Sabellida	Sabellidae	Branchiomma	Branchiomma_HK01	Branchiomma_HK01	0	0	0	0	0	0	0	0	0	0	0	0	0	0	0	0	0	0	0	0	1	1	1	0	0	0	0	0	0	0	0	0	0	0	0	0	0	0	0	0	0
sq8350	Metazoa	Arthropoda	Hexanauplia	Harpacticoida	Thalestridae	Parathalestris	Parathalestris_parviseta	Parathalestris_parviseta	0	0	0	0	0	0	0	0	0	0	0	0	0	0	0	0	0	0	0	0	0	0	0	0	0	0	0	0	0	0	0	0	0	0	1	0	0	0	0	0	0
sq8735	Metazoa	Arthropoda	Malacostraca	Amphipoda	Caprellidae	Caprella	Caprella_scaura	Caprella_scaura	0	0	0	0	0	0	0	0	0	0	0	0	0	0	0	0	0	1	0	0	0	0	0	0	0	0	0	0	0	0	0	0	0	0	0	1	1	1	0	0	0
sq9175	Metazoa	Arthropoda	Malacostraca	Amphipoda	#N/A	#N/A	Amphipoda_unspecified	Amphipoda_unspecified	0	1	1	0	0	0	0	0	0	0	0	0	0	0	0	0	0	1	1	0	0	0	0	0	0	0	0	0	0	0	0	0	0	0	0	0	0	0	0	0	0
sq9223	Metazoa	Mollusca	Bivalvia	Venerida	Veneridae	Irus	Irus_macrophyllus_HK02	Irus_macrophyllus_HK02	0	0	0	0	0	0	1	0	0	0	0	0	0	0	0	0	0	0	0	0	0	0	0	0	0	0	0	0	0	0	0	0	0	0	0	0	0	0	0	0	0
sq9385	Metazoa	Annelida	Polychaeta	Phyllodocida	Polynoidae	Halosydna	#N/A	Halosydna OTUsq9385	0	0	0	0	1	0	0	0	0	0	0	0	0	0	0	0	0	0	0	0	0	0	0	0	0	0	0	0	0	0	0	0	0	0	0	0	0	1	0	0	1
sq9458	Metazoa	Platyhelminthes	Rhabditophora	Polycladida	Stylochidae	Imogine	Imogine_stellae	Imogine_stellae	1	0	1	0	0	0	0	0	0	0	0	0	0	0	0	0	0	0	0	0	0	1	0	0	0	0	0	0	0	0	0	0	0	0	0	0	0	0	0	0	0
sq9550	Metazoa	Arthropoda	Malacostraca	Decapoda	Alpheidae	Alpheus	Alpheus_edwardsii_HK01	Alpheus_edwardsii_HK01	0	0	0	0	0	0	0	0	0	0	0	0	0	0	0	0	1	0	1	0	0	0	0	0	0	0	0	0	0	0	0	0	0	0	0	0	0	0	0	0	0
sq10013	Metazoa	Echinodermata	Ophiuroidea	Ophiurida	Ophiolepididae	Ophioplocus	Ophioplocus_imbricatus	Ophioplocus_imbricatus	0	0	0	0	0	0	0	0	0	0	0	0	0	0	0	0	0	0	0	0	0	0	0	0	0	0	0	0	0	0	1	0	0	1	1	0	0	0	0	0	0
sq9895	Metazoa	Arthropoda	Malacostraca	Decapoda	Diogenidae	Areopaguristes	Areopaguristes_HK01	Areopaguristes_HK01	0	0	0	0	0	0	0	0	0	0	0	0	0	0	0	0	0	0	0	0	0	0	0	0	0	0	1	0	0	0	0	0	0	0	0	0	0	0	0	0	0
sq10207	Metazoa	Chordata	Ascidiacea	#N/A	#N/A	#N/A	Ascidiacea_HK01	Ascidiacea_HK01	0	0	0	0	0	0	0	0	0	0	0	0	0	0	0	0	0	0	0	0	0	0	0	0	0	0	0	1	0	0	0	1	0	1	0	0	0	0	0	0	0
sq10304	Metazoa	Mollusca	Bivalvia	Mytiloida	Mytilidae	Modiolus	Modiolus_metcalfei	Modiolus_metcalfei	0	0	0	0	0	0	0	0	0	0	0	0	0	0	0	0	0	0	0	0	0	0	0	0	0	0	0	0	0	0	0	0	0	0	0	0	0	1	1	1	0
sq10649	Metazoa	Echinodermata	Ophiuroidea	Ophiurida	Amphiuridae	Amphiura	Amphiura_velox	Amphiura_velox	0	0	0	0	0	0	0	0	0	0	0	0	0	0	0	0	0	0	0	0	0	0	0	0	0	0	0	1	0	0	0	0	0	0	1	0	0	0	0	0	0
sq10833	Metazoa	Arthropoda	Malacostraca	Decapoda	Alpheidae	Athanas	Athanas_parvus	Athanas_parvus	0	0	0	0	0	0	0	0	1	0	0	0	0	0	0	0	0	0	0	0	0	0	0	1	0	0	0	0	0	0	0	0	0	0	1	0	0	0	0	0	0
sq11096	Metazoa	Annelida	Polychaeta	Spionida	Cirratulidae	Timarete	#N/A	Timarete OTUsq11096	0	0	0	0	0	0	0	0	0	0	0	0	0	0	0	0	0	0	0	0	0	0	0	0	0	0	0	0	0	1	0	0	0	0	0	0	0	0	0	0	0
sq11050	Metazoa	Arthropoda	Hexanauplia	Harpacticoida	Miraciidae	Schizopera	Schizopera_knabeni	Schizopera_knabeni	0	0	0	0	0	0	0	0	0	0	0	0	0	0	0	0	0	0	0	0	0	0	0	0	0	0	0	0	0	0	0	0	0	0	0	0	0	0	1	1	1
sq10986	Metazoa	Nemertea	Pilidiophora	Heteronemertea	#N/A	#N/A	Heteronemertea_gen._sp._10_TCH-2015	Heteronemertea_gen._sp._10_TCH-2015	0	0	0	1	0	0	0	0	0	0	0	0	1	1	0	0	0	0	0	0	0	0	0	0	0	0	0	0	0	0	0	0	0	0	0	0	0	0	0	0	0
sq11088	Metazoa	Annelida	Polychaeta	Golfingiida	Golfingiidae	Nephasoma	Nephasoma_rimicola	Nephasoma_rimicola	0	0	0	0	0	0	0	0	0	0	0	0	0	0	0	0	0	0	1	1	0	0	0	0	0	0	0	0	0	0	0	0	0	0	0	0	0	0	0	0	0
sq11217	Metazoa	Annelida	Polychaeta	Spionida	Cirratulidae	Timarete	Timarete_punctata	Timarete_punctata	0	0	0	0	0	0	0	0	0	0	0	0	0	0	0	0	0	0	0	0	0	0	0	0	0	0	0	0	0	1	0	0	0	0	0	0	0	0	0	0	0
sq11243	Metazoa	Annelida	Clitellata	Haplotaxida	Naididae	Heronidrilus	Heronidrilus_fastigatus	Heronidrilus_fastigatus	0	0	0	0	0	0	0	0	1	1	0	0	0	0	0	0	0	0	0	0	0	0	0	0	0	0	0	0	0	0	0	0	0	0	0	0	0	0	0	0	0
sq11430	Metazoa	Chordata	Ascidiacea	Enterogona	Cionidae	Ciona	Ciona_savignyi	Ciona_savignyi	0	0	0	0	0	0	0	0	1	0	0	0	0	0	0	0	0	0	0	0	0	0	0	0	0	0	0	0	0	0	0	0	0	1	0	0	0	0	0	0	0
sq11386	Metazoa	Platyhelminthes	Turbellaria	Polycladida	#N/A	#N/A	Polycladida_HK01	Polycladida_HK01	0	0	1	0	0	0	0	0	0	0	0	0	0	0	0	0	0	0	0	0	0	0	0	1	0	0	0	0	0	0	0	0	0	0	0	0	0	0	0	0	0
sq11653	Metazoa	Echinodermata	Ophiuroidea	#N/A	#N/A	#N/A	#N/A	Ophiuroidea OTUsq11653	0	0	0	0	0	0	0	1	0	0	0	0	0	0	0	0	0	0	0	0	0	0	0	0	0	0	0	0	0	0	0	0	0	0	0	0	0	0	0	0	0
sq11618	Metazoa	Chordata	Ascidiacea	Enterogona	Ascidiidae	Ascidia	Ascidia_zara	Ascidia_zara	0	0	0	0	0	0	0	0	0	0	0	0	0	0	0	0	0	0	0	0	0	0	0	0	0	0	0	0	0	0	0	0	1	0	0	0	0	1	0	0	0
sq11698	Metazoa	Annelida	Polychaeta	Spionida	Chaetopteridae	Chaetopterus	Chaetopterus_sp._3_JM-2017	Chaetopterus_sp._3_JM-2017	1	0	0	0	0	0	0	0	0	0	0	0	0	0	0	0	0	0	0	0	0	1	0	0	0	0	1	0	0	0	0	0	0	1	0	0	0	0	0	0	0
sq11952	Metazoa	Annelida	Clitellata	Haplotaxida	Glossoscolecidae	Pontoscolex	Pontoscolex_corethrurus	Pontoscolex_corethrurus	0	0	0	0	0	0	0	0	0	0	0	0	0	0	0	0	0	0	0	0	0	0	0	0	0	0	0	0	0	0	0	0	1	0	0	0	0	0	0	0	0
sq12336	Metazoa	Annelida	Polychaeta	Phyllodocida	Syllidae	#N/A	Syllidae_HK01	Syllidae_HK01	0	0	0	0	0	0	0	0	0	0	0	0	0	0	0	0	0	0	0	0	0	0	0	0	0	0	0	0	0	0	0	1	0	0	0	0	0	0	0	0	0
sq12307	Metazoa	Annelida	Polychaeta	Phyllodocida	Phyllodocidae	Nereiphylla	Nereiphylla_HK02	Nereiphylla_HK02	0	0	0	0	0	0	0	0	0	0	1	1	0	0	0	0	0	0	0	0	0	0	0	1	0	0	0	0	0	1	0	0	1	0	0	1	0	1	0	0	0
sq12579	Metazoa	Annelida	#N/A	Eunicida	Eunicidae	Lysidice	Lysidice_HK03	Lysidice_HK03	0	0	0	0	0	0	0	0	0	0	0	0	0	0	0	0	0	0	0	0	0	0	0	0	0	0	1	0	0	0	0	0	0	0	0	0	0	0	0	0	0
sq12719	Metazoa	Arthropoda	Malacostraca	Isopoda	Munnidae	Munna	Munna_japonica	Munna_japonica	0	0	0	0	0	0	0	0	0	0	0	0	0	0	0	0	0	1	0	0	0	0	0	0	0	0	0	0	0	0	0	0	0	0	0	1	0	0	0	0	0
sq12794	Metazoa	Annelida	Polychaeta	Eunicida	Dorvilleidae	Ophryotrocha	Ophryotrocha_sp._Sanya_sp.2	Ophryotrocha_sp._Sanya_sp.2	0	0	0	0	0	0	0	0	0	0	0	0	0	0	0	0	0	0	0	0	0	1	0	0	0	0	0	0	0	0	0	0	0	0	0	1	1	1	0	0	0
sq12841	Metazoa	Nemertea	Palaeonemertea	Cephalothricidae	Cephalothrix	Cephalothrix_fasciculus	#N/A	Cephalothrix_fasciculus OTUsq12841	0	0	0	0	0	0	0	0	0	1	0	0	0	0	0	0	0	0	0	0	0	0	0	0	0	0	0	0	0	0	0	0	0	0	0	0	0	0	0	0	0
sq12870	Metazoa	Annelida	Polychaeta	Spionida	Spionidae	Polydora	Polydora_haswelli	Polydora_haswelli	0	0	0	0	0	0	0	0	0	0	0	0	0	0	0	0	1	0	0	1	0	0	0	0	0	0	0	0	1	0	0	0	0	0	0	0	0	0	0	0	0
sq12883	Metazoa	Annelida	Polychaeta	Phyllodocida	Phyllodocidae	Nereiphylla	Nereiphylla_HK01	Nereiphylla_HK01	0	0	0	0	0	0	0	0	0	0	0	0	0	0	0	0	0	1	0	0	0	0	0	0	0	0	0	0	0	0	0	0	0	0	0	0	1	0	0	0	0
sq12988	Metazoa	Echinodermata	Holothuroidea	Aspidochirotida	Holothuriidae	Holothuria	Holothuria_leucospilota	Holothuria_leucospilota	0	0	0	0	0	0	0	0	0	0	0	0	0	0	0	0	0	0	0	0	0	0	0	0	0	0	1	0	0	0	0	0	0	1	0	0	0	0	0	0	0
sq13209	Metazoa	Arthropoda	Malacostraca	Decapoda	Pilumnidae	#N/A	Pilumnidae_HK03	Pilumnidae_HK03	0	0	0	0	0	0	0	0	0	0	0	0	0	0	0	0	0	0	0	0	0	0	0	0	0	0	0	0	0	0	0	1	0	0	0	0	0	0	0	0	0
sq13316	Metazoa	Arthropoda	Ostracoda	Myodocopida	Cypridinidae	Cypridina	#N/A	Cypridina OTUsq13316	0	0	0	0	0	0	0	0	0	0	0	0	0	0	0	0	0	0	0	0	0	0	0	0	0	0	0	0	0	0	0	0	1	0	0	0	0	0	0	0	0
sq13478	Metazoa	Annelida	#N/A	Amphinomida	Amphinomidae	Eurythoe	Eurythoe_HK01	Eurythoe_HK01	0	0	0	0	0	0	0	0	0	0	0	0	0	0	0	0	0	0	0	0	0	0	0	0	0	0	0	0	0	0	1	0	0	0	0	0	0	0	0	0	0
sq13720	Metazoa	Annelida	Polychaeta	Spionida	Spionidae	Paraprionospio	Paraprionospio_patiens	Paraprionospio_patiens	0	0	0	0	0	0	0	0	0	0	0	0	0	0	0	0	0	0	0	0	0	0	0	0	0	0	0	0	0	0	0	0	0	1	1	0	0	0	0	0	0
sq13787	Metazoa	Annelida	Polychaeta	Phyllodocida	Syllidae	Trypanosyllis	Trypanosyllis_leivai	Trypanosyllis_leivai	0	0	1	0	0	0	0	0	0	0	0	0	0	0	0	0	0	0	0	0	0	0	0	0	0	0	0	0	0	0	0	0	0	0	0	0	0	0	0	0	0
sq13907	Metazoa	Arthropoda	Hexanauplia	Harpacticoida	Harpacticidae	Harpacticella	Harpacticella_jejuensis	Harpacticella_jejuensis	0	0	0	0	1	0	1	0	0	1	0	0	0	0	0	0	1	0	0	0	0	0	0	0	0	0	0	0	0	0	0	0	0	0	0	0	0	0	0	0	0
sq14327	Metazoa	Mollusca	Bivalvia	Veneroida	Veneridae	Marcia	Marcia_marmorata	Marcia_marmorata	0	0	0	0	0	0	0	0	0	0	0	0	0	0	0	0	0	0	0	0	0	0	0	0	0	0	0	0	0	0	0	0	0	0	0	1	0	1	0	1	0
sq14462	Metazoa	Arthropoda	Malacostraca	Decapoda	Porcellanidae	Aliaporcellana	Aliaporcellana_suluensis	Aliaporcellana_suluensis	0	0	0	0	0	0	0	0	0	0	0	0	0	0	0	0	0	0	0	0	0	0	0	0	0	0	0	0	0	1	0	1	0	1	0	0	0	1	0	0	0
sq14603	Metazoa	Annelida	#N/A	Terebellida	Terebellidae	#N/A	Terebellidae_HK07	Terebellidae_HK07	0	0	0	0	0	0	0	0	0	0	0	0	0	0	0	1	0	0	0	0	0	0	0	0	0	0	0	0	0	0	0	0	0	0	0	0	0	0	0	0	0
sq16158	Metazoa	Nemertea	Enopla	Monostilifera	Quasitetrastemma	Quasitetrastemma_stimpsoni	#N/A	Quasitetrastemma_stimpsoni OTUsq16158	0	0	0	0	0	0	0	0	0	0	0	0	0	0	0	0	0	0	0	0	0	0	0	0	0	0	0	0	0	0	0	0	0	0	0	0	0	1	0	0	0
sq16757	Metazoa	Annelida	Polychaeta	Phyllodocida	Polynoidae	#N/A	Polynoidae_HK04	Polynoidae_HK04	0	0	0	0	0	0	0	0	0	0	0	0	1	0	0	0	0	0	0	0	0	0	0	0	0	0	0	0	0	0	0	0	0	0	0	0	0	0	0	0	0
sq16993	Metazoa	Annelida	Clitellata	Haplotaxida	Naididae	Tubificoides	Tubificoides_imajimai	Tubificoides_imajimai	0	0	0	0	0	0	0	0	0	0	0	0	0	0	0	0	0	0	0	0	0	0	0	0	0	0	0	0	0	0	0	0	0	1	0	0	0	0	0	0	0
sq17057	Metazoa	Mollusca	Bivalvia	Veneroida	Tellinidae	Moerella	Moerella_iridescens	Moerella_iridescens	0	0	0	0	0	0	0	0	0	0	0	0	0	0	0	0	0	0	0	0	0	0	0	0	0	0	0	0	0	0	0	0	0	0	0	0	0	0	1	0	0
sq17222	Metazoa	Annelida	Polychaeta	Phyllodocida	Polynoidae	#N/A	Polynoidae_HK05	Polynoidae_HK05	0	0	0	0	0	0	0	0	0	0	0	0	0	0	0	0	0	0	0	0	0	0	0	1	0	0	0	0	0	0	0	0	0	0	0	0	0	0	0	0	0
sq17176	Metazoa	Arthropoda	Malacostraca	Amphipoda	Stenothoidae	Stenothoe	Stenothoe_gallensis	Stenothoe_gallensis	0	0	0	0	0	0	0	0	0	0	0	0	0	0	1	0	0	0	0	0	0	0	0	0	0	0	0	0	0	0	0	0	0	0	0	0	0	0	0	0	0
sq17231	Metazoa	Annelida	Polychaeta	#N/A	#N/A	#N/A	Polychaeta_sp._C_0227	Polychaeta_sp._C_0227	0	0	0	0	0	0	0	0	0	0	0	0	0	0	0	0	0	0	0	0	0	0	0	0	0	1	0	0	0	0	0	0	0	0	0	0	0	0	0	0	0
sq17474	Metazoa	Echinodermata	Echinoidea	Spatangoida	Schizasteridae	Paraster	Paraster_doederleini	Paraster_doederleini	0	0	0	0	0	0	0	0	1	0	0	0	0	0	0	0	0	0	0	0	0	0	0	0	0	0	0	0	0	0	0	0	0	0	0	0	0	0	0	0	0
sq17667	Metazoa	Echinodermata	Holothuroidea	#N/A	#N/A	#N/A	#N/A	Holothuroidea OTUsq17667	0	0	0	0	0	0	0	0	0	0	0	0	0	0	0	0	0	0	0	0	0	0	0	0	0	0	1	0	0	0	0	0	0	0	0	0	0	0	0	0	0
sq17749	Metazoa	Nemertea	#N/A	#N/A	#N/A	#N/A	Nemertea_HK01	Nemertea_HK01	0	0	0	0	0	0	0	0	0	0	0	0	0	0	0	0	0	0	0	0	0	0	0	0	0	0	0	0	0	0	0	1	0	0	0	0	0	0	0	0	0
sq18058	Metazoa	Mollusca	Gastropoda	Neogastropoda	Columbellidae	Mitrella	Mitrella_avena	Mitrella_avena	1	1	0	0	0	0	0	0	0	0	0	0	0	0	0	0	0	0	0	0	0	0	0	0	0	0	0	0	0	0	0	0	0	0	0	0	0	0	0	0	0
sq18304	Metazoa	Annelida	Polychaeta	Phyllodocida	Hesionidae	Syllidia	Syllidia_hongkongensis	Syllidia_hongkongensis	0	0	0	0	0	0	0	0	0	0	0	0	0	0	0	0	0	0	0	0	1	0	0	0	0	0	0	0	0	0	0	0	0	0	0	0	0	0	0	0	0
sq18420	Metazoa	Mollusca	Bivalvia	Veneroida	Mactridae	Mactra	Mactra_cumingii	Mactra_cumingii	0	0	0	0	0	0	0	0	0	0	0	0	0	0	0	0	0	0	0	0	0	0	0	0	0	0	0	0	1	0	0	0	0	0	0	0	0	0	0	0	0
sq18737	Metazoa	Mollusca	Gastropoda	Neogastropoda	Nassariidae	Nassarius	Nassarius_HK01	Nassarius_HK01	0	0	0	0	0	0	0	0	0	1	0	0	0	0	0	0	0	0	0	0	0	0	0	0	0	0	0	0	0	0	0	0	0	0	0	0	0	0	0	0	0
sq18858	Metazoa	Mollusca	Gastropoda	Neogastropoda	Columbellidae	Euplica	Euplica_scripta	Euplica_scripta	0	0	0	0	0	0	0	0	0	0	0	0	0	0	0	0	0	0	0	0	0	0	0	0	0	0	0	0	1	0	0	0	0	0	0	0	0	0	0	0	0
sq18818	Metazoa	Mollusca	Bivalvia	Veneroida	Mactridae	Meropesta	Meropesta_nicobarica	Meropesta_nicobarica	0	0	0	0	0	0	0	0	0	0	0	0	0	0	0	0	0	0	0	0	0	1	0	0	0	0	0	0	0	0	0	0	0	0	1	0	0	0	0	0	0
sq19287	Metazoa	Mollusca	Gastropoda	[unassigned]_Heterobranchia	Pyramidellidae	#N/A	Pyramidellidae_HK01	Pyramidellidae_HK01	0	0	0	0	0	0	0	0	0	0	0	0	0	0	0	0	0	0	0	0	1	0	0	0	0	0	0	0	0	0	0	0	0	0	0	0	0	0	0	0	0
sq19928	Metazoa	Mollusca	Bivalvia	Cardiida	Tellinidae	Pinguitellina	Pinguitellina_nux	Pinguitellina_nux	0	0	0	0	0	0	0	0	0	0	0	0	0	0	0	0	0	0	0	0	0	0	0	0	0	0	0	0	0	1	0	0	0	0	0	0	0	0	0	0	0
sq20333	Metazoa	Arthropoda	Hexanauplia	Harpacticoida	#N/A	#N/A	Harpacticoida_sp._DNZ085	Harpacticoida_sp._DNZ085	0	0	0	0	0	0	0	0	0	0	0	0	0	0	0	0	0	0	0	0	0	1	0	0	0	0	0	0	0	0	0	0	0	0	0	0	0	0	0	0	0
sq21276	Metazoa	Mollusca	Gastropoda	Neogastropoda	Nassariidae	Reticunassa	Reticunassa_festiva_complex_sp._C	Reticunassa_festiva_complex_sp._C	0	0	0	0	0	0	0	0	0	0	0	0	0	0	0	0	0	0	0	0	0	0	0	0	0	0	0	0	0	0	0	0	0	0	0	0	0	0	0	0	1
sq21729	Metazoa	Mollusca	Bivalvia	Mytiloida	Mytilidae	Leiosolenus	Leiosolenus_hanleyanus	Leiosolenus_hanleyanus	0	0	0	0	0	0	0	0	0	0	0	0	1	0	0	0	0	0	0	0	0	0	0	0	0	0	0	0	0	0	0	0	0	0	0	0	0	0	0	0	0
sq22696	Metazoa	Mollusca	Bivalvia	Veneroida	Veneridae	Cyclina	Cyclina_sinensis	Cyclina_sinensis	0	0	0	0	0	0	0	0	0	0	0	0	0	0	0	0	0	0	0	0	0	0	0	0	0	0	0	0	0	0	0	0	0	0	0	0	0	0	1	0	0
sq85	Metazoa	Platyhelminthes	#N/A	#N/A	#N/A	#N/A	#N/A	Platyhelminthes OTUsq85	1	1	1	0	0	0	0	0	0	0	0	1	1	1	1	0	1	0	1	0	1	1	1	0	1	0	1	1	0	1	0	0	1	1	1	1	1	1	0	0	0
sq531	Metazoa	Nemertea	#N/A	#N/A	#N/A	#N/A	#N/A	Nemertea OTUsq531	0	0	0	0	0	0	0	0	0	0	0	0	0	0	1	1	1	0	1	1	0	0	0	0	0	0	0	0	0	0	0	0	0	0	0	0	1	0	0	0	0
sq577	Metazoa	Platyhelminthes	#N/A	#N/A	#N/A	#N/A	#N/A	Platyhelminthes OTUsq577	0	0	0	0	0	0	0	0	0	0	0	0	0	0	0	1	0	1	1	1	1	1	0	0	0	0	0	0	0	0	0	0	1	0	0	1	1	1	1	1	0
sq795	Metazoa	Platyhelminthes	#N/A	#N/A	#N/A	#N/A	#N/A	Platyhelminthes OTUsq795	0	0	0	0	0	0	0	0	1	0	0	0	0	0	0	0	0	0	0	0	0	0	0	0	0	0	1	0	0	0	0	0	0	1	1	0	0	0	0	0	0
sq858	Metazoa	Bacillariophyta	#N/A	#N/A	#N/A	#N/A	#N/A	Bacillariophyta OTUsq858	0	0	0	1	1	1	1	1	1	1	1	1	1	1	0	0	0	1	0	0	0	1	1	1	1	1	1	1	0	1	1	1	0	1	1	0	0	1	1	0	0
sq1558	Metazoa	Nemertea	#N/A	#N/A	#N/A	#N/A	#N/A	Nemertea OTUsq1558	1	0	1	0	0	0	0	0	0	0	0	0	1	1	0	0	0	1	1	1	0	1	0	0	0	0	0	0	0	0	0	0	1	1	1	1	1	1	0	0	0
sq1753	Metazoa	Nemertea	#N/A	#N/A	#N/A	#N/A	#N/A	Nemertea OTUsq1753	0	0	0	0	0	0	0	0	0	0	0	0	0	0	0	0	1	0	0	0	0	0	0	0	0	0	0	0	0	0	0	0	0	0	0	0	0	0	0	0	0
sq1797	Metazoa	Platyhelminthes	#N/A	#N/A	#N/A	#N/A	#N/A	Platyhelminthes OTUsq1797	0	0	0	0	0	0	0	0	0	0	0	0	0	0	0	0	0	0	0	0	1	0	0	1	0	1	1	0	0	0	0	0	0	1	1	0	0	0	0	0	0
sq1815	Metazoa	Platyhelminthes	#N/A	#N/A	#N/A	#N/A	#N/A	Platyhelminthes OTUsq1815	0	0	0	0	0	0	0	0	0	0	0	0	0	1	0	0	0	1	1	1	0	0	0	0	0	0	1	0	0	0	0	0	0	0	0	0	0	1	0	0	0
sq2151	Metazoa	Bacillariophyta	#N/A	#N/A	#N/A	#N/A	#N/A	Bacillariophyta OTUsq2151	0	0	0	0	0	0	1	0	0	0	0	0	0	0	0	0	0	0	0	0	0	0	0	0	1	0	0	0	1	0	0	0	0	0	0	0	0	0	0	0	0
sq2091	Metazoa	Nematoda	#N/A	#N/A	#N/A	#N/A	#N/A	Nematoda OTUsq2091	0	0	0	0	1	1	1	1	0	1	1	0	1	0	0	0	0	0	0	0	0	0	0	1	0	0	0	0	0	0	0	1	1	1	1	0	0	0	0	0	1
sq2436	Metazoa	Platyhelminthes	#N/A	#N/A	#N/A	#N/A	#N/A	Platyhelminthes OTUsq2436	0	0	0	0	0	0	0	0	0	0	0	0	0	0	0	0	0	0	0	0	0	0	0	0	0	0	0	0	0	0	0	0	0	1	1	1	0	0	1	1	1
sq2465	Metazoa	Nematoda	#N/A	#N/A	#N/A	#N/A	#N/A	Nematoda OTUsq2465	0	0	0	0	0	0	0	0	0	0	0	0	0	0	0	0	0	0	1	1	0	0	0	0	0	0	0	0	0	0	0	1	0	0	0	0	0	0	0	0	0
sq2354	Metazoa	Nematoda	#N/A	#N/A	#N/A	#N/A	#N/A	Nematoda OTUsq2354	0	0	0	0	0	0	0	0	0	0	0	0	0	0	1	0	1	0	0	0	0	0	0	0	0	0	0	0	0	0	0	0	0	0	0	0	0	0	1	1	1
sq2586	Metazoa	Bacillariophyta	#N/A	#N/A	#N/A	#N/A	#N/A	Bacillariophyta OTUsq2586	0	1	0	0	0	0	0	0	0	0	0	0	0	0	0	0	0	0	0	0	0	0	0	0	0	0	1	0	0	1	1	1	0	1	1	1	1	0	0	1	0
sq2578	Metazoa	Platyhelminthes	#N/A	#N/A	#N/A	#N/A	#N/A	Platyhelminthes OTUsq2578	0	0	0	0	0	0	0	0	0	0	0	0	0	0	0	0	0	0	1	0	0	0	0	0	0	0	0	0	0	0	0	0	0	0	0	0	0	0	0	0	0
sq2541	Metazoa	Bacillariophyta	#N/A	#N/A	#N/A	#N/A	#N/A	Bacillariophyta OTUsq2541	0	0	0	0	0	0	0	0	0	0	0	0	0	0	0	0	0	0	0	0	1	1	1	1	0	1	0	0	0	0	0	0	0	0	0	0	0	0	0	0	0
sq2741	Metazoa	Bacillariophyta	#N/A	#N/A	#N/A	#N/A	#N/A	Bacillariophyta OTUsq2741	0	0	0	1	0	0	1	1	1	0	1	0	0	0	0	0	0	0	0	0	0	0	0	0	0	0	1	1	0	0	1	1	0	1	0	0	0	0	0	0	0
sq2670	Metazoa	Gastrotricha	#N/A	#N/A	#N/A	#N/A	#N/A	Gastrotricha OTUsq2670	0	0	0	0	0	0	0	0	0	0	0	0	0	0	0	0	0	0	0	0	0	0	0	0	0	0	0	0	0	0	0	0	0	0	1	1	1	1	0	0	0
sq2764	Metazoa	Gastrotricha	#N/A	#N/A	#N/A	#N/A	#N/A	Gastrotricha OTUsq2764	0	0	0	0	0	0	0	0	0	0	0	0	0	0	0	0	0	0	0	0	0	0	0	0	0	0	0	0	0	0	0	1	0	0	1	0	0	0	0	0	0
sq2709	Metazoa	Nematoda	#N/A	#N/A	#N/A	#N/A	#N/A	Nematoda OTUsq2709	0	0	0	0	0	0	0	0	0	0	0	0	0	0	1	1	1	1	0	0	0	0	0	0	0	0	0	0	0	0	0	0	0	0	0	0	0	0	1	1	1
sq3203	Metazoa	Nemertea	#N/A	#N/A	#N/A	#N/A	#N/A	Nemertea OTUsq3203	0	0	0	1	0	0	0	0	0	0	0	0	0	0	0	0	0	0	0	0	1	1	0	0	1	0	0	0	0	0	0	0	0	0	0	0	0	0	0	0	0
sq3210	Metazoa	Bacillariophyta	#N/A	#N/A	#N/A	#N/A	#N/A	Bacillariophyta OTUsq3210	0	0	0	1	0	0	1	1	1	1	0	0	0	0	0	0	0	0	0	0	0	0	0	0	0	1	0	0	1	0	0	0	0	1	1	0	0	0	0	0	0
sq3324	Metazoa	Nemertea	#N/A	#N/A	#N/A	#N/A	#N/A	Nemertea OTUsq3324	0	0	0	0	0	0	0	0	0	0	0	0	0	0	1	0	0	0	0	0	0	0	0	0	0	0	0	0	0	0	0	0	0	0	0	0	0	0	1	1	1
sq3495	Metazoa	Platyhelminthes	#N/A	#N/A	#N/A	#N/A	#N/A	Platyhelminthes OTUsq3495	1	0	0	0	0	0	0	0	0	0	0	0	0	0	1	0	0	1	1	1	0	0	0	0	0	0	0	0	0	0	0	0	0	1	1	1	0	1	0	0	0
sq3487	Metazoa	Nematoda	#N/A	#N/A	#N/A	#N/A	#N/A	Nematoda OTUsq3487	0	0	0	0	0	0	0	0	0	0	0	0	0	0	1	0	1	0	0	0	0	0	0	0	0	0	0	0	0	0	0	0	0	0	0	0	0	0	1	0	0
sq3672	Metazoa	Nemertea	#N/A	#N/A	#N/A	#N/A	#N/A	Nemertea OTUsq3672	0	0	0	0	0	0	0	0	0	0	0	0	0	0	1	1	1	0	0	0	0	0	0	0	0	0	0	0	0	0	0	0	0	0	0	0	0	0	1	0	1
sq3730	Metazoa	Gastrotricha	#N/A	#N/A	#N/A	#N/A	#N/A	Gastrotricha OTUsq3730	0	0	1	0	0	0	0	0	0	0	0	0	0	0	0	0	1	0	0	0	1	1	1	0	0	0	0	0	0	0	0	0	0	0	0	1	0	1	0	0	0
sq4170	Metazoa	Nematoda	#N/A	#N/A	#N/A	#N/A	#N/A	Nematoda OTUsq4170	1	1	1	0	0	0	0	0	0	0	0	0	0	0	0	0	0	0	0	0	1	1	1	0	0	0	0	0	0	0	0	0	0	0	0	0	0	0	0	0	0
sq4194	Metazoa	Platyhelminthes	#N/A	#N/A	#N/A	#N/A	#N/A	Platyhelminthes OTUsq4194	1	1	0	0	0	0	0	0	0	0	0	0	1	0	1	1	1	1	1	1	0	0	0	0	0	0	0	0	0	0	0	1	0	1	0	0	1	1	0	0	0
sq4090	Metazoa	Bacillariophyta	#N/A	#N/A	#N/A	#N/A	#N/A	Bacillariophyta OTUsq4090	0	0	0	0	0	0	1	1	0	0	0	0	0	0	0	0	0	0	0	0	0	0	0	0	0	0	1	1	0	0	0	0	0	0	0	0	0	0	0	0	0
sq4282	Metazoa	Gastrotricha	#N/A	#N/A	#N/A	#N/A	#N/A	Gastrotricha OTUsq4282	0	0	0	0	0	0	0	0	0	0	0	0	0	0	0	0	0	0	0	0	0	0	0	0	0	0	0	0	0	0	0	0	0	0	0	0	0	1	1	1	1
sq4421	Metazoa	Bacillariophyta	#N/A	#N/A	#N/A	#N/A	#N/A	Bacillariophyta OTUsq4421	0	0	0	0	0	0	0	0	0	0	1	1	1	1	0	0	0	0	0	0	0	0	0	0	0	0	0	0	0	0	1	1	0	1	1	0	0	0	0	0	0
sq4469	Metazoa	Bacillariophyta	#N/A	#N/A	#N/A	#N/A	#N/A	Bacillariophyta OTUsq4469	0	0	0	0	1	1	0	1	1	1	0	0	0	0	0	0	0	0	0	0	0	1	0	1	1	0	1	0	1	1	0	1	0	0	0	0	1	0	0	0	0
sq4341	Metazoa	Bacillariophyta	#N/A	#N/A	#N/A	#N/A	#N/A	Bacillariophyta OTUsq4341	0	0	0	0	0	0	0	0	0	0	0	0	0	0	0	1	0	0	0	0	0	0	0	0	0	0	0	0	0	0	0	0	0	0	0	0	0	0	1	1	1
sq4908	Metazoa	Nemertea	#N/A	#N/A	#N/A	#N/A	#N/A	Nemertea OTUsq4908	0	0	0	0	0	0	0	0	1	0	0	0	0	0	0	0	0	0	0	0	0	0	0	1	0	0	1	0	1	0	0	0	0	0	0	0	0	0	0	0	0
sq4942	Metazoa	Platyhelminthes	#N/A	#N/A	#N/A	#N/A	#N/A	Platyhelminthes OTUsq4942	0	0	0	0	0	0	0	0	0	0	0	0	0	0	0	0	0	0	0	1	0	0	0	0	0	0	0	0	0	0	0	0	0	0	0	0	0	0	0	0	0
sq4859	Metazoa	Bacillariophyta	#N/A	#N/A	#N/A	#N/A	#N/A	Bacillariophyta OTUsq4859	0	0	0	0	0	0	0	0	0	0	0	0	0	0	0	0	0	0	0	0	0	1	0	1	1	0	1	0	0	0	0	0	0	1	1	0	0	0	0	0	0
sq4803	Metazoa	Nematoda	#N/A	#N/A	#N/A	#N/A	#N/A	Nematoda OTUsq4803	0	0	0	0	0	0	0	0	0	0	0	0	0	0	0	0	0	0	0	0	0	0	0	0	0	0	0	0	0	0	0	0	0	0	0	0	0	0	1	1	1
sq5761	Metazoa	Nematoda	#N/A	#N/A	#N/A	#N/A	#N/A	Nematoda OTUsq5761	0	0	0	0	0	0	0	1	0	0	0	0	0	0	0	0	0	0	0	0	0	0	0	0	0	1	0	0	0	0	0	0	0	1	0	0	0	0	0	0	0
sq5963	Metazoa	Nematoda	#N/A	#N/A	#N/A	#N/A	#N/A	Nematoda OTUsq5963	0	0	0	0	0	0	0	0	0	0	0	0	0	0	0	0	0	0	0	0	0	0	0	1	0	1	0	0	0	0	0	0	0	0	0	0	0	0	0	0	0
sq6108	Metazoa	Gastrotricha	#N/A	#N/A	#N/A	#N/A	#N/A	Gastrotricha OTUsq6108	0	0	0	0	0	0	0	0	0	0	0	0	0	0	0	0	0	0	0	0	0	0	0	0	0	0	0	0	0	0	0	0	0	0	0	0	0	1	0	0	0
sq6435	Metazoa	Nemertea	#N/A	#N/A	#N/A	#N/A	#N/A	Nemertea OTUsq6435	0	0	0	0	0	0	0	0	0	0	0	0	0	0	0	0	0	0	0	0	0	0	0	0	0	0	0	0	0	0	0	0	0	1	1	0	0	0	0	0	0
sq6291	Metazoa	Bacillariophyta	#N/A	#N/A	#N/A	#N/A	#N/A	Bacillariophyta OTUsq6291	0	0	0	0	0	0	0	0	0	0	0	0	0	0	0	0	0	0	0	0	0	0	0	0	0	0	1	0	0	0	0	0	0	1	0	0	0	0	0	0	0
sq6447	Metazoa	Nematoda	#N/A	#N/A	#N/A	#N/A	#N/A	Nematoda OTUsq6447	0	0	0	0	0	0	0	1	0	1	1	0	0	0	0	0	0	0	0	0	0	0	0	0	0	0	0	0	0	0	0	0	1	1	0	0	0	0	0	0	0
sq6487	Metazoa	Nemertea	#N/A	#N/A	#N/A	#N/A	#N/A	Nemertea OTUsq6487	0	0	0	0	0	0	0	0	0	0	0	0	0	0	0	0	0	0	0	0	1	1	0	0	1	0	0	0	0	0	0	0	0	0	1	0	0	0	0	0	0
sq6619	Metazoa	Bacillariophyta	#N/A	#N/A	#N/A	#N/A	#N/A	Bacillariophyta OTUsq6619	0	0	0	0	1	0	1	0	1	0	0	0	0	0	0	0	0	0	0	0	0	0	0	0	0	0	1	0	0	0	0	0	0	0	0	0	0	0	0	0	0
sq6732	Metazoa	Platyhelminthes	#N/A	#N/A	#N/A	#N/A	#N/A	Platyhelminthes OTUsq6732	0	0	0	0	0	0	1	0	0	1	1	1	0	0	0	0	0	0	0	0	0	0	0	0	0	0	0	0	0	0	0	0	0	0	0	0	0	0	0	0	0
sq6907	Metazoa	Bacillariophyta	#N/A	#N/A	#N/A	#N/A	#N/A	Bacillariophyta OTUsq6907	0	0	0	0	0	0	1	0	0	0	1	0	0	0	0	0	0	0	0	0	0	0	0	0	0	1	0	0	0	1	1	0	0	1	0	0	0	0	0	0	0
sq7190	Metazoa	Gastrotricha	#N/A	#N/A	#N/A	#N/A	#N/A	Gastrotricha OTUsq7190	0	0	0	0	0	0	0	0	0	0	1	0	0	0	0	0	0	1	0	0	0	0	1	0	0	0	0	0	0	0	0	1	1	0	1	0	0	0	0	0	0
sq7054	Metazoa	Rotifera	#N/A	#N/A	#N/A	#N/A	#N/A	Rotifera OTUsq7054	0	0	0	0	0	1	0	0	0	0	0	0	0	0	0	0	0	0	0	0	0	0	0	0	0	0	0	0	0	0	0	0	0	0	0	0	0	0	0	0	0
sq7110	Metazoa	Bacillariophyta	#N/A	#N/A	#N/A	#N/A	#N/A	Bacillariophyta OTUsq7110	1	1	0	0	0	0	0	0	0	0	0	0	0	0	0	0	0	0	0	0	0	0	0	0	0	0	0	1	0	0	0	1	0	1	1	0	0	1	0	0	0
sq7173	Metazoa	Bacillariophyta	#N/A	#N/A	#N/A	#N/A	#N/A	Bacillariophyta OTUsq7173	0	0	0	1	0	0	1	0	0	0	0	0	0	0	0	0	0	0	0	0	0	0	0	0	0	0	1	0	0	0	0	0	0	1	0	0	0	0	0	0	0
sq7542	Metazoa	Gastrotricha	#N/A	#N/A	#N/A	#N/A	#N/A	Gastrotricha OTUsq7542	0	0	0	0	0	0	0	0	0	0	0	0	0	0	0	0	0	0	0	0	0	0	0	0	0	0	0	0	0	0	0	0	0	0	0	0	0	0	1	1	1
sq7430	Metazoa	Nemertea	#N/A	#N/A	#N/A	#N/A	#N/A	Nemertea OTUsq7430	0	0	0	0	0	0	0	0	0	0	0	0	0	0	0	1	1	0	0	0	0	0	0	0	0	0	0	0	0	0	0	0	0	0	0	0	0	0	1	1	1
sq7548	Metazoa	Nematoda	#N/A	#N/A	#N/A	#N/A	#N/A	Nematoda OTUsq7548	0	0	0	0	1	0	0	0	0	0	0	0	0	0	0	0	0	0	0	0	0	0	0	0	0	0	0	0	0	0	0	1	1	1	0	0	0	0	0	0	0
sq8080	Metazoa	Nemertea	#N/A	#N/A	#N/A	#N/A	#N/A	Nemertea OTUsq8080	0	0	0	0	0	0	0	0	0	1	0	0	0	0	0	0	0	0	0	0	0	0	0	0	0	0	0	0	0	1	0	1	0	0	1	0	0	0	0	0	0
sq8081	Metazoa	Gastrotricha	#N/A	#N/A	#N/A	#N/A	#N/A	Gastrotricha OTUsq8081	0	0	0	0	0	0	0	0	0	1	0	0	0	0	0	0	0	0	0	0	0	0	0	0	0	0	0	0	0	0	0	0	0	0	0	0	0	1	1	1	0
sq8283	Metazoa	Platyhelminthes	#N/A	#N/A	#N/A	#N/A	#N/A	Platyhelminthes OTUsq8283	0	0	0	0	0	0	0	0	0	0	0	0	0	0	0	1	0	0	0	0	0	0	0	0	0	0	0	0	0	0	0	0	0	0	0	0	0	0	0	0	0
sq8104	Metazoa	Bacillariophyta	#N/A	#N/A	#N/A	#N/A	#N/A	Bacillariophyta OTUsq8104	0	0	0	0	0	0	1	0	0	0	0	0	0	0	0	0	0	0	0	0	0	0	0	1	0	0	0	0	0	0	0	0	0	0	0	0	0	0	0	0	0
sq8534	Metazoa	Bacillariophyta	#N/A	#N/A	#N/A	#N/A	#N/A	Bacillariophyta OTUsq8534	0	0	0	0	0	0	0	0	0	0	0	1	0	0	0	0	0	0	0	0	1	0	0	0	0	0	0	0	0	0	0	0	0	1	1	0	0	0	0	0	0
sq8728	Metazoa	Nematoda	#N/A	#N/A	#N/A	#N/A	#N/A	Nematoda OTUsq8728	0	0	0	0	0	0	0	0	0	1	0	0	0	0	0	0	0	0	0	0	0	0	0	0	0	0	0	0	0	0	0	0	0	0	0	0	0	0	0	0	0
sq8739	Metazoa	Gastrotricha	#N/A	#N/A	#N/A	#N/A	#N/A	Gastrotricha OTUsq8739	0	0	0	0	0	0	0	0	0	0	0	0	0	0	0	0	0	0	0	0	1	0	0	0	0	0	0	1	0	0	0	0	0	0	1	0	0	0	0	0	0
sq8785	Metazoa	Nematoda	#N/A	#N/A	#N/A	#N/A	#N/A	Nematoda OTUsq8785	0	0	0	0	0	0	0	0	0	0	0	0	0	0	0	0	0	0	0	0	0	1	0	0	0	0	0	0	0	0	0	0	0	0	0	0	0	0	0	0	0
sq8834	Metazoa	Gastrotricha	#N/A	#N/A	#N/A	#N/A	#N/A	Gastrotricha OTUsq8834	0	0	0	0	0	0	0	0	0	0	0	0	0	0	0	0	0	0	0	0	0	0	0	0	0	0	1	1	0	0	0	0	0	0	0	0	0	0	0	0	0
sq9021	Metazoa	Gastrotricha	#N/A	#N/A	#N/A	#N/A	#N/A	Gastrotricha OTUsq9021	0	0	0	0	0	0	0	0	0	0	0	0	0	0	0	0	0	0	0	0	0	0	0	0	0	0	0	0	0	0	0	0	0	0	0	0	0	0	1	1	1
sq8999	Metazoa	Nematoda	#N/A	#N/A	#N/A	#N/A	#N/A	Nematoda OTUsq8999	0	0	0	0	0	0	0	0	0	0	1	0	1	0	0	0	0	0	0	0	0	0	0	0	0	0	0	0	0	1	0	1	0	0	1	0	0	0	0	0	0
sq9159	Metazoa	Platyhelminthes	#N/A	#N/A	#N/A	#N/A	#N/A	Platyhelminthes OTUsq9159	1	0	0	0	0	0	0	0	0	0	0	0	0	0	0	0	0	0	0	0	0	0	0	0	0	0	0	0	0	0	0	0	0	0	0	0	1	1	0	0	0
sq9267	Metazoa	Bacillariophyta	#N/A	#N/A	#N/A	#N/A	#N/A	Bacillariophyta OTUsq9267	0	0	0	0	0	0	0	0	0	0	0	0	0	0	0	0	0	0	0	0	0	0	0	1	0	0	0	0	0	1	1	0	0	0	0	0	0	0	0	0	0
sq9298	Metazoa	Bacillariophyta	#N/A	#N/A	#N/A	#N/A	#N/A	Bacillariophyta OTUsq9298	0	0	0	0	0	0	0	0	0	0	0	0	1	1	0	0	0	0	0	0	0	0	0	0	0	0	0	0	0	0	0	0	0	0	0	0	0	0	0	0	0
sq9495	Metazoa	Gastrotricha	#N/A	#N/A	#N/A	#N/A	#N/A	Gastrotricha OTUsq9495	0	0	0	0	0	0	0	0	0	0	0	0	0	0	0	0	0	0	0	0	1	1	1	0	0	0	0	0	0	0	0	0	0	0	0	0	0	0	0	0	0
sq9430	Metazoa	Bacillariophyta	#N/A	#N/A	#N/A	#N/A	#N/A	Bacillariophyta OTUsq9430	0	0	0	0	0	0	0	0	0	0	0	0	0	0	0	0	0	0	0	0	0	0	0	0	0	1	0	0	0	0	0	0	0	0	0	0	0	1	0	0	0
sq9528	Metazoa	Gastrotricha	#N/A	#N/A	#N/A	#N/A	#N/A	Gastrotricha OTUsq9528	0	0	0	0	0	0	0	0	0	0	0	0	0	0	0	0	0	0	0	0	0	0	0	0	0	0	0	0	0	0	0	0	0	0	0	0	0	0	1	0	0
sq9641	Metazoa	Gastrotricha	#N/A	#N/A	#N/A	#N/A	#N/A	Gastrotricha OTUsq9641	0	0	0	0	0	0	0	0	0	0	0	0	0	0	0	0	0	0	0	0	0	0	0	0	0	0	0	0	0	0	0	0	1	0	0	0	0	0	0	0	0
sq9616	Metazoa	Bacillariophyta	#N/A	#N/A	#N/A	#N/A	#N/A	Bacillariophyta OTUsq9616	0	0	0	0	0	0	1	0	0	0	0	0	0	0	0	0	0	1	0	0	0	0	0	0	0	0	0	0	0	0	0	0	0	0	0	0	0	0	0	0	0
sq9645	Metazoa	Bacillariophyta	#N/A	#N/A	#N/A	#N/A	#N/A	Bacillariophyta OTUsq9645	0	0	0	0	0	0	0	0	0	0	0	0	0	0	0	0	0	0	0	0	0	0	0	0	0	0	0	0	0	0	0	0	0	1	0	0	0	0	0	0	0
sq9870	Metazoa	Nematoda	#N/A	#N/A	#N/A	#N/A	#N/A	Nematoda OTUsq9870	0	0	0	0	0	0	0	0	0	0	0	0	1	1	0	0	0	0	0	0	0	0	0	0	0	0	0	0	0	0	0	0	1	1	0	0	0	0	0	0	0
sq9900	Metazoa	Gastrotricha	#N/A	#N/A	#N/A	#N/A	#N/A	Gastrotricha OTUsq9900	0	0	0	0	0	0	0	0	0	0	0	0	0	0	0	0	0	0	0	0	0	0	0	0	0	0	0	0	0	1	0	1	1	0	0	0	0	0	0	0	0
sq9798	Metazoa	Bacillariophyta	#N/A	#N/A	#N/A	#N/A	#N/A	Bacillariophyta OTUsq9798	0	0	0	0	0	0	0	0	0	0	1	1	0	0	0	0	0	0	0	0	0	0	0	0	0	0	0	0	0	0	0	0	0	1	1	0	0	0	0	0	0
sq9956	Metazoa	Platyhelminthes	#N/A	#N/A	#N/A	#N/A	#N/A	Platyhelminthes OTUsq9956	0	0	0	0	0	0	0	0	0	0	0	0	0	0	0	0	0	0	0	0	0	0	0	0	0	0	0	0	0	0	0	0	0	1	0	0	0	0	0	0	0
sq9999	Metazoa	Nemertea	#N/A	#N/A	#N/A	#N/A	#N/A	Nemertea OTUsq9999	0	0	0	0	0	0	0	0	0	0	0	0	0	0	0	0	0	1	1	0	0	0	0	0	0	0	0	0	0	0	0	0	0	0	0	0	0	0	0	0	0
sq10039	Metazoa	Nemertea	#N/A	#N/A	#N/A	#N/A	#N/A	Nemertea OTUsq10039	0	0	0	1	0	0	0	0	0	0	0	0	0	0	0	0	0	0	0	0	0	0	0	0	0	0	0	0	0	1	0	0	0	0	0	0	0	0	0	0	0
sq9881	Metazoa	Bacillariophyta	#N/A	#N/A	#N/A	#N/A	#N/A	Bacillariophyta OTUsq9881	0	0	0	0	0	0	0	0	0	0	0	0	0	0	0	0	0	1	0	1	0	0	0	0	0	0	0	0	0	0	0	0	0	0	0	1	0	1	0	0	0
sq9899	Metazoa	Bacillariophyta	#N/A	#N/A	#N/A	#N/A	#N/A	Bacillariophyta OTUsq9899	0	0	0	0	0	0	0	0	0	0	0	0	0	0	0	0	0	0	0	0	0	0	0	0	0	0	0	0	0	1	1	0	0	0	0	0	0	0	0	0	0
sq10251	Metazoa	Platyhelminthes	#N/A	#N/A	#N/A	#N/A	#N/A	Platyhelminthes OTUsq10251	0	0	0	0	0	0	0	0	0	1	1	1	0	0	0	0	0	0	0	0	0	0	0	0	0	0	0	0	0	0	1	0	0	0	0	0	0	0	0	0	0
sq10469	Metazoa	Bacillariophyta	#N/A	#N/A	#N/A	#N/A	#N/A	Bacillariophyta OTUsq10469	1	0	0	1	0	0	1	0	0	0	0	0	0	0	0	0	0	0	0	0	0	0	0	0	0	0	0	0	0	0	0	0	0	0	0	0	0	0	0	0	0
sq10467	Metazoa	Bacillariophyta	#N/A	#N/A	#N/A	#N/A	#N/A	Bacillariophyta OTUsq10467	0	0	0	1	1	0	0	0	0	0	0	0	0	0	0	0	0	0	0	0	0	0	0	0	1	1	0	0	0	0	0	0	0	0	0	0	0	0	0	0	0
sq10603	Metazoa	Gastrotricha	#N/A	#N/A	#N/A	#N/A	#N/A	Gastrotricha OTUsq10603	0	0	0	0	0	0	1	0	0	0	0	0	0	0	0	0	0	0	0	0	0	0	0	0	0	0	0	0	0	0	0	0	0	0	0	0	0	0	0	0	0
sq10722	Metazoa	Gastrotricha	#N/A	#N/A	#N/A	#N/A	#N/A	Gastrotricha OTUsq10722	0	0	0	0	0	0	0	0	0	0	0	0	0	1	0	0	0	0	0	0	0	0	0	0	0	0	0	0	0	0	0	0	0	0	0	0	0	0	0	0	0
sq10741	Metazoa	Nemertea	#N/A	#N/A	#N/A	#N/A	#N/A	Nemertea OTUsq10741	0	0	0	0	1	0	0	0	0	0	0	0	0	0	0	0	0	0	0	0	0	0	0	1	0	0	1	0	1	0	0	0	1	0	0	0	0	0	0	0	0
sq10745	Metazoa	Nematoda	#N/A	#N/A	#N/A	#N/A	#N/A	Nematoda OTUsq10745	0	0	0	0	0	0	0	0	0	0	0	0	0	0	0	0	0	0	0	0	0	0	0	0	1	1	0	0	1	0	0	1	0	0	0	0	0	0	0	0	0
sq10783	Metazoa	Gastrotricha	#N/A	#N/A	#N/A	#N/A	#N/A	Gastrotricha OTUsq10783	0	0	0	0	0	0	0	0	0	0	0	0	0	0	0	0	0	0	0	0	0	0	0	0	0	0	0	0	0	0	0	0	0	0	0	0	0	0	1	1	1
sq10988	Metazoa	Nemertea	#N/A	#N/A	#N/A	#N/A	#N/A	Nemertea OTUsq10988	0	0	0	0	0	0	0	0	0	0	0	0	1	1	0	0	0	1	0	0	0	0	0	0	0	0	0	0	0	0	0	0	0	0	0	0	0	0	0	0	0
sq11055	Metazoa	Gastrotricha	#N/A	#N/A	#N/A	#N/A	#N/A	Gastrotricha OTUsq11055	0	0	0	0	0	0	0	0	0	0	0	0	0	0	0	0	0	0	0	0	0	0	0	0	0	0	0	0	0	0	0	0	0	0	0	0	0	0	0	0	1
sq11099	Metazoa	Nematoda	#N/A	#N/A	#N/A	#N/A	#N/A	Nematoda OTUsq11099	0	0	0	0	0	0	0	0	0	0	0	0	0	0	0	0	0	0	0	0	0	0	0	0	0	0	0	0	0	0	0	0	0	1	0	0	0	0	0	0	0
sq11267	Metazoa	Nemertea	#N/A	#N/A	#N/A	#N/A	#N/A	Nemertea OTUsq11267	0	0	0	0	0	0	0	0	0	0	0	0	0	0	0	0	0	1	0	0	0	0	0	0	0	0	0	0	0	0	0	0	0	0	0	0	0	0	0	0	0
sq11329	Metazoa	Nematoda	#N/A	#N/A	#N/A	#N/A	#N/A	Nematoda OTUsq11329	0	0	0	0	0	0	0	0	0	0	0	0	0	0	0	0	0	0	0	0	0	0	0	0	0	0	0	0	0	0	0	0	0	0	0	0	0	0	1	0	0
sq11634	Metazoa	Nemertea	#N/A	#N/A	#N/A	#N/A	#N/A	Nemertea OTUsq11634	0	0	0	0	0	0	0	0	0	0	0	0	0	0	1	0	0	0	0	1	0	0	0	0	0	0	0	0	0	0	0	0	0	0	0	0	0	1	0	0	0
sq11847	Metazoa	Platyhelminthes	#N/A	#N/A	#N/A	#N/A	#N/A	Platyhelminthes OTUsq11847	1	1	0	0	0	0	0	0	0	0	0	0	0	0	0	0	0	0	0	0	0	0	0	0	0	0	0	0	0	0	0	0	0	0	0	0	0	1	0	0	0
sq11854	Metazoa	Nemertea	#N/A	#N/A	#N/A	#N/A	#N/A	Nemertea OTUsq11854	0	0	0	0	1	1	1	0	0	0	0	0	0	0	0	0	0	0	0	0	1	1	0	0	0	0	0	0	0	0	0	0	0	0	0	0	0	0	0	0	0
sq11871	Metazoa	Nemertea	#N/A	#N/A	#N/A	#N/A	#N/A	Nemertea OTUsq11871	0	0	0	0	0	0	0	0	0	0	1	0	0	0	0	0	0	0	0	0	0	0	0	0	1	0	1	0	0	0	0	1	0	1	1	0	0	0	0	0	0
sq11878	Metazoa	Bacillariophyta	#N/A	#N/A	#N/A	#N/A	#N/A	Bacillariophyta OTUsq11878	0	0	0	0	0	0	0	0	0	0	0	0	1	0	0	0	0	0	0	0	0	0	0	0	0	0	0	0	0	0	0	0	0	0	0	0	0	0	0	0	0
sq12128	Metazoa	Nemertea	#N/A	#N/A	#N/A	#N/A	#N/A	Nemertea OTUsq12128	0	0	0	0	0	0	0	0	0	0	0	0	0	0	0	0	0	0	1	0	0	0	0	0	0	0	0	0	0	0	0	0	0	0	0	0	0	1	0	0	0
sq12160	Metazoa	Nemertea	#N/A	#N/A	#N/A	#N/A	#N/A	Nemertea OTUsq12160	0	0	0	0	0	0	0	0	0	0	0	0	0	0	0	0	0	0	0	0	0	0	0	0	0	0	1	0	0	0	0	1	0	0	0	0	0	0	0	0	0
sq12096	Metazoa	Bacillariophyta	#N/A	#N/A	#N/A	#N/A	#N/A	Bacillariophyta OTUsq12096	0	0	0	0	0	0	1	0	0	0	0	0	0	0	0	0	0	0	0	0	0	0	0	0	0	0	1	0	0	0	0	0	0	0	0	0	0	0	0	0	0
sq12245	Metazoa	Bacillariophyta	#N/A	#N/A	#N/A	#N/A	#N/A	Bacillariophyta OTUsq12245	0	0	0	1	1	0	0	0	0	0	0	0	0	0	0	0	0	0	0	0	0	0	0	0	0	0	0	0	0	0	0	0	0	0	0	0	0	0	0	0	0
sq12268	Metazoa	Bacillariophyta	#N/A	#N/A	#N/A	#N/A	#N/A	Bacillariophyta OTUsq12268	0	0	0	0	0	0	0	0	0	0	0	0	0	1	0	0	0	0	0	0	0	0	0	0	0	0	0	0	0	0	0	0	0	0	0	0	0	0	0	0	0
sq12187	Metazoa	Bacillariophyta	#N/A	#N/A	#N/A	#N/A	#N/A	Bacillariophyta OTUsq12187	0	0	0	0	0	0	0	0	0	0	0	0	0	0	0	0	0	0	0	0	0	0	0	0	0	0	0	0	0	0	0	0	0	0	1	0	0	0	0	0	0
sq12223	Metazoa	Nematoda	#N/A	#N/A	#N/A	#N/A	#N/A	Nematoda OTUsq12223	0	0	0	0	0	0	0	0	0	0	0	0	0	0	0	0	0	0	0	0	0	0	0	0	0	0	0	0	0	1	0	0	1	0	0	0	0	0	0	0	0
sq12367	Metazoa	Nematoda	#N/A	#N/A	#N/A	#N/A	#N/A	Nematoda OTUsq12367	0	0	0	0	0	0	0	0	0	0	0	0	0	0	0	0	0	0	0	0	0	0	0	0	0	0	0	0	0	0	0	0	0	0	0	0	0	0	1	1	1
sq12273	Metazoa	Bacillariophyta	#N/A	#N/A	#N/A	#N/A	#N/A	Bacillariophyta OTUsq12273	0	0	0	0	0	0	0	0	0	0	0	0	0	0	0	1	0	0	0	0	0	0	0	0	0	0	0	0	0	0	0	0	0	0	0	0	0	1	1	1	1
sq12414	Metazoa	Bacillariophyta	#N/A	#N/A	#N/A	#N/A	#N/A	Bacillariophyta OTUsq12414	0	0	0	0	0	0	0	0	0	0	0	0	1	0	0	0	0	0	0	0	0	0	0	0	0	0	0	0	0	0	0	0	1	0	0	0	0	0	0	0	0
sq12735	Metazoa	Platyhelminthes	#N/A	#N/A	#N/A	#N/A	#N/A	Platyhelminthes OTUsq12735	0	0	0	0	0	0	0	0	0	0	0	0	0	0	0	0	0	0	0	0	1	0	0	0	0	0	0	0	0	0	0	0	0	0	0	0	0	0	0	0	0
sq12801	Metazoa	Nematoda	#N/A	#N/A	#N/A	#N/A	#N/A	Nematoda OTUsq12801	0	0	0	0	0	0	0	0	0	0	0	0	0	0	0	0	0	0	0	0	0	0	0	0	0	0	0	0	0	0	0	0	0	0	0	0	0	0	1	1	0
sq12808	Metazoa	Nematoda	#N/A	#N/A	#N/A	#N/A	#N/A	Nematoda OTUsq12808	0	0	0	0	0	0	0	0	0	0	0	0	0	0	1	0	0	0	0	0	0	0	0	0	0	0	0	0	0	0	0	0	0	0	0	0	0	0	0	1	0
sq12876	Metazoa	Bacillariophyta	#N/A	#N/A	#N/A	#N/A	#N/A	Bacillariophyta OTUsq12876	0	0	0	0	0	0	0	0	0	0	0	0	0	0	0	0	0	0	0	0	0	0	0	0	0	0	0	0	0	0	1	0	0	0	1	0	0	0	0	0	0
sq12996	Metazoa	Platyhelminthes	#N/A	#N/A	#N/A	#N/A	#N/A	Platyhelminthes OTUsq12996	0	0	0	0	0	0	0	0	0	0	0	0	0	0	0	0	0	0	0	0	0	0	0	0	0	0	0	0	0	1	0	0	0	0	1	0	0	0	0	0	0
sq13167	Metazoa	Nemertea	#N/A	#N/A	#N/A	#N/A	#N/A	Nemertea OTUsq13167	0	0	0	0	0	0	0	0	0	0	0	0	0	0	0	0	0	0	0	0	1	0	1	0	0	0	0	0	0	0	0	0	0	0	0	0	0	0	0	0	0
sq13411	Metazoa	Nemertea	#N/A	#N/A	#N/A	#N/A	#N/A	Nemertea OTUsq13411	0	0	0	0	0	0	0	0	0	0	0	0	0	1	0	0	0	0	0	0	0	0	0	0	0	0	0	0	0	0	0	0	0	0	0	0	0	0	0	0	0
sq13494	Metazoa	Gastrotricha	#N/A	#N/A	#N/A	#N/A	#N/A	Gastrotricha OTUsq13494	0	0	0	0	0	0	0	0	0	0	0	0	0	0	0	0	0	0	0	0	0	0	0	0	0	0	0	0	0	0	0	0	1	0	1	0	0	0	0	0	0
sq13520	Metazoa	Bacillariophyta	#N/A	#N/A	#N/A	#N/A	#N/A	Bacillariophyta OTUsq13520	0	0	0	0	0	0	0	0	0	0	0	0	0	0	0	0	0	0	0	0	0	0	0	0	0	0	0	0	0	0	0	0	0	0	0	0	0	1	0	0	0
sq13514	Metazoa	Bacillariophyta	#N/A	#N/A	#N/A	#N/A	#N/A	Bacillariophyta OTUsq13514	0	0	0	0	0	0	0	0	0	0	0	0	0	0	0	0	0	0	0	0	0	0	0	0	0	0	0	0	0	0	0	0	0	0	0	0	0	1	0	0	0
sq13591	Metazoa	Gastrotricha	#N/A	#N/A	#N/A	#N/A	#N/A	Gastrotricha OTUsq13591	0	0	0	0	0	0	0	1	0	0	0	0	0	0	0	0	0	0	0	0	0	0	0	0	0	0	0	0	0	0	0	0	0	0	0	0	0	0	0	0	0
sq13593	Metazoa	Bacillariophyta	#N/A	#N/A	#N/A	#N/A	#N/A	Bacillariophyta OTUsq13593	0	0	0	0	0	1	0	0	1	0	0	0	1	1	0	0	0	0	0	0	0	0	0	0	0	0	0	0	0	0	0	0	0	0	0	0	0	0	0	0	0
sq13634	Metazoa	Platyhelminthes	#N/A	#N/A	#N/A	#N/A	#N/A	Platyhelminthes OTUsq13634	0	0	0	0	0	0	0	0	0	0	0	0	0	0	0	0	0	1	0	1	0	0	0	0	0	0	0	0	0	0	0	0	0	0	0	0	0	0	0	0	0
sq13807	Metazoa	Nemertea	#N/A	#N/A	#N/A	#N/A	#N/A	Nemertea OTUsq13807	0	0	0	0	0	0	0	0	0	0	0	1	0	0	0	0	0	0	1	0	0	0	0	0	0	0	0	0	0	0	0	0	0	0	0	0	0	0	0	0	0
sq13747	Metazoa	Nematoda	#N/A	#N/A	#N/A	#N/A	#N/A	Nematoda OTUsq13747	0	0	0	0	0	0	0	0	0	0	0	0	0	0	0	0	0	0	0	0	0	0	0	0	0	0	0	0	0	0	0	0	0	0	0	0	0	0	1	0	0
sq13752	Metazoa	Nematoda	#N/A	#N/A	#N/A	#N/A	#N/A	Nematoda OTUsq13752	0	0	0	0	0	0	0	0	0	0	0	0	0	0	0	0	0	0	0	0	0	0	0	0	0	0	0	0	0	0	0	0	0	0	0	0	0	0	0	1	0
sq14221	Metazoa	Gastrotricha	#N/A	#N/A	#N/A	#N/A	#N/A	Gastrotricha OTUsq14221	0	0	0	0	0	0	0	0	0	0	0	0	0	0	0	0	0	0	0	0	1	0	0	0	0	0	0	0	0	0	0	0	0	0	0	0	0	0	0	0	0
sq14332	Metazoa	Nematoda	#N/A	#N/A	#N/A	#N/A	#N/A	Nematoda OTUsq14332	0	0	0	0	0	0	0	0	0	0	0	0	0	0	0	0	0	0	0	0	0	0	0	0	0	0	0	0	0	0	0	0	0	0	0	0	1	0	0	0	0
sq14347	Metazoa	Gastrotricha	#N/A	#N/A	#N/A	#N/A	#N/A	Gastrotricha OTUsq14347	0	0	0	0	0	0	0	0	0	0	0	0	0	0	0	0	0	0	0	0	0	0	0	0	0	0	0	0	0	0	0	0	0	0	0	0	0	0	1	0	0
sq14262	Metazoa	Nematoda	#N/A	#N/A	#N/A	#N/A	#N/A	Nematoda OTUsq14262	0	0	0	0	0	0	0	0	0	0	0	0	0	0	0	0	0	0	0	0	0	0	0	0	0	0	1	1	0	0	0	0	0	0	0	0	0	0	0	0	0
sq14413	Metazoa	Bacillariophyta	#N/A	#N/A	#N/A	#N/A	#N/A	Bacillariophyta OTUsq14413	0	0	0	0	0	0	0	0	0	0	0	0	0	1	0	0	0	0	0	0	0	0	0	0	0	0	0	0	0	0	0	0	0	0	0	0	0	0	0	0	0
sq14520	Metazoa	Platyhelminthes	#N/A	#N/A	#N/A	#N/A	#N/A	Platyhelminthes OTUsq14520	0	0	1	0	0	0	0	0	0	0	0	0	0	0	0	0	0	0	0	0	0	0	0	0	0	0	0	0	0	0	0	0	0	0	0	0	0	0	0	0	0
sq14583	Metazoa	Bacillariophyta	#N/A	#N/A	#N/A	#N/A	#N/A	Bacillariophyta OTUsq14583	0	0	0	0	0	0	0	0	0	0	1	0	0	0	0	0	0	0	0	0	0	0	0	0	0	0	0	0	0	0	0	0	0	0	0	0	0	0	0	0	0
sq14592	Metazoa	Bacillariophyta	#N/A	#N/A	#N/A	#N/A	#N/A	Bacillariophyta OTUsq14592	0	0	0	0	0	0	0	0	0	0	1	0	0	0	0	0	0	0	0	0	0	0	0	0	0	0	0	0	0	0	0	0	0	0	0	0	0	0	0	0	0
sq14785	Metazoa	Platyhelminthes	#N/A	#N/A	#N/A	#N/A	#N/A	Platyhelminthes OTUsq14785	0	0	0	0	0	0	0	0	0	0	0	0	0	0	0	0	0	0	0	0	0	0	0	0	0	0	0	0	0	0	0	0	1	0	0	0	0	0	0	0	0
sq14877	Metazoa	Nematoda	#N/A	#N/A	#N/A	#N/A	#N/A	Nematoda OTUsq14877	0	0	0	0	0	0	0	0	0	1	0	0	0	0	0	0	0	0	0	0	0	0	0	0	0	0	0	0	0	0	0	0	0	0	0	0	0	0	0	0	0
sq14848	Metazoa	Bacillariophyta	#N/A	#N/A	#N/A	#N/A	#N/A	Bacillariophyta OTUsq14848	0	0	0	0	1	1	0	0	0	0	0	0	0	0	0	0	0	0	0	0	0	0	0	0	0	0	0	0	0	0	0	0	0	0	0	0	0	0	0	0	0
sq14971	Metazoa	Gastrotricha	#N/A	#N/A	#N/A	#N/A	#N/A	Gastrotricha OTUsq14971	0	0	0	0	0	0	0	0	0	0	0	0	0	0	0	0	0	0	0	0	0	0	0	0	1	0	0	0	0	0	0	0	0	0	0	0	0	1	0	0	0
sq14891	Metazoa	Bacillariophyta	#N/A	#N/A	#N/A	#N/A	#N/A	Bacillariophyta OTUsq14891	0	0	0	0	0	0	0	0	0	0	0	0	1	0	0	0	0	0	0	0	0	0	0	0	0	1	0	0	0	0	0	0	0	0	0	0	0	0	0	0	0
sq15084	Metazoa	Nemertea	#N/A	#N/A	#N/A	#N/A	#N/A	Nemertea OTUsq15084	0	0	0	0	0	0	0	0	0	0	0	0	0	0	0	0	0	0	0	0	0	0	0	0	0	0	0	0	0	0	0	0	0	0	0	0	0	0	1	0	0
sq15336	Metazoa	Nematoda	#N/A	#N/A	#N/A	#N/A	#N/A	Nematoda OTUsq15336	0	0	0	0	0	0	0	0	0	1	0	0	0	0	0	0	0	0	0	0	0	0	0	0	0	0	0	0	0	0	0	0	0	0	0	0	0	0	0	0	0
sq15370	Metazoa	Platyhelminthes	#N/A	#N/A	#N/A	#N/A	#N/A	Platyhelminthes OTUsq15370	0	0	0	0	0	0	0	0	0	0	0	0	0	0	0	1	0	0	0	0	0	0	0	0	0	0	0	0	0	0	0	0	0	0	0	0	0	0	0	0	0
sq15266	Metazoa	Bacillariophyta	#N/A	#N/A	#N/A	#N/A	#N/A	Bacillariophyta OTUsq15266	0	0	0	0	0	0	0	0	0	0	0	0	0	0	0	0	0	0	0	0	0	0	0	0	0	0	1	0	0	0	0	0	0	0	0	0	0	0	0	0	0
sq15639	Metazoa	Platyhelminthes	#N/A	#N/A	#N/A	#N/A	#N/A	Platyhelminthes OTUsq15639	0	1	1	0	0	0	0	0	0	0	1	0	0	0	0	0	0	0	0	0	0	0	0	0	0	0	0	0	0	0	0	0	0	0	0	0	0	0	0	0	0
sq15651	Metazoa	Nematoda	#N/A	#N/A	#N/A	#N/A	#N/A	Nematoda OTUsq15651	0	0	0	1	0	0	0	0	0	0	0	0	0	0	0	0	0	0	0	0	0	0	0	0	1	0	0	0	0	0	0	0	0	0	0	0	0	0	0	0	0
sq15653	Metazoa	Bacillariophyta	#N/A	#N/A	#N/A	#N/A	#N/A	Bacillariophyta OTUsq15653	0	0	0	0	1	0	0	0	0	0	0	0	0	0	0	0	0	0	0	0	0	0	0	0	0	0	0	0	0	0	0	0	0	0	0	0	0	0	0	0	0
sq15723	Metazoa	Platyhelminthes	#N/A	#N/A	#N/A	#N/A	#N/A	Platyhelminthes OTUsq15723	0	0	0	0	0	0	0	0	0	0	0	0	0	1	0	0	0	0	0	0	0	0	0	0	0	0	0	0	0	0	0	0	0	0	0	0	0	0	0	0	0
sq15667	Metazoa	Bacillariophyta	#N/A	#N/A	#N/A	#N/A	#N/A	Bacillariophyta OTUsq15667	0	0	0	1	0	1	0	0	0	0	0	0	0	0	0	0	0	0	0	0	0	0	0	0	0	0	0	0	0	0	0	0	0	0	0	0	0	0	0	0	0
sq15673	Metazoa	Platyhelminthes	#N/A	#N/A	#N/A	#N/A	#N/A	Platyhelminthes OTUsq15673	0	0	0	0	0	0	1	0	0	0	0	0	0	0	0	0	0	0	0	0	0	0	0	0	0	0	0	0	0	0	0	0	0	0	0	0	0	0	0	0	0
sq15804	Metazoa	Bacillariophyta	#N/A	#N/A	#N/A	#N/A	#N/A	Bacillariophyta OTUsq15804	0	0	0	0	0	0	0	0	0	0	0	0	0	0	0	0	0	0	0	0	0	0	0	1	0	0	0	0	0	0	0	0	0	0	0	0	0	0	0	0	0
sq15824	Metazoa	Nematoda	#N/A	#N/A	#N/A	#N/A	#N/A	Nematoda OTUsq15824	0	0	0	0	0	0	0	0	0	0	0	0	0	0	0	0	0	0	0	0	0	0	0	0	0	1	0	0	0	0	0	0	0	0	0	0	0	0	0	0	0
sq15954	Metazoa	Gastrotricha	#N/A	#N/A	#N/A	#N/A	#N/A	Gastrotricha OTUsq15954	0	0	0	0	0	0	0	0	0	0	0	0	0	0	0	0	0	0	0	0	0	0	0	0	0	0	0	0	0	0	0	0	0	0	0	0	0	1	0	0	0
sq15968	Metazoa	Kinorhyncha	#N/A	#N/A	#N/A	#N/A	#N/A	Kinorhyncha OTUsq15968	0	0	0	0	0	0	0	0	0	0	0	0	0	0	0	0	0	0	0	0	0	0	0	0	0	0	0	0	0	0	0	0	0	0	0	0	0	0	0	1	0
sq16040	Metazoa	Gastrotricha	#N/A	#N/A	#N/A	#N/A	#N/A	Gastrotricha OTUsq16040	0	0	0	0	0	0	0	0	0	1	0	0	0	0	0	0	0	0	0	0	0	0	0	0	0	0	0	0	0	0	0	0	0	0	0	0	0	0	0	0	0
sq16017	Metazoa	Bacillariophyta	#N/A	#N/A	#N/A	#N/A	#N/A	Bacillariophyta OTUsq16017	0	0	0	1	0	0	0	0	0	0	0	0	0	0	0	0	0	0	0	0	0	0	0	0	0	0	0	0	0	0	0	0	0	0	1	0	0	0	0	0	0
sq16373	Metazoa	Bacillariophyta	#N/A	#N/A	#N/A	#N/A	#N/A	Bacillariophyta OTUsq16373	0	0	0	0	0	0	0	0	0	0	0	0	0	0	0	0	0	0	0	0	0	0	0	0	1	0	0	0	0	0	0	0	0	0	0	0	0	0	0	0	0
sq16452	Metazoa	Bacillariophyta	#N/A	#N/A	#N/A	#N/A	#N/A	Bacillariophyta OTUsq16452	0	0	0	0	0	0	0	0	1	0	0	0	0	0	0	0	0	0	0	0	0	0	0	0	0	0	0	0	0	0	0	1	0	1	0	0	0	0	0	0	0
sq16591	Metazoa	Gastrotricha	#N/A	#N/A	#N/A	#N/A	#N/A	Gastrotricha OTUsq16591	0	0	0	0	0	0	0	0	0	0	0	0	0	0	0	0	0	0	0	0	0	0	0	0	0	0	0	0	0	0	0	0	0	0	0	0	0	0	1	0	0
sq16699	Metazoa	Bacillariophyta	#N/A	#N/A	#N/A	#N/A	#N/A	Bacillariophyta OTUsq16699	0	0	0	0	1	0	0	0	0	0	0	0	0	0	0	0	0	0	0	0	0	0	0	0	0	0	0	0	0	1	0	0	0	0	0	0	0	0	0	0	0
sq16735	Metazoa	Gastrotricha	#N/A	#N/A	#N/A	#N/A	#N/A	Gastrotricha OTUsq16735	0	0	0	0	0	0	0	0	0	1	0	0	0	0	0	0	0	0	0	0	0	0	0	0	0	0	0	0	0	0	0	0	0	0	0	0	0	0	0	0	0
sq16738	Metazoa	Platyhelminthes	#N/A	#N/A	#N/A	#N/A	#N/A	Platyhelminthes OTUsq16738	0	0	0	0	0	0	0	0	0	0	1	0	0	0	0	0	0	0	0	0	0	0	0	0	0	0	0	0	0	0	0	0	0	0	0	0	0	0	0	0	0
sq16747	Metazoa	Nemertea	#N/A	#N/A	#N/A	#N/A	#N/A	Nemertea OTUsq16747	0	0	0	0	0	0	0	0	0	0	1	0	0	0	0	0	0	0	0	0	0	0	0	0	0	0	0	0	0	0	0	0	0	1	0	0	0	0	0	0	0
sq16750	Metazoa	Bacillariophyta	#N/A	#N/A	#N/A	#N/A	#N/A	Bacillariophyta OTUsq16750	0	0	0	0	0	0	0	0	0	0	0	1	0	0	0	0	0	0	0	0	0	0	0	0	0	0	0	0	0	0	0	0	0	0	0	0	0	0	0	0	0
sq16766	Metazoa	Nemertea	#N/A	#N/A	#N/A	#N/A	#N/A	Nemertea OTUsq16766	0	0	0	0	0	0	0	0	0	0	0	0	1	1	0	0	0	0	0	0	0	0	0	0	0	0	0	0	1	0	0	0	0	0	0	0	0	0	0	0	0
sq16782	Metazoa	Gastrotricha	#N/A	#N/A	#N/A	#N/A	#N/A	Gastrotricha OTUsq16782	0	0	0	0	0	0	0	0	0	0	0	0	0	1	0	0	0	0	0	0	0	0	0	0	0	0	0	0	0	0	0	0	0	0	0	0	0	1	0	0	0
sq16801	Metazoa	Nemertea	#N/A	#N/A	#N/A	#N/A	#N/A	Nemertea OTUsq16801	0	0	0	0	0	0	0	0	0	0	0	0	0	0	0	0	1	0	0	0	0	0	0	0	0	0	0	0	0	0	0	0	0	0	0	0	0	0	0	0	0
sq16825	Metazoa	Gastrotricha	#N/A	#N/A	#N/A	#N/A	#N/A	Gastrotricha OTUsq16825	0	0	0	0	0	0	0	0	0	0	0	0	0	0	0	0	0	0	0	1	0	0	0	0	0	0	0	0	0	0	0	0	0	0	0	0	0	0	0	0	0
sq16847	Metazoa	Bacillariophyta	#N/A	#N/A	#N/A	#N/A	#N/A	Bacillariophyta OTUsq16847	0	0	0	0	0	0	0	0	0	0	0	0	0	0	0	0	0	0	0	0	1	0	1	0	0	0	0	0	0	0	0	0	0	0	0	0	0	0	0	0	0
sq16773	Metazoa	Nematoda	#N/A	#N/A	#N/A	#N/A	#N/A	Nematoda OTUsq16773	0	0	0	0	0	0	0	0	0	0	0	0	0	1	0	0	0	0	0	0	0	0	0	0	0	0	0	0	0	0	0	0	0	0	0	0	0	0	0	0	0
sq16987	Metazoa	Nematoda	#N/A	#N/A	#N/A	#N/A	#N/A	Nematoda OTUsq16987	0	0	0	0	0	0	0	0	0	0	0	0	0	0	0	0	0	0	0	0	0	0	0	0	0	0	0	0	0	0	0	0	0	1	0	0	0	0	0	0	0
sq16907	Metazoa	Bacillariophyta	#N/A	#N/A	#N/A	#N/A	#N/A	Bacillariophyta OTUsq16907	0	0	0	0	0	0	0	0	0	0	0	0	0	0	0	0	0	0	0	0	0	0	0	0	0	0	1	0	0	0	0	0	0	0	0	0	0	0	0	0	0
sq17068	Metazoa	Bacillariophyta	#N/A	#N/A	#N/A	#N/A	#N/A	Bacillariophyta OTUsq17068	0	0	0	0	0	0	0	0	0	0	0	0	0	0	0	0	0	0	0	0	0	0	0	0	0	0	0	0	0	0	0	0	0	0	0	0	0	0	0	1	0
sq17306	Metazoa	Bacillariophyta	#N/A	#N/A	#N/A	#N/A	#N/A	Bacillariophyta OTUsq17306	0	0	0	0	0	0	0	0	0	0	0	0	0	0	0	0	0	0	0	0	0	0	0	0	0	0	0	0	0	0	0	0	0	0	0	0	0	0	1	0	0
sq17508	Metazoa	Bacillariophyta	#N/A	#N/A	#N/A	#N/A	#N/A	Bacillariophyta OTUsq17508	0	0	0	0	0	0	0	0	0	0	1	0	0	0	0	0	0	0	0	0	0	0	0	0	0	0	0	0	0	0	0	0	0	0	0	0	0	0	0	0	0
sq17677	Metazoa	Nemertea	#N/A	#N/A	#N/A	#N/A	#N/A	Nemertea OTUsq17677	0	0	0	0	0	0	0	0	0	0	0	0	0	0	0	0	0	0	0	0	0	0	0	0	0	0	1	0	0	0	0	0	0	0	0	0	0	0	0	0	0
sq18068	Metazoa	Nematoda	#N/A	#N/A	#N/A	#N/A	#N/A	Nematoda OTUsq18068	0	0	1	0	0	0	0	0	0	0	0	0	0	0	0	0	0	0	0	0	0	0	0	0	0	0	0	0	0	0	0	0	0	0	0	0	0	0	0	0	0
sq18055	Metazoa	Nematoda	#N/A	#N/A	#N/A	#N/A	#N/A	Nematoda OTUsq18055	1	0	0	0	0	0	0	0	0	0	0	0	0	0	0	0	0	0	0	0	0	0	0	0	0	0	0	0	0	0	0	0	0	0	0	0	0	0	0	0	0
sq18201	Metazoa	Bacillariophyta	#N/A	#N/A	#N/A	#N/A	#N/A	Bacillariophyta OTUsq18201	0	0	0	0	0	0	0	0	0	0	0	0	0	1	0	0	0	0	0	0	0	0	0	0	0	0	0	0	0	0	0	0	0	0	0	0	0	0	0	0	0
sq18302	Metazoa	Platyhelminthes	#N/A	#N/A	#N/A	#N/A	#N/A	Platyhelminthes OTUsq18302	0	0	0	0	0	0	0	0	0	0	0	0	0	0	0	0	0	0	0	0	1	0	0	0	0	0	0	0	0	0	0	0	0	0	0	0	0	0	0	0	0
sq18334	Metazoa	Nematoda	#N/A	#N/A	#N/A	#N/A	#N/A	Nematoda OTUsq18334	0	0	0	0	0	0	0	0	0	0	0	0	0	0	0	0	0	0	0	0	0	0	0	1	0	0	0	0	0	0	0	0	0	0	0	0	0	0	0	0	0
sq18487	Metazoa	Gastrotricha	#N/A	#N/A	#N/A	#N/A	#N/A	Gastrotricha OTUsq18487	0	0	0	0	0	0	0	0	0	0	0	0	0	0	0	0	0	0	0	0	0	0	0	0	0	0	0	0	0	0	0	0	1	0	0	0	0	0	0	0	0
sq18489	Metazoa	Bacillariophyta	#N/A	#N/A	#N/A	#N/A	#N/A	Bacillariophyta OTUsq18489	0	0	0	0	0	0	0	0	0	0	0	0	0	0	0	0	0	0	0	0	0	0	0	0	0	0	0	0	0	0	0	0	1	0	0	0	0	0	0	0	0
sq18507	Metazoa	Bacillariophyta	#N/A	#N/A	#N/A	#N/A	#N/A	Bacillariophyta OTUsq18507	0	0	0	0	0	0	0	0	0	0	0	0	0	0	0	0	0	0	0	0	0	0	0	0	0	0	0	0	0	0	0	0	0	1	0	0	0	0	0	0	0
sq18594	Metazoa	Nemertea	#N/A	#N/A	#N/A	#N/A	#N/A	Nemertea OTUsq18594	0	0	0	0	0	0	0	0	0	0	0	0	0	0	0	0	0	0	0	0	0	0	0	0	0	0	0	0	0	0	0	0	0	0	0	0	0	0	1	0	0
sq18531	Metazoa	Platyhelminthes	#N/A	#N/A	#N/A	#N/A	#N/A	Platyhelminthes OTUsq18531	0	0	0	0	0	0	0	0	0	0	0	0	0	0	0	0	0	0	0	0	0	0	0	0	0	0	0	0	0	0	0	0	0	0	1	0	0	0	0	0	0
sq18629	Metazoa	Gastrotricha	#N/A	#N/A	#N/A	#N/A	#N/A	Gastrotricha OTUsq18629	0	0	0	0	0	0	0	0	0	0	0	0	0	0	0	0	0	0	0	0	0	0	0	0	0	0	0	0	0	0	0	0	0	0	0	0	0	0	0	0	1
sq18635	Metazoa	Nemertea	#N/A	#N/A	#N/A	#N/A	#N/A	Nemertea OTUsq18635	0	0	0	0	0	0	0	0	0	0	0	0	0	0	0	0	0	0	0	0	0	0	0	0	0	0	0	0	0	0	0	0	0	0	0	0	0	0	0	0	1
sq18607	Metazoa	Platyhelminthes	#N/A	#N/A	#N/A	#N/A	#N/A	Platyhelminthes OTUsq18607	0	0	0	0	0	0	0	0	0	0	0	0	0	0	0	0	0	0	0	0	0	0	0	0	0	0	0	0	0	0	0	0	0	0	0	0	0	0	1	0	0
sq18735	Metazoa	Bacillariophyta	#N/A	#N/A	#N/A	#N/A	#N/A	Bacillariophyta OTUsq18735	0	0	0	0	0	0	0	0	0	1	0	0	0	0	0	0	0	0	0	0	0	0	0	0	0	0	0	0	0	0	0	0	0	0	0	0	0	0	0	0	0
sq18908	Metazoa	Gastrotricha	#N/A	#N/A	#N/A	#N/A	#N/A	Gastrotricha OTUsq18908	0	0	0	0	0	0	0	0	0	0	0	0	0	0	0	0	0	0	0	0	0	0	0	0	0	0	0	0	0	0	0	0	0	0	0	0	1	0	0	0	0
sq19052	Metazoa	Platyhelminthes	#N/A	#N/A	#N/A	#N/A	#N/A	Platyhelminthes OTUsq19052	0	0	0	0	1	0	0	0	0	0	0	0	0	0	0	0	0	0	0	0	0	0	0	0	0	0	0	0	0	0	0	0	0	0	0	0	0	0	0	0	0
sq19077	Metazoa	Gastrotricha	#N/A	#N/A	#N/A	#N/A	#N/A	Gastrotricha OTUsq19077	0	0	0	0	0	0	1	0	0	0	0	0	0	0	0	0	0	0	0	0	0	0	0	0	0	0	0	0	0	0	0	0	0	0	0	0	0	0	0	0	0
sq19076	Metazoa	Bacillariophyta	#N/A	#N/A	#N/A	#N/A	#N/A	Bacillariophyta OTUsq19076	0	0	0	0	0	0	1	0	0	0	0	0	0	0	0	0	0	0	0	0	0	0	0	0	0	0	0	0	0	0	0	0	0	0	0	0	0	0	0	0	0
sq19153	Metazoa	Bacillariophyta	#N/A	#N/A	#N/A	#N/A	#N/A	Bacillariophyta OTUsq19153	0	0	0	0	0	0	0	0	1	0	0	0	0	0	0	0	0	0	0	0	0	0	0	0	0	0	0	0	0	0	0	0	0	0	0	0	0	0	0	0	0
sq19165	Metazoa	Nematoda	#N/A	#N/A	#N/A	#N/A	#N/A	Nematoda OTUsq19165	0	0	0	0	0	0	0	0	0	1	0	0	0	0	0	0	0	0	0	0	0	0	0	0	0	0	0	0	0	0	0	0	0	0	0	0	0	0	0	0	0
sq19311	Metazoa	Nemertea	#N/A	#N/A	#N/A	#N/A	#N/A	Nemertea OTUsq19311	0	0	0	0	0	0	0	0	0	0	0	0	0	0	0	0	0	0	0	0	0	1	0	0	0	0	0	0	0	0	0	0	0	0	0	0	0	0	0	0	0
sq19260	Metazoa	Gastrotricha	#N/A	#N/A	#N/A	#N/A	#N/A	Gastrotricha OTUsq19260	0	0	0	0	0	0	0	0	0	0	0	0	0	0	0	0	1	0	0	0	0	0	0	0	0	0	0	0	0	0	0	0	0	0	0	0	0	0	0	0	0
sq19446	Metazoa	Bacillariophyta	#N/A	#N/A	#N/A	#N/A	#N/A	Bacillariophyta OTUsq19446	0	0	0	1	0	0	0	0	0	0	0	0	0	0	0	0	0	0	0	0	0	0	0	0	0	0	1	0	0	0	0	0	0	0	0	0	0	0	0	0	0
sq19554	Metazoa	Bacillariophyta	#N/A	#N/A	#N/A	#N/A	#N/A	Bacillariophyta OTUsq19554	0	0	0	0	0	0	0	0	0	0	0	0	0	0	0	0	0	0	0	0	0	0	0	0	0	0	0	0	0	0	0	0	1	0	0	0	0	0	0	0	0
sq19673	Metazoa	Bacillariophyta	#N/A	#N/A	#N/A	#N/A	#N/A	Bacillariophyta OTUsq19673	0	0	0	0	0	0	0	0	0	0	0	0	0	0	0	0	0	0	0	0	0	0	0	0	0	0	0	0	0	0	0	0	0	0	1	0	0	0	0	0	0
sq19739	Metazoa	Gastrotricha	#N/A	#N/A	#N/A	#N/A	#N/A	Gastrotricha OTUsq19739	0	0	0	0	0	0	0	0	0	0	0	0	0	0	0	0	0	0	0	0	0	0	0	0	0	0	0	0	0	0	0	0	0	0	0	0	0	1	0	0	0
sq19678	Metazoa	Bacillariophyta	#N/A	#N/A	#N/A	#N/A	#N/A	Bacillariophyta OTUsq19678	0	0	0	0	0	0	0	0	0	0	0	0	0	0	0	0	0	0	0	0	0	0	0	0	0	0	0	0	0	0	0	0	0	0	1	0	0	0	0	0	0
sq19994	Metazoa	Platyhelminthes	#N/A	#N/A	#N/A	#N/A	#N/A	Platyhelminthes OTUsq19994	0	0	1	0	0	0	0	0	0	0	0	0	0	0	0	0	0	0	0	0	0	0	0	0	0	0	0	0	0	0	0	0	0	0	0	0	0	0	0	0	0
sq20043	Metazoa	Nematoda	#N/A	#N/A	#N/A	#N/A	#N/A	Nematoda OTUsq20043	0	0	0	0	0	1	0	0	0	0	0	0	0	0	0	0	0	0	0	0	0	0	0	0	0	0	0	0	0	0	0	0	0	0	0	0	0	0	0	0	0
sq20023	Metazoa	Bacillariophyta	#N/A	#N/A	#N/A	#N/A	#N/A	Bacillariophyta OTUsq20023	0	0	0	0	1	0	0	0	0	0	0	0	0	0	0	0	0	0	0	0	0	0	0	0	0	0	0	0	0	0	0	0	0	0	0	0	0	0	0	0	0
sq20093	Metazoa	Platyhelminthes	#N/A	#N/A	#N/A	#N/A	#N/A	Platyhelminthes OTUsq20093	0	0	0	0	0	0	0	1	0	0	0	0	0	0	0	0	0	0	0	0	0	0	0	0	0	0	0	0	0	0	0	0	0	0	0	0	0	0	0	0	0
sq20097	Metazoa	Bacillariophyta	#N/A	#N/A	#N/A	#N/A	#N/A	Bacillariophyta OTUsq20097	0	0	0	0	0	0	0	0	1	0	0	0	0	0	0	0	0	0	0	0	0	0	0	0	0	0	0	0	0	0	0	0	0	0	0	0	0	0	0	0	0
sq20054	Metazoa	Bacillariophyta	#N/A	#N/A	#N/A	#N/A	#N/A	Bacillariophyta OTUsq20054	0	0	0	0	0	0	1	0	0	0	0	0	0	0	0	0	0	0	0	0	0	0	0	0	0	1	0	0	0	0	0	0	0	0	0	0	0	0	0	0	0
sq20065	Metazoa	Bacillariophyta	#N/A	#N/A	#N/A	#N/A	#N/A	Bacillariophyta OTUsq20065	0	0	0	0	0	0	1	0	0	0	0	0	0	0	0	0	0	0	0	0	0	0	0	0	0	0	0	0	0	0	0	0	0	0	0	0	0	0	0	0	0
sq20210	Metazoa	Gastrotricha	#N/A	#N/A	#N/A	#N/A	#N/A	Gastrotricha OTUsq20210	0	0	0	0	0	0	0	0	0	0	0	0	0	0	1	0	0	0	0	0	0	0	0	0	0	0	0	0	0	0	0	0	0	0	0	0	0	0	0	0	0
sq20152	Metazoa	Bacillariophyta	#N/A	#N/A	#N/A	#N/A	#N/A	Bacillariophyta OTUsq20152	0	0	0	0	0	0	0	0	0	0	0	0	1	0	0	0	0	0	0	0	0	0	0	0	0	0	0	0	0	0	0	0	0	0	0	0	0	0	0	0	0
sq20190	Metazoa	Bacillariophyta	#N/A	#N/A	#N/A	#N/A	#N/A	Bacillariophyta OTUsq20190	0	0	0	0	0	0	0	0	0	0	0	0	0	1	0	0	0	0	0	0	0	0	0	0	0	0	0	0	0	0	0	0	0	0	0	0	0	0	0	0	0
sq20191	Metazoa	Bacillariophyta	#N/A	#N/A	#N/A	#N/A	#N/A	Bacillariophyta OTUsq20191	0	0	0	0	0	0	0	0	0	0	0	0	0	1	0	0	0	0	0	0	0	0	0	0	0	0	0	0	0	0	0	0	0	0	0	0	0	0	0	0	0
sq20253	Metazoa	Gastrotricha	#N/A	#N/A	#N/A	#N/A	#N/A	Gastrotricha OTUsq20253	0	0	0	0	0	0	0	0	0	0	0	0	0	0	0	0	0	1	0	0	0	0	0	0	0	0	0	0	0	0	0	0	0	0	0	0	0	0	0	0	0
sq20422	Metazoa	Nematoda	#N/A	#N/A	#N/A	#N/A	#N/A	Nematoda OTUsq20422	0	0	0	0	0	0	0	0	0	0	0	0	0	0	0	0	0	0	0	0	0	0	0	0	0	1	0	0	0	0	0	0	0	0	0	0	0	0	0	0	0
sq20425	Metazoa	Nemertea	#N/A	#N/A	#N/A	#N/A	#N/A	Nemertea OTUsq20425	0	0	0	0	0	0	0	0	0	0	0	0	0	0	0	0	0	0	0	0	0	0	0	0	0	1	0	0	0	0	0	0	0	0	0	0	0	0	0	0	0
sq20432	Metazoa	Nematoda	#N/A	#N/A	#N/A	#N/A	#N/A	Nematoda OTUsq20432	0	0	0	0	0	0	0	0	0	0	0	0	0	0	0	0	0	0	0	0	0	0	0	0	0	0	1	0	0	0	0	0	0	0	0	0	0	0	0	0	0
sq20335	Metazoa	Nematoda	#N/A	#N/A	#N/A	#N/A	#N/A	Nematoda OTUsq20335	0	0	0	0	0	0	0	0	0	0	0	0	0	0	0	0	0	0	0	0	0	1	0	0	0	0	0	0	0	0	0	0	0	0	0	0	0	0	0	0	0
sq20638	Metazoa	Bacillariophyta	#N/A	#N/A	#N/A	#N/A	#N/A	Bacillariophyta OTUsq20638	0	0	0	0	0	0	0	0	0	0	0	0	0	0	0	0	0	0	0	0	0	0	0	0	0	0	0	0	0	0	0	0	0	1	0	0	0	0	0	0	0
sq20694	Metazoa	Gastrotricha	#N/A	#N/A	#N/A	#N/A	#N/A	Gastrotricha OTUsq20694	0	0	0	0	0	0	0	0	0	0	0	0	0	0	0	0	0	0	0	0	0	0	0	0	0	0	0	0	0	0	0	0	0	0	0	0	1	0	0	0	0
sq20788	Metazoa	Platyhelminthes	#N/A	#N/A	#N/A	#N/A	#N/A	Platyhelminthes OTUsq20788	0	0	0	0	0	0	0	0	0	0	0	0	0	0	0	0	0	0	0	0	0	0	0	0	0	0	0	0	0	0	0	0	0	0	0	0	0	0	0	0	1
sq20780	Metazoa	Bacillariophyta	#N/A	#N/A	#N/A	#N/A	#N/A	Bacillariophyta OTUsq20780	0	0	0	0	0	0	0	0	0	0	0	0	0	0	0	0	0	0	0	0	0	0	0	0	0	0	0	0	0	0	0	0	0	0	0	0	0	0	0	0	1
sq21008	Metazoa	Nematoda	#N/A	#N/A	#N/A	#N/A	#N/A	Nematoda OTUsq21008	0	0	0	0	0	0	0	0	0	0	0	0	0	0	1	0	0	0	0	0	0	0	0	0	0	0	0	0	0	0	0	0	0	0	0	0	0	0	0	0	0
sq21133	Metazoa	Bacillariophyta	#N/A	#N/A	#N/A	#N/A	#N/A	Bacillariophyta OTUsq21133	0	0	0	0	0	0	0	0	0	0	0	0	0	0	0	0	0	0	0	0	0	0	0	0	0	0	1	0	0	0	0	0	0	0	0	0	0	0	0	0	0
sq21155	Metazoa	Nemertea	#N/A	#N/A	#N/A	#N/A	#N/A	Nemertea OTUsq21155	0	0	0	0	0	0	0	0	0	0	0	0	0	0	0	0	0	0	0	0	0	0	0	0	0	0	0	0	0	1	0	0	0	0	0	0	0	0	0	0	0
sq21199	Metazoa	Nemertea	#N/A	#N/A	#N/A	#N/A	#N/A	Nemertea OTUsq21199	0	0	0	0	0	0	0	0	0	0	0	0	0	0	0	0	0	0	0	0	0	0	0	0	0	0	0	0	0	0	0	0	0	1	0	0	0	0	0	0	0
sq21275	Metazoa	Nemertea	#N/A	#N/A	#N/A	#N/A	#N/A	Nemertea OTUsq21275	0	0	0	0	0	0	0	0	0	0	0	0	0	0	0	0	0	0	0	0	0	0	0	0	0	0	0	0	0	0	0	0	0	0	0	0	0	0	0	0	1
sq21220	Metazoa	Bacillariophyta	#N/A	#N/A	#N/A	#N/A	#N/A	Bacillariophyta OTUsq21220	0	0	0	0	0	0	0	0	0	0	0	0	0	0	0	0	0	0	0	0	0	0	0	0	0	0	0	0	0	0	0	0	0	0	1	0	0	0	0	0	0
sq21478	Metazoa	Platyhelminthes	#N/A	#N/A	#N/A	#N/A	#N/A	Platyhelminthes OTUsq21478	0	0	0	0	0	1	0	0	0	0	0	0	0	0	0	0	0	0	0	0	0	0	0	0	0	0	0	0	0	0	0	0	0	0	0	0	0	0	0	0	0
sq21493	Metazoa	Gastrotricha	#N/A	#N/A	#N/A	#N/A	#N/A	Gastrotricha OTUsq21493	0	0	0	0	0	0	1	0	0	0	0	0	0	0	0	0	0	0	0	0	0	0	0	0	0	0	0	0	0	0	0	0	0	0	0	0	0	0	0	0	0
sq21476	Metazoa	Bacillariophyta	#N/A	#N/A	#N/A	#N/A	#N/A	Bacillariophyta OTUsq21476	0	0	0	0	1	0	0	0	0	0	0	0	0	0	0	0	0	0	0	0	0	0	0	0	0	0	0	0	0	0	0	0	0	0	0	0	0	0	0	0	0
sq21571	Metazoa	Nematoda	#N/A	#N/A	#N/A	#N/A	#N/A	Nematoda OTUsq21571	0	0	0	0	0	0	0	1	0	0	0	0	0	0	0	0	0	0	0	0	0	0	0	0	0	0	0	0	0	0	0	0	0	0	0	0	0	0	0	0	0
sq21601	Metazoa	Bacillariophyta	#N/A	#N/A	#N/A	#N/A	#N/A	Bacillariophyta OTUsq21601	0	0	0	0	0	0	0	0	1	0	0	0	0	0	0	0	0	0	0	0	0	0	0	0	0	0	0	0	0	0	0	0	0	0	0	0	0	0	0	0	0
sq21662	Metazoa	Bacillariophyta	#N/A	#N/A	#N/A	#N/A	#N/A	Bacillariophyta OTUsq21662	0	0	0	0	0	0	0	0	0	1	0	0	0	0	0	0	0	0	0	0	0	0	0	0	0	0	0	0	0	0	0	0	0	0	0	0	0	0	0	0	0
sq21678	Metazoa	Bacillariophyta	#N/A	#N/A	#N/A	#N/A	#N/A	Bacillariophyta OTUsq21678	0	0	0	0	0	0	0	0	0	0	1	0	0	0	0	0	0	0	0	0	0	0	0	0	0	0	0	0	0	0	0	0	0	0	0	0	0	0	0	0	0
sq21843	Metazoa	Platyhelminthes	#N/A	#N/A	#N/A	#N/A	#N/A	Platyhelminthes OTUsq21843	0	0	0	0	0	0	0	0	0	0	0	0	0	0	0	0	0	1	0	0	0	0	0	0	0	0	0	0	0	0	0	0	0	0	0	0	0	0	0	0	0
sq21893	Metazoa	Nematoda	#N/A	#N/A	#N/A	#N/A	#N/A	Nematoda OTUsq21893	0	0	0	0	0	0	0	0	0	0	0	0	0	0	0	0	0	0	0	0	0	1	0	0	0	0	0	0	0	0	0	0	0	0	0	0	0	0	0	0	0
sq22020	Metazoa	Bacillariophyta	#N/A	#N/A	#N/A	#N/A	#N/A	Bacillariophyta OTUsq22020	0	0	0	0	0	0	0	0	0	0	0	0	0	0	0	0	0	0	0	0	0	0	0	0	0	0	1	0	0	0	0	0	0	0	0	0	0	0	0	0	0
sq22047	Metazoa	Bacillariophyta	#N/A	#N/A	#N/A	#N/A	#N/A	Bacillariophyta OTUsq22047	0	0	0	0	0	0	0	0	0	0	0	0	0	0	0	0	0	0	0	0	0	0	0	0	0	0	1	0	0	0	0	0	0	0	0	0	0	0	0	0	0
sq22317	Metazoa	Nematoda	#N/A	#N/A	#N/A	#N/A	#N/A	Nematoda OTUsq22317	0	0	0	0	0	0	0	0	0	0	0	0	0	0	0	0	0	0	0	0	0	0	0	0	0	0	0	0	0	0	0	0	1	0	0	0	0	0	0	0	0
sq22452	Metazoa	Nemertea	#N/A	#N/A	#N/A	#N/A	#N/A	Nemertea OTUsq22452	0	0	0	0	0	0	0	0	0	0	0	0	0	0	0	0	0	0	0	0	0	0	0	0	0	0	0	0	0	0	0	0	0	1	0	0	0	0	0	0	0
sq22487	Metazoa	Nematoda	#N/A	#N/A	#N/A	#N/A	#N/A	Nematoda OTUsq22487	0	0	0	0	0	0	0	0	0	0	0	0	0	0	0	0	0	0	0	0	0	0	0	0	0	0	0	0	0	0	0	0	0	0	1	0	0	0	0	0	0
sq22513	Metazoa	Platyhelminthes	#N/A	#N/A	#N/A	#N/A	#N/A	Platyhelminthes OTUsq22513	0	0	0	0	0	0	0	0	0	0	0	0	0	0	0	0	0	0	0	0	0	0	0	0	0	0	0	0	0	0	0	0	0	0	1	0	0	0	0	0	0
sq22556	Metazoa	Platyhelminthes	#N/A	#N/A	#N/A	#N/A	#N/A	Platyhelminthes OTUsq22556	0	0	0	0	0	0	0	0	0	0	0	0	0	0	0	0	0	0	0	0	0	0	0	0	0	0	0	0	0	0	0	0	0	0	1	0	0	0	0	0	0
sq22612	Metazoa	Platyhelminthes	#N/A	#N/A	#N/A	#N/A	#N/A	Platyhelminthes OTUsq22612	0	0	0	0	0	0	0	0	0	0	0	0	0	0	0	0	0	0	0	0	0	0	0	0	0	0	0	0	0	0	0	0	0	0	0	0	0	1	0	0	0
sq22666	Metazoa	Gastrotricha	#N/A	#N/A	#N/A	#N/A	#N/A	Gastrotricha OTUsq22666	0	0	0	0	0	0	0	0	0	0	0	0	0	0	0	0	0	0	0	0	0	0	0	0	0	0	0	0	0	0	0	0	0	0	0	0	0	0	1	0	0
sq20085	Metazoa	Platyhelminthes	#N/A	#N/A	#N/A	#N/A	#N/A	Platyhelminthes OTUsq20085	0	0	0	0	0	0	0	1	0	0	0	0	0	0	0	0	0	0	0	0	0	0	0	0	0	0	0	0	0	0	0	0	0	0	0	0	0	0	0	0	0
sq11229	Metazoa	Gastrotricha	#N/A	#N/A	#N/A	#N/A	#N/A	Gastrotricha OTUsq11229	0	0	0	0	0	1	0	1	1	0	0	0	0	0	0	0	0	0	0	0	0	0	0	1	0	0	0	0	0	0	0	0	0	0	0	0	0	0	0	0	0
sq13335	Metazoa	Gastrotricha	#N/A	#N/A	#N/A	#N/A	#N/A	Gastrotricha OTUsq13335	0	0	0	0	0	0	0	0	0	0	0	0	0	0	0	0	0	0	0	0	0	0	0	0	1	0	0	0	0	0	0	0	0	0	0	0	0	0	0	0	0
sq17472	Metazoa	Gastrotricha	#N/A	#N/A	#N/A	#N/A	#N/A	Gastrotricha OTUsq17472	0	0	0	0	0	0	0	0	1	0	0	0	0	0	0	0	0	0	0	0	0	0	0	0	0	0	0	0	0	0	0	0	0	0	0	0	0	0	0	0	0
sq2739	Metazoa	Gastrotricha	#N/A	#N/A	#N/A	#N/A	#N/A	Gastrotricha OTUsq2739	0	0	0	0	0	0	0	0	0	1	0	0	0	0	0	0	0	0	0	0	1	1	1	0	0	0	0	0	0	1	0	1	0	0	0	0	0	0	0	0	0
sq1841	Metazoa	Nematoda	#N/A	#N/A	#N/A	#N/A	#N/A	Nematoda OTUsq1841	0	0	0	0	1	0	0	0	1	0	0	0	0	0	0	0	0	0	0	0	0	0	0	0	1	1	1	0	0	1	0	0	0	0	0	0	0	0	0	0	0
sq19159	Metazoa	Nematoda	#N/A	#N/A	#N/A	#N/A	#N/A	Nematoda OTUsq19159	0	0	0	0	0	0	0	0	0	1	0	0	0	0	0	0	0	0	0	0	0	0	0	0	0	0	0	0	0	0	0	0	0	0	0	0	0	0	0	0	0
sq20439	Metazoa	Nematoda	#N/A	#N/A	#N/A	#N/A	#N/A	Nematoda OTUsq20439	0	0	0	0	0	0	0	0	0	0	0	0	0	0	0	0	0	0	0	0	0	0	0	0	0	0	1	0	0	0	0	0	0	0	0	0	0	0	0	0	0
sq20577	Metazoa	Nematoda	#N/A	#N/A	#N/A	#N/A	#N/A	Nematoda OTUsq20577	0	0	0	0	0	0	0	0	0	0	0	0	0	0	0	0	0	0	0	0	0	0	0	0	0	0	0	0	0	0	0	1	0	0	0	0	0	0	0	0	0
sq21643	Metazoa	Nematoda	#N/A	#N/A	#N/A	#N/A	#N/A	Nematoda OTUsq21643	0	0	0	0	0	0	0	0	0	1	0	0	0	0	0	0	0	0	0	0	0	0	0	0	0	0	0	0	0	0	0	0	0	0	0	0	0	0	0	0	0
sq8456	Metazoa	Nematoda	#N/A	#N/A	#N/A	#N/A	#N/A	Nematoda OTUsq8456	0	0	0	0	0	0	1	0	0	0	0	0	0	0	0	0	0	0	0	0	0	0	0	0	0	0	0	0	1	0	0	0	0	0	0	0	0	0	0	0	0
sq9715	Metazoa	Nematoda	#N/A	#N/A	#N/A	#N/A	#N/A	Nematoda OTUsq9715	0	0	0	1	0	1	0	0	0	0	0	0	0	0	0	0	0	0	0	0	0	0	0	0	0	0	0	0	1	0	0	0	0	0	0	0	0	0	0	0	0
sq12909	Metazoa	Nematoda	#N/A	#N/A	#N/A	#N/A	#N/A	Nematoda OTUsq12909	0	0	0	0	0	0	0	1	0	0	0	0	0	0	0	0	0	0	0	0	0	0	0	0	0	0	0	0	0	0	0	0	0	0	0	0	0	0	0	0	0
sq22744	Metazoa	Nematoda	#N/A	#N/A	#N/A	#N/A	#N/A	Nematoda OTUsq22744	0	0	0	0	0	0	0	0	0	0	0	0	0	0	0	0	0	0	0	0	0	0	0	0	0	0	0	0	0	0	0	0	0	0	0	0	0	0	0	0	1
sq8318	Metazoa	Nematoda	#N/A	#N/A	#N/A	#N/A	#N/A	Nematoda OTUsq8318	0	0	0	0	0	0	0	0	0	1	0	0	0	0	0	0	0	0	0	0	0	0	0	0	0	0	0	0	0	0	0	0	0	0	0	0	0	0	0	0	0
sq11443	Metazoa	Platyhelminthes	#N/A	#N/A	#N/A	#N/A	#N/A	Platyhelminthes OTUsq11443	0	0	0	0	0	0	0	0	0	1	1	1	0	0	0	0	0	0	0	0	0	0	0	0	0	0	0	0	0	0	0	0	0	0	0	0	0	0	0	0	0
sq17657	Metazoa	Platyhelminthes	#N/A	#N/A	#N/A	#N/A	#N/A	Platyhelminthes OTUsq17657	0	0	0	0	0	0	0	0	0	0	0	0	0	0	0	0	0	0	0	0	0	0	0	0	0	0	1	0	0	0	0	0	0	0	0	0	0	0	0	0	0
sq20726	Metazoa	Nematoda	#N/A	#N/A	#N/A	#N/A	#N/A	Nematoda OTUsq20726	0	0	0	0	0	0	0	0	0	0	0	0	0	0	0	0	0	0	0	0	0	0	0	0	0	0	0	0	0	0	0	0	0	0	0	0	0	1	0	0	0
sq11254	Metazoa	Platyhelminthes	#N/A	#N/A	#N/A	#N/A	#N/A	Platyhelminthes OTUsq11254	0	0	0	0	0	0	0	0	0	1	0	0	1	0	0	0	0	0	0	0	0	0	0	0	0	0	0	1	0	1	1	0	1	1	0	0	0	0	0	0	0
sq12571	Metazoa	Platyhelminthes	#N/A	#N/A	#N/A	#N/A	#N/A	Platyhelminthes OTUsq12571	0	0	0	0	0	0	0	0	0	0	0	0	0	0	0	0	0	0	0	0	0	0	0	0	0	0	1	0	0	0	0	0	0	0	0	0	0	0	0	0	0
sq1092	Metazoa	Nematoda	#N/A	#N/A	#N/A	#N/A	#N/A	Nematoda OTUsq1092	0	0	0	0	1	1	1	1	1	1	0	0	1	1	0	0	0	0	0	0	0	0	0	1	1	1	1	0	0	1	1	1	1	1	1	0	0	0	0	0	0
sq10029	Chromista	Bacillariophyta	#N/A	#N/A	#N/A	#N/A	#N/A	Bacillariophyta OTUsq10029	0	0	0	0	0	0	0	1	0	0	0	0	0	0	0	0	0	0	0	0	0	0	0	0	0	0	1	0	0	0	0	0	0	0	0	0	0	1	0	0	0
sq10166	Chromista	Bacillariophyta	#N/A	#N/A	#N/A	#N/A	#N/A	Bacillariophyta OTUsq10166	0	0	0	0	1	0	0	0	0	0	0	0	0	0	0	0	0	0	0	0	0	1	0	0	0	0	1	0	0	0	0	0	0	0	0	0	0	0	0	0	0
sq10220	Chromista	Bacillariophyta	#N/A	#N/A	#N/A	#N/A	#N/A	Bacillariophyta OTUsq10220	0	0	0	0	0	0	0	0	1	0	0	0	1	0	0	0	0	0	0	0	0	0	0	0	0	0	0	0	0	0	0	0	0	1	0	0	0	1	0	0	0
sq10327	Chromista	Bacillariophyta	#N/A	#N/A	#N/A	#N/A	#N/A	Bacillariophyta OTUsq10327	0	0	0	1	0	0	0	0	0	0	0	0	0	0	0	0	0	0	0	0	0	0	0	0	0	0	0	0	0	0	0	0	0	0	0	0	0	0	0	0	0
sq10930	Chromista	Bacillariophyta	#N/A	#N/A	#N/A	#N/A	#N/A	Bacillariophyta OTUsq10930	0	0	0	0	0	0	0	0	0	0	0	0	0	0	0	0	0	0	0	0	0	0	0	0	0	0	0	0	0	0	0	1	0	0	0	0	0	1	0	0	0
sq10972	Chromista	Bacillariophyta	#N/A	#N/A	#N/A	#N/A	#N/A	Bacillariophyta OTUsq10972	0	0	0	0	0	0	1	0	0	0	0	0	0	0	0	1	0	0	0	0	0	0	0	0	0	0	0	0	0	0	0	0	1	0	0	0	0	0	0	1	0
sq11708	Chromista	Bacillariophyta	#N/A	#N/A	#N/A	#N/A	#N/A	Bacillariophyta OTUsq11708	0	0	0	0	0	0	0	0	0	0	0	0	0	0	0	0	0	0	0	0	0	0	0	0	0	0	0	0	0	0	0	0	0	0	0	1	0	1	0	0	0
sq12039	Chromista	Bacillariophyta	#N/A	#N/A	#N/A	#N/A	#N/A	Bacillariophyta OTUsq12039	0	0	0	0	0	0	0	0	0	0	0	0	0	0	0	0	0	0	0	0	0	1	0	0	1	0	0	0	0	0	0	0	0	0	0	0	0	0	0	0	0
sq13023	Chromista	Bacillariophyta	#N/A	#N/A	#N/A	#N/A	#N/A	Bacillariophyta OTUsq13023	0	0	0	0	0	0	0	0	0	0	0	0	0	0	0	0	0	0	0	0	0	0	0	0	0	0	0	0	0	0	0	0	0	1	1	0	0	0	0	0	0
sq13402	Chromista	Bacillariophyta	#N/A	#N/A	#N/A	#N/A	#N/A	Bacillariophyta OTUsq13402	0	0	0	0	0	0	0	0	0	0	0	1	0	0	0	0	0	0	0	0	0	0	0	0	0	0	0	0	0	0	0	0	0	0	0	0	0	0	0	0	0
sq13433	Chromista	Bacillariophyta	#N/A	#N/A	#N/A	#N/A	#N/A	Bacillariophyta OTUsq13433	0	0	0	0	0	0	0	0	0	0	0	0	0	0	0	0	0	0	0	0	0	1	0	1	0	0	0	0	0	0	0	0	0	0	0	0	0	0	0	0	0
sq13522	Chromista	Bacillariophyta	#N/A	#N/A	#N/A	#N/A	#N/A	Bacillariophyta OTUsq13522	0	0	0	0	0	0	0	0	0	0	0	0	0	0	0	0	0	0	0	0	0	0	0	0	0	0	0	0	0	0	0	0	0	0	0	0	0	1	0	0	0
sq13618	Chromista	Bacillariophyta	#N/A	#N/A	#N/A	#N/A	#N/A	Bacillariophyta OTUsq13618	0	0	0	0	0	0	0	0	0	0	0	0	0	0	1	0	0	0	0	0	0	0	0	0	0	0	0	0	0	0	0	0	0	0	0	0	0	0	0	0	1
sq14280	Chromista	Bacillariophyta	#N/A	#N/A	#N/A	#N/A	#N/A	Bacillariophyta OTUsq14280	0	0	0	0	0	0	0	0	0	0	0	0	0	0	0	0	0	0	0	0	0	0	0	0	0	0	0	0	0	1	0	0	0	0	0	0	0	0	0	0	0
sq15141	Chromista	Bacillariophyta	#N/A	#N/A	#N/A	#N/A	#N/A	Bacillariophyta OTUsq15141	0	0	0	0	0	0	0	0	0	0	0	0	0	0	0	0	0	0	0	0	0	0	0	0	0	0	0	1	0	0	0	0	0	0	0	0	0	0	0	0	0
sq15434	Chromista	Bacillariophyta	#N/A	#N/A	#N/A	#N/A	#N/A	Bacillariophyta OTUsq15434	0	0	0	0	0	0	0	0	0	0	0	0	0	0	0	0	0	0	0	0	0	0	0	0	0	0	1	0	0	0	0	0	0	1	0	0	0	1	0	0	0
sq15513	Chromista	Bacillariophyta	#N/A	#N/A	#N/A	#N/A	#N/A	Bacillariophyta OTUsq15513	0	0	0	0	0	0	0	0	0	0	0	0	0	0	0	0	0	0	0	0	0	0	0	0	0	0	0	0	0	0	0	0	0	0	1	0	0	0	0	0	0
sq17463	Chromista	Bacillariophyta	#N/A	#N/A	#N/A	#N/A	#N/A	Bacillariophyta OTUsq17463	0	0	0	0	0	0	0	1	0	0	0	0	0	0	0	0	0	0	0	0	0	0	0	0	0	0	0	0	0	0	0	0	0	0	0	0	0	0	0	0	0
sq17831	Chromista	Bacillariophyta	#N/A	#N/A	#N/A	#N/A	#N/A	Bacillariophyta OTUsq17831	0	0	0	0	0	0	0	0	0	0	0	0	0	0	0	0	0	0	0	0	0	0	0	0	0	0	0	0	0	0	0	0	0	1	0	0	0	0	0	0	0
sq18087	Chromista	Bacillariophyta	#N/A	#N/A	#N/A	#N/A	#N/A	Bacillariophyta OTUsq18087	0	0	0	1	0	0	0	0	0	0	0	0	0	0	0	0	0	0	0	0	0	0	0	0	0	0	0	0	0	0	0	0	0	0	0	0	0	0	0	0	0
sq18141	Chromista	Bacillariophyta	#N/A	#N/A	#N/A	#N/A	#N/A	Bacillariophyta OTUsq18141	0	0	0	0	0	0	0	0	0	1	0	0	0	0	0	0	0	0	0	0	0	0	1	0	0	0	0	0	0	0	0	0	0	0	0	0	0	0	0	0	0
sq18343	Chromista	Bacillariophyta	#N/A	#N/A	#N/A	#N/A	#N/A	Bacillariophyta OTUsq18343	0	0	0	0	0	0	0	0	0	0	0	0	0	0	0	0	0	0	0	0	0	0	0	0	1	0	0	0	0	0	0	0	0	0	0	0	0	0	0	0	0
sq18840	Chromista	Bacillariophyta	#N/A	#N/A	#N/A	#N/A	#N/A	Bacillariophyta OTUsq18840	0	0	0	0	0	0	0	0	0	0	0	0	0	0	0	0	0	0	0	0	0	0	0	1	0	0	0	0	0	0	0	0	0	0	0	0	0	0	0	0	0
sq19087	Chromista	Bacillariophyta	#N/A	#N/A	#N/A	#N/A	#N/A	Bacillariophyta OTUsq19087	0	0	0	0	0	0	1	0	0	0	0	0	0	0	0	0	0	0	0	0	0	0	0	0	0	0	0	0	0	0	0	0	0	0	0	0	0	0	0	0	0
sq19157	Chromista	Bacillariophyta	#N/A	#N/A	#N/A	#N/A	#N/A	Bacillariophyta OTUsq19157	0	0	0	0	0	0	0	0	1	0	0	0	0	0	0	0	0	0	0	0	0	0	0	0	0	0	0	0	0	0	0	0	0	0	0	0	0	0	0	0	0
sq19321	Chromista	Bacillariophyta	#N/A	#N/A	#N/A	#N/A	#N/A	Bacillariophyta OTUsq19321	0	0	0	0	0	0	0	0	0	0	0	0	0	0	0	0	0	0	0	0	0	0	1	0	0	0	0	0	0	0	0	0	0	0	0	0	0	0	0	0	0
sq19455	Chromista	Bacillariophyta	#N/A	#N/A	#N/A	#N/A	#N/A	Bacillariophyta OTUsq19455	0	0	0	0	0	0	0	0	0	0	0	0	0	0	0	0	0	0	0	0	0	0	0	0	0	0	1	0	0	0	0	0	0	0	0	0	0	0	0	0	0
sq20308	Chromista	Bacillariophyta	#N/A	#N/A	#N/A	#N/A	#N/A	Bacillariophyta OTUsq20308	0	0	0	0	0	0	0	0	0	0	0	0	0	0	0	0	0	0	0	0	1	0	0	0	0	0	0	0	0	0	0	0	0	0	0	0	0	0	0	0	0
sq20615	Chromista	Bacillariophyta	#N/A	#N/A	#N/A	#N/A	#N/A	Bacillariophyta OTUsq20615	0	0	0	0	0	0	0	0	0	0	0	0	0	0	0	0	0	0	0	0	0	0	0	0	0	0	0	0	0	0	0	0	1	0	0	0	0	0	0	0	0
sq20634	Chromista	Bacillariophyta	#N/A	#N/A	#N/A	#N/A	#N/A	Bacillariophyta OTUsq20634	0	0	0	0	0	0	0	0	0	0	0	0	0	0	0	0	0	0	0	0	0	0	0	0	0	0	0	0	0	0	0	0	0	1	0	0	0	0	0	0	0
sq20678	Chromista	Bacillariophyta	#N/A	#N/A	#N/A	#N/A	#N/A	Bacillariophyta OTUsq20678	0	0	0	0	0	0	0	0	0	0	0	0	0	0	0	0	0	0	0	0	0	0	0	0	0	0	0	0	0	0	0	0	0	0	0	1	0	0	0	0	0
sq20910	Chromista	Bacillariophyta	#N/A	#N/A	#N/A	#N/A	#N/A	Bacillariophyta OTUsq20910	0	0	0	0	1	0	0	0	0	0	0	0	0	0	0	0	0	0	0	0	0	0	0	0	0	0	0	0	0	0	0	0	0	0	0	0	0	0	0	0	0
sq20997	Chromista	Bacillariophyta	#N/A	#N/A	#N/A	#N/A	#N/A	Bacillariophyta OTUsq20997	0	0	0	0	0	0	0	0	0	0	0	0	0	1	0	0	0	0	0	0	0	0	0	0	0	0	0	0	0	0	0	0	0	0	0	0	0	0	0	0	0
sq21561	Chromista	Bacillariophyta	#N/A	#N/A	#N/A	#N/A	#N/A	Bacillariophyta OTUsq21561	0	0	0	0	0	0	0	1	0	0	0	0	0	0	0	0	0	0	0	0	0	0	0	0	0	0	0	0	0	0	0	0	0	0	0	0	0	0	0	0	0
sq22294	Chromista	Bacillariophyta	#N/A	#N/A	#N/A	#N/A	#N/A	Bacillariophyta OTUsq22294	0	0	0	0	0	0	0	0	0	0	0	0	0	0	0	0	0	0	0	0	0	0	0	0	0	0	0	0	0	0	0	0	1	1	0	0	0	0	0	0	0
sq22390	Chromista	Bacillariophyta	#N/A	#N/A	#N/A	#N/A	#N/A	Bacillariophyta OTUsq22390	0	0	0	0	0	0	0	0	0	0	0	0	0	0	0	0	0	0	0	0	0	0	0	0	0	0	0	0	0	0	0	0	0	1	0	0	0	0	0	0	0
sq22504	Chromista	Bacillariophyta	#N/A	#N/A	#N/A	#N/A	#N/A	Bacillariophyta OTUsq22504	0	0	0	0	0	0	0	0	0	0	0	0	0	0	0	0	0	0	0	0	0	0	0	0	0	0	0	0	0	0	0	0	0	0	1	0	0	0	0	0	0
sq22505	Chromista	Bacillariophyta	#N/A	#N/A	#N/A	#N/A	#N/A	Bacillariophyta OTUsq22505	0	0	0	0	0	0	0	0	0	0	0	0	0	0	0	0	0	0	0	0	0	0	0	0	0	0	0	0	0	0	0	0	0	0	1	0	0	0	0	0	0
sq22542	Chromista	Bacillariophyta	#N/A	#N/A	#N/A	#N/A	#N/A	Bacillariophyta OTUsq22542	0	0	0	0	0	0	0	0	0	0	0	0	0	0	0	0	0	0	0	0	0	0	0	0	0	0	0	0	0	0	0	0	0	0	1	0	0	0	0	0	0
sq22584	Chromista	Bacillariophyta	#N/A	#N/A	#N/A	#N/A	#N/A	Bacillariophyta OTUsq22584	0	0	0	0	0	0	0	0	0	0	0	0	0	0	0	0	0	0	0	0	0	0	0	0	0	0	0	0	0	0	0	0	0	0	0	0	0	1	0	0	0
sq2665	Chromista	Bacillariophyta	#N/A	#N/A	#N/A	#N/A	#N/A	Bacillariophyta OTUsq2665	0	0	0	0	0	0	0	0	0	0	0	0	0	0	0	0	0	0	0	0	1	1	1	1	1	1	1	0	0	0	0	0	0	0	0	0	0	0	0	0	0
sq3283	Chromista	Bacillariophyta	#N/A	#N/A	#N/A	#N/A	#N/A	Bacillariophyta OTUsq3283	0	0	0	0	0	0	0	0	0	0	0	0	0	0	0	0	0	0	0	0	0	0	0	0	0	0	0	0	0	0	0	0	1	1	1	0	0	0	0	0	0
sq3894	Chromista	Bacillariophyta	#N/A	#N/A	#N/A	#N/A	#N/A	Bacillariophyta OTUsq3894	0	0	0	0	0	0	1	1	1	0	0	0	0	0	0	0	0	0	0	0	0	1	0	0	1	0	1	1	1	0	0	0	1	1	0	0	0	0	0	0	0
sq4025	Chromista	Bacillariophyta	#N/A	#N/A	#N/A	#N/A	#N/A	Bacillariophyta OTUsq4025	1	1	0	0	0	0	0	0	0	0	0	0	0	0	0	0	0	0	0	0	1	1	1	0	0	0	1	0	0	1	0	0	0	0	0	0	0	0	0	0	0
sq4833	Chromista	Bacillariophyta	#N/A	#N/A	#N/A	#N/A	#N/A	Bacillariophyta OTUsq4833	0	0	0	0	0	0	0	0	0	1	0	0	0	0	0	0	0	0	0	0	0	0	0	0	0	0	0	0	0	0	0	0	0	1	1	0	0	0	0	0	0
sq4882	Chromista	Bacillariophyta	#N/A	#N/A	#N/A	#N/A	#N/A	Bacillariophyta OTUsq4882	0	0	0	0	0	0	0	1	0	0	1	1	0	0	0	0	0	0	0	0	0	0	0	1	0	0	0	0	1	0	0	1	0	0	0	0	0	0	0	0	0
sq5034	Chromista	Bacillariophyta	#N/A	#N/A	#N/A	#N/A	#N/A	Bacillariophyta OTUsq5034	0	0	0	0	0	0	0	0	0	0	0	0	0	0	0	0	0	0	0	0	1	0	0	0	0	1	1	0	0	0	0	0	0	0	0	0	0	0	0	0	0
sq5628	Chromista	Bacillariophyta	#N/A	#N/A	#N/A	#N/A	#N/A	Bacillariophyta OTUsq5628	0	0	0	0	0	0	0	0	1	0	0	0	0	0	0	0	0	0	0	0	0	0	0	0	0	0	1	1	0	0	0	0	0	0	0	0	0	0	0	0	0
sq6376	Chromista	Bacillariophyta	#N/A	#N/A	#N/A	#N/A	#N/A	Bacillariophyta OTUsq6376	0	0	0	0	0	0	0	0	0	0	0	1	0	0	0	0	0	0	0	0	0	0	0	0	0	0	0	0	0	0	0	0	0	0	0	0	0	0	0	0	0
sq6670	Chromista	Bacillariophyta	#N/A	#N/A	#N/A	#N/A	#N/A	Bacillariophyta OTUsq6670	0	0	0	0	0	0	1	0	0	0	0	0	0	0	0	0	0	0	0	0	1	1	1	0	0	1	1	0	0	0	0	0	0	1	1	0	0	1	0	0	0
sq7057	Chromista	Bacillariophyta	#N/A	#N/A	#N/A	#N/A	#N/A	Bacillariophyta OTUsq7057	0	0	0	1	1	0	0	0	1	0	0	0	0	0	0	0	0	0	0	0	0	0	0	0	0	0	0	0	0	0	0	0	0	0	0	0	0	0	0	0	0
sq7198	Chromista	Bacillariophyta	#N/A	#N/A	#N/A	#N/A	#N/A	Bacillariophyta OTUsq7198	0	0	0	0	0	0	0	0	1	0	0	0	0	0	0	0	0	0	0	0	0	0	0	0	0	0	0	1	0	0	1	1	1	0	1	0	0	1	0	0	0
sq8887	Chromista	Bacillariophyta	#N/A	#N/A	#N/A	#N/A	#N/A	Bacillariophyta OTUsq8887	0	0	0	0	0	0	0	0	0	0	0	0	0	0	0	0	0	0	0	0	0	0	0	0	0	0	0	0	0	1	0	0	1	1	1	0	0	0	0	0	0
sq9069	Chromista	Bacillariophyta	#N/A	#N/A	#N/A	#N/A	#N/A	Bacillariophyta OTUsq9069	0	0	0	0	0	0	0	0	1	0	0	1	0	0	0	0	0	0	0	0	0	0	0	0	1	0	1	0	0	0	0	0	0	0	0	0	0	0	0	0	0
sq9230	Chromista	Bacillariophyta	#N/A	#N/A	#N/A	#N/A	#N/A	Bacillariophyta OTUsq9230	0	0	0	0	1	0	0	0	0	1	0	0	0	0	0	0	0	0	0	0	0	0	0	0	0	0	1	0	0	0	0	0	0	0	0	0	0	0	0	0	0
sq9300	Chromista	Bacillariophyta	#N/A	#N/A	#N/A	#N/A	#N/A	Bacillariophyta OTUsq9300	0	0	0	0	0	0	0	0	0	0	0	0	1	1	0	0	0	0	0	0	0	0	0	0	0	0	0	0	0	0	0	0	0	1	0	0	0	0	0	0	0
sq9862	Chromista	Bacillariophyta	#N/A	#N/A	#N/A	#N/A	#N/A	Bacillariophyta OTUsq9862	0	0	0	0	0	0	0	0	1	0	0	0	0	0	0	0	0	0	0	0	0	0	0	0	0	0	0	0	0	0	0	0	0	0	0	0	0	0	0	0	0
sq14730	Metazoa	Bacillariophyta	#N/A	#N/A	#N/A	#N/A	#N/A	Bacillariophyta OTUsq14730	0	0	0	0	0	0	0	0	0	0	0	0	0	0	0	0	0	1	0	0	0	0	0	0	0	0	0	0	0	0	0	0	0	0	1	0	0	0	1	0	0
sq15664	Metazoa	Bacillariophyta	#N/A	#N/A	#N/A	#N/A	#N/A	Bacillariophyta OTUsq15664	0	0	0	0	0	1	0	0	0	0	0	0	0	0	0	0	0	0	0	0	0	0	0	0	0	0	0	0	0	0	0	0	0	0	0	0	0	0	0	0	0
sq16473	Metazoa	Bacillariophyta	#N/A	#N/A	#N/A	#N/A	#N/A	Bacillariophyta OTUsq16473	0	0	0	0	0	0	0	0	0	0	0	0	0	0	0	0	0	0	0	0	0	0	0	0	0	0	0	0	0	0	0	0	1	0	0	0	0	0	0	0	0
sq18773	Metazoa	Bacillariophyta	#N/A	#N/A	#N/A	#N/A	#N/A	Bacillariophyta OTUsq18773	0	0	0	0	0	0	0	0	0	0	0	0	0	0	1	0	0	0	0	0	0	0	0	0	0	0	0	0	0	0	0	0	0	0	0	0	0	0	0	0	0
sq19178	Metazoa	Bacillariophyta	#N/A	#N/A	#N/A	#N/A	#N/A	Bacillariophyta OTUsq19178	0	0	0	0	0	0	0	0	0	0	1	0	0	0	0	0	0	0	0	0	0	0	0	0	0	0	0	0	0	0	0	0	0	0	0	0	0	0	0	0	0
sq19585	Metazoa	Bacillariophyta	#N/A	#N/A	#N/A	#N/A	#N/A	Bacillariophyta OTUsq19585	0	0	0	0	0	0	0	0	0	0	0	0	0	0	0	0	0	0	0	0	0	0	0	0	0	0	0	0	0	0	0	0	0	1	0	0	0	0	0	0	0
sq21477	Metazoa	Bacillariophyta	#N/A	#N/A	#N/A	#N/A	#N/A	Bacillariophyta OTUsq21477	0	0	0	0	1	0	0	0	0	0	0	0	0	0	0	0	0	0	0	0	0	0	0	0	0	0	0	0	0	0	0	0	0	0	0	0	0	0	0	0	0
sq21641	Metazoa	Bacillariophyta	#N/A	#N/A	#N/A	#N/A	#N/A	Bacillariophyta OTUsq21641	0	0	0	0	0	0	0	0	1	0	0	0	0	0	0	0	0	0	0	0	0	0	0	0	0	0	0	0	0	0	0	0	0	0	0	0	0	0	0	0	0
sq4432	Metazoa	Bacillariophyta	#N/A	#N/A	#N/A	#N/A	#N/A	Bacillariophyta OTUsq4432	0	0	0	0	0	0	1	0	0	1	1	1	0	0	0	0	0	0	0	0	0	1	0	1	1	0	0	0	0	0	0	0	0	0	0	0	0	0	0	0	0
sq8386	Metazoa	Bacillariophyta	#N/A	#N/A	#N/A	#N/A	#N/A	Bacillariophyta OTUsq8386	0	0	0	0	0	0	0	1	0	0	0	1	0	0	0	0	0	0	0	0	1	1	0	0	0	0	1	1	0	0	0	0	0	0	0	0	0	0	0	0	0
sq17917	Metazoa	Nemertea	#N/A	#N/A	#N/A	#N/A	#N/A	Nemertea OTUsq17917	0	0	0	0	0	0	0	0	0	0	0	0	0	0	0	0	0	0	0	0	0	0	0	0	0	0	0	0	0	0	0	0	0	0	0	0	0	1	0	0	0
sq19671	Metazoa	Sipuncula	#N/A	#N/A	#N/A	#N/A	#N/A	Sipuncula OTUsq19671	0	0	0	0	0	0	0	0	0	0	0	0	0	0	0	0	0	0	0	0	0	0	0	0	0	0	0	0	0	0	0	0	0	0	1	0	0	0	0	0	0
sq21130	Metazoa	Platyhelminthes	#N/A	#N/A	#N/A	#N/A	#N/A	Platyhelminthes OTUsq21130	0	0	0	0	0	0	0	0	0	0	0	0	0	0	0	0	0	0	0	0	0	0	0	0	0	0	1	0	0	0	0	0	0	0	0	0	0	0	0	0	0
sq12084	Metazoa	Sipuncula	#N/A	#N/A	#N/A	#N/A	#N/A	Sipuncula OTUsq12084	1	0	1	0	0	0	0	0	0	0	0	0	0	0	0	0	0	0	0	0	0	0	0	0	0	0	0	0	0	0	0	0	0	0	0	0	0	0	0	0	0
sq12274	Metazoa	Sipuncula	#N/A	#N/A	#N/A	#N/A	#N/A	Sipuncula OTUsq12274	0	0	0	0	0	0	0	0	0	0	0	0	0	0	0	1	0	0	0	0	0	0	0	0	0	0	0	0	0	0	0	0	0	1	1	0	0	0	0	0	0
sq19502	Metazoa	Sipuncula	#N/A	#N/A	#N/A	#N/A	#N/A	Sipuncula OTUsq19502	0	0	0	0	0	0	0	0	0	0	0	0	0	0	0	0	0	0	0	0	0	0	0	0	0	0	0	0	0	0	0	1	0	0	0	0	0	0	0	0	0
sq19733	Metazoa	Sipuncula	#N/A	#N/A	#N/A	#N/A	#N/A	Sipuncula OTUsq19733	0	0	0	0	0	0	0	0	0	0	0	0	0	0	0	0	0	0	0	0	0	0	0	0	0	0	0	0	0	0	0	0	0	0	0	0	0	1	0	0	0
sq21910	Metazoa	Sipuncula	#N/A	#N/A	#N/A	#N/A	#N/A	Sipuncula OTUsq21910	0	0	0	0	0	0	0	0	0	0	0	0	0	0	0	0	0	0	0	0	0	1	0	0	0	0	0	0	0	0	0	0	0	0	0	0	0	0	0	0	0
sq3798	Metazoa	Sipuncula	#N/A	#N/A	#N/A	#N/A	#N/A	Sipuncula OTUsq3798	0	0	0	0	0	0	0	0	1	0	0	0	0	0	0	0	0	0	0	0	0	0	0	0	0	0	1	1	0	0	0	0	0	0	0	0	0	0	0	0	0
sq7295	Metazoa	Sipuncula	#N/A	#N/A	#N/A	#N/A	#N/A	Sipuncula OTUsq7295	1	0	1	0	0	0	0	0	0	0	0	0	0	0	0	0	0	0	0	0	0	0	0	0	0	0	0	0	0	0	0	0	0	0	0	0	0	0	0	0	0
sq7452	Metazoa	Sipuncula	#N/A	#N/A	#N/A	#N/A	#N/A	Sipuncula OTUsq7452	0	0	0	0	0	0	0	0	0	0	0	0	0	0	0	0	0	0	0	0	0	0	0	0	1	1	0	0	0	0	0	0	0	1	1	0	0	0	0	0	0
sq20417	Metazoa	Platyhelminthes	#N/A	#N/A	#N/A	#N/A	#N/A	Platyhelminthes OTUsq20417	0	0	0	0	0	0	0	0	0	0	0	0	0	0	0	0	0	0	0	0	0	0	0	0	0	1	0	0	0	0	0	0	0	0	0	0	0	0	0	0	0
sq9921	Metazoa	Platyhelminthes	#N/A	#N/A	#N/A	#N/A	#N/A	Platyhelminthes OTUsq9921	0	0	0	0	0	0	0	0	0	0	0	0	0	0	0	0	0	0	0	0	0	0	0	0	0	0	0	0	0	0	0	0	0	0	0	0	0	0	1	0	1
sq20111	Metazoa	Platyhelminthes	#N/A	#N/A	#N/A	#N/A	#N/A	Platyhelminthes OTUsq20111	0	0	0	0	0	0	0	0	0	1	0	0	0	0	0	0	0	0	0	0	0	0	0	0	0	0	0	0	0	0	0	0	0	0	0	0	0	0	0	0	0
sq13690	Metazoa	Platyhelminthes	#N/A	#N/A	#N/A	#N/A	#N/A	Platyhelminthes OTUsq13690	0	0	0	0	0	0	0	0	0	0	0	0	0	0	0	0	0	0	0	0	0	0	0	0	0	0	0	0	0	1	0	0	0	0	0	0	0	0	0	0	0
sq21219	Metazoa	Platyhelminthes	#N/A	#N/A	#N/A	#N/A	#N/A	Platyhelminthes OTUsq21219	0	0	0	0	0	0	0	0	0	0	0	0	0	0	0	0	0	0	0	0	0	0	0	0	0	0	0	0	0	0	0	0	0	0	1	0	0	0	0	0	0
sq16233	Metazoa	Nemertea	#N/A	#N/A	#N/A	#N/A	#N/A	Nemertea OTUsq16233	0	0	0	0	1	0	0	0	0	0	0	0	0	0	0	0	0	0	0	0	0	0	0	0	0	0	0	0	0	0	0	0	0	0	0	0	0	0	0	0	0
sq18195	Metazoa	Nemertea	#N/A	#N/A	#N/A	#N/A	#N/A	Nemertea OTUsq18195	0	0	0	0	0	0	0	0	1	0	0	0	0	1	0	0	0	0	0	0	0	0	0	0	0	0	0	0	0	0	0	0	0	0	0	0	0	0	0	0	0
sq12150	Chromista	Bacillariophyta	#N/A	#N/A	#N/A	#N/A	#N/A	Bacillariophyta OTUsq12150	0	0	0	0	0	0	0	0	0	0	0	0	0	0	0	0	0	0	0	0	0	0	1	0	0	0	0	0	0	0	0	0	0	0	0	0	0	1	0	0	0
sq17678	Chromista	Bacillariophyta	#N/A	#N/A	#N/A	#N/A	#N/A	Bacillariophyta OTUsq17678	0	0	0	0	0	0	0	0	0	0	0	0	0	0	0	0	0	0	0	0	0	0	0	0	0	0	1	0	0	0	0	0	0	0	0	0	0	0	0	0	0
sq2847	Chromista	Bacillariophyta	#N/A	#N/A	#N/A	#N/A	#N/A	Bacillariophyta OTUsq2847	0	0	0	0	1	0	0	0	0	0	0	0	0	0	0	0	0	0	0	0	0	1	0	0	0	0	1	1	0	1	1	1	1	1	1	0	0	1	0	0	0
sq22113	Chromista	Bacillariophyta	#N/A	#N/A	#N/A	#N/A	#N/A	Bacillariophyta OTUsq22113	0	0	0	0	0	0	0	0	0	0	0	0	0	0	0	0	0	0	0	0	0	0	0	0	0	0	1	0	0	0	0	0	0	0	0	0	0	0	0	0	0
sq19352	Metazoa	Nematoda	#N/A	#N/A	#N/A	#N/A	#N/A	Nematoda OTUsq19352	0	0	0	0	0	0	0	0	0	0	0	0	0	0	0	0	0	0	0	0	0	0	0	0	1	0	0	0	0	0	0	0	0	0	0	0	0	0	0	0	0
