# Supplementary material for: Chemical pollution drives taxonomic and functional shifts in marine sediment microbiome, influencing benthic metazoans
Source: ISME Commun. 2025 Feb 13;5(1):ycae141. doi: 10.1093/ismeco/ycae141 (PMC11851482; doi:10.1093/ismeco/ycae141)
Supplement: Supplementary_Tab_S10_ycae141 [file supplementary_tab_s10_ycae141.xlsx]

## Sheet: Table S10
Table S10. Mediation analyses mediated by microbial species.
independent variable	mediator	microbe_phylum	outcome variable	benthos_phylum	Beta_step1_iv	Beta_step1_iv_p	Beta_step2_iv	Beta_step2_iv_p	Beta_step3_iv	Beta_step3_iv_p	Beta_step3_med	Beta_step3_med_p	ACME	ADE	ACME_lower_95_CI	ACME_upper_95_CI	ACME_P_value	ADE_P_value	Percentage_Medi_P_value	Percentage_Medi	Percentage_Medi_lower_95_CI	Percentage_Medi_upper_95_CI	BH_P
Zinc (mg/kg)	s__Myxococcaceae bacterium	p__Proteobacteria	Eunicidae_HK01	Annelida	-0.00234895774524038	0.0289135987417257	-8.27121e-06	0.0046976	-0.000676214750237713	0.499424329959025	202.236723703463	0.000728144652086053	-0.00167274299500262	-0.000676214750237714	-0.00305848541647061	-0.00071398033536147	0	0.466	0.02	0.712121364631646	0.247637334838048	2.63108863680353	0
Zinc (mg/kg)	s__Myxococcaceae bacterium	p__Proteobacteria	Bacillariophyta OTUsq858	Bacillariophyta	-0.00302444235048658	0.0028423142208837	-8.27121e-06	0.0046976	-0.00155555931435078	0.0997562258870569	177.589799281285	0.00126923957829576	-0.00146888303613575	-0.00155555931435076	-0.00279267587520705	-0.000601294759639795	0	0.116	0	0.485670700881256	0.185489786308365	1.25014394748884	0
Zinc (mg/kg)	s__Myxococcaceae bacterium	p__Proteobacteria	Bacillariophyta OTUsq2741	Bacillariophyta	-0.002379434491483	0.00889589916551306	-8.27121e-06	0.0046976	-0.00108354655384788	0.209691773741229	156.674475144788	0.00191816667402002	-0.00129588793763506	-0.0010835465538479	-0.00245212353209233	-0.000470310019763322	0	0.002	0	0.544620136538162	0.262495196901783	0.840916937363347	0
Zinc (mg/kg)	s__Lignipirellula cremea	p__Planctomycetes	Polynoidae_HK03	Annelida	-0.0030972617892548	0.00295166799288162	-6.24984e-06	0.0458603	-0.0021197471715736	0.0258835032216946	156.406384373715	0.00258338503778706	-0.00097751461768121	-0.0021197471715736	-0.00227829976164062	-0.000334525740808352	0	0.008	0	0.315606068906559	0.115848301745787	0.665417172871388	0
Zinc (mg/kg)	s__Phycisphaeraceae bacterium	p__Planctomycetes	Bacillariophyta OTUsq858	Bacillariophyta	-0.00302444235048658	0.0028423142208837	-1.67935e-06	0.035476	-0.0018841083635795	0.0332527730151935	679.032515170414	0.000465498382630346	-0.00114033398690703	-0.00188410836357948	-0.00237122299074675	-0.000556263740224759	0	0.056	0.002	0.377039419092781	0.163527387365929	1.01309669889007	0
Zinc (mg/kg)	s__Myxococcales bacterium	p__Proteobacteria	Syllidae_HK05	Annelida	-0.00215872789061946	0.0418758940340605	-1.86817e-05	0.000827952	-5.0887334118426e-05	0.959992545721532	112.829153940428	0.00034305435361509	-0.00210784055650103	-5.08873341184201e-05	-0.00418210799426214	-0.000822148175700106	0	0.952	0.004	0.976427166045556	0.379264493278869	2.42556700664012	0
Zinc (mg/kg)	s__Acidimicrobiia bacterium	p__Actinobacteria	Syllis_gracilis_complex_lineage_1_PAC-2017	Annelida	-0.00300445759885208	0.00349138602651542	6.19422e-06	0.00445184	-0.0018365626536027	0.075713503559098	-188.545914531088	0.0154969723478755	-0.00116789494524935	-0.00183656265360277	-0.00284240190339767	-0.00050876965406776	0	0.024	0	0.388720728059387	0.185039314654455	0.900680682646248	0
Zinc (mg/kg)	s__Deltaproteobacteria bacterium	p__Proteobacteria	Syllidae_HK05	Annelida	-0.00215872789061946	0.0418758940340605	-0.000107675	0.000718247	0.000225641962730997	0.813949027517024	22.1440841830815	3.97094605223254e-05	-0.00238436985335039	0.000225641962730894	-0.00363127550799688	-0.00136260831790304	0	0.666	0.012	1.10452543079255	0.612751566285988	2.16683081504205	0
Zinc (mg/kg)	s__Gammaproteobacteria bacterium SG8_15	p__Proteobacteria	Amphipoda OTUsq425	Arthropoda	-0.00247473677584003	0.0130764758531069	5.39575e-06	0.0324707	-0.00169885245602309	0.0838656252293848	-143.795579304734	0.0271734311329978	-0.000775884319816945	-0.00169885245602308	-0.00179687327607198	-0.000332740472220804	0	0.01	0.002	0.3135219581297	0.163370002950264	0.602831165427563	0
Zinc (mg/kg)	s__Gammaproteobacteria bacterium SG8_15	p__Proteobacteria	Bacillariophyta OTUsq4469	Bacillariophyta	-0.00240541466860785	0.0161340429016467	5.39575e-06	0.0324707	-0.00161970654462638	0.10002969802641	-145.616236810929	0.0259971821351768	-0.000785708123981479	-0.0016197065446264	-0.00178675321033504	-0.000320534251172043	0	0.008	0	0.326641445333916	0.186285509556174	0.63745976411368	0
Zinc (mg/kg)	s__Gammaproteobacteria bacterium SG8_15	p__Proteobacteria	Polynoidae_HK03	Annelida	-0.0030972617892548	0.00295166799288162	5.39575e-06	0.0324707	-0.00220578137606916	0.027386783687617	-165.219143084495	0.0122934422822415	-0.000891480413185643	-0.00220578137606919	-0.00190446603994024	-0.00037308463069598	0	0.006	0.002	0.287828564016903	0.127004536293448	0.580779801603825	0
Zinc (mg/kg)	s__Candidatus Nitronauta litoralis	p__Nitrospinae	Syllidae_HK05	Annelida	-0.00215872789061946	0.0418758940340605	4.84693e-06	0.00312138	-0.000338259471237562	0.730557470551969	-375.591782051674	0.000371512369648651	-0.00182046841938188	-0.000338259471237556	-0.00330855378362506	-0.00106806809795497	0	0.708	0.016	0.843306109719787	0.50123340225558	1.91045326156783	0
Zinc (mg/kg)	s__Candidatus Nitronauta litoralis	p__Nitrospinae	Polynoidae_HK03	Annelida	-0.0030972617892548	0.00295166799288162	4.84693e-06	0.00312138	-0.00157393145182495	0.113767144446798	-314.287438330251	0.00214226903887056	-0.00152333033742983	-0.00157393145182495	-0.00283390873753197	-0.000689193995737487	0	0.056	0	0.491831314587188	0.208843827604753	1.01351108278485	0
Total Cyanide (mg/kg)	s__Myxococcaceae bacterium	p__Proteobacteria	Bacillariophyta OTUsq858	Bacillariophyta	-4.875	0.0373020684895158	-0.0161196	0.0152253	-1.64352322141522	0.430003308538576	200.468595318497	0.000358422544114728	-3.23147677858478	-1.64352322141522	-5.57489394311114	-1.29313348760058	0	0.47	#N/A	0.662867031504571	0.185210982460632	2.54992021440067	0
Total Cyanide (mg/kg)	s__Proteobacteria bacterium TMED72	p__Proteobacteria	Bacillariophyta OTUsq858	Bacillariophyta	-4.875	0.0373020684895158	-0.0197426	0.00165027	-0.986672320609507	0.667133053244484	196.95111304067	0.00162879489361864	-3.88832767939049	-0.986672320609507	-6.68299495168892	-1.69933186745116	0	0.658	#N/A	0.797605677823691	-0.581035041788541	3.77585707780738	0
Pyrene (μg/kg)	s__Planctomycetaceae bacterium	p__Planctomycetes	Dodecaceria_sp._AMW23009	Annelida	-0.123032904148784	0.0219699288331787	-0.000882914	0.000521473	-0.0309943266312017	0.574895281926672	104.244086040006	0.00387923597274393	-0.0920385775175823	-0.0309943266312016	-0.147024666200286	-0.0368429634762669	0	0.638	0.036	0.748080996334768	0.147719617197774	4.60506069448431	0
Pyrene (μg/kg)	s__Planctomycetaceae bacterium	p__Planctomycetes	Polynoidae_HK03	Annelida	-0.147711015736767	0.00899038370704474	-0.000882914	0.000521473	-0.0313722094847725	0.557693522617252	131.766840121011	0.000283159866714529	-0.116338806251994	-0.0313722094847725	-0.181431004231429	-0.0573292265665153	0	0.484	0	0.787610901405753	0.391677909146128	1.82502819025402	0
Pyrene (μg/kg)	s__Anatilimnocola aggregata	p__Planctomycetes	Dodecaceria_sp._AMW23009	Annelida	-0.123032904148784	0.0219699288331787	-0.00019333	0.00283287	-0.0391715832479432	0.447678866367655	433.773043862067	0.00152561284485947	-0.0838613209008408	-0.0391715832479431	-0.122162912278881	-0.0365397509739615	0	0.452	0.046	0.681617015228927	0.0962837368689651	3.16851704303913	0
Pyrene (μg/kg)	s__Nitrospinaceae bacterium	p__Nitrospinae	Polynoidae_HK03	Annelida	-0.147711015736767	0.00899038370704474	0.00078403	2.38901e-05	0.00634725383547266	0.911221418223882	-196.495330399196	0.000139574445499771	-0.15405826957224	0.00634725383547265	-0.289232997741554	-0.079724801000743	0	0.874	0.004	1.04297075477962	0.508105371607359	2.31134575231301	0
Pyrene (μg/kg)	s__Planctomycetia bacterium 21-64-5	p__Planctomycetes	Polynoidae_HK03	Annelida	-0.147711015736767	0.00899038370704474	-0.000156083	0.000697639	-0.0434909738515945	0.430144464138028	667.72181361404	0.00101555130168312	-0.104220041885172	-0.0434909738515944	-0.173891795249224	-0.0473843702278717	0	0.394	0.002	0.70556716007492	0.303715698409751	1.76250003194361	0
Pyrene (μg/kg)	s__Planctomycetes bacterium CA13	p__Planctomycetes	Polynoidae_HK03	Annelida	-0.147711015736767	0.00899038370704474	-0.00017901	0.000870017	-0.0329604363029337	0.525227346404004	641.028434763145	0.000150990899587125	-0.114750579433833	-0.0329604363029338	-0.179978748241004	-0.0569340936327763	0	0.434	0.004	0.776858644302657	0.404696774027262	1.56535143931733	0
Pyrene (μg/kg)	s__Novipirellula artificiosorum	p__Planctomycetes	Polynoidae_HK03	Annelida	-0.147711015736767	0.00899038370704474	-0.000192437	0.00187417	-0.0416685855774657	0.413207386187726	551.050192530984	0.000150440092895838	-0.106042430159301	-0.0416685855774657	-0.182144612225556	-0.0442976565956302	0	0.35	0.008	0.717904684565147	0.328382036874014	1.53582943823586	0
Pyrene (μg/kg)	s__Nitrosopumilus sp.	p__Thaumarchaeota	Polynoidae_HK03	Annelida	-0.147711015736767	0.00899038370704474	0.000589818	2.37352e-05	-0.0246276244505196	0.692798813926316	-208.680286927595	0.00354939958824792	-0.123083391286247	-0.0246276244505196	-0.266909707317794	-0.0426137436224268	0	0.794	0.01	0.833271578780502	0.260642509471622	2.28835835561315	0
Lead (mg/kg)	s__Myxococcaceae bacterium	p__Proteobacteria	Bacillariophyta OTUsq858	Bacillariophyta	-0.00997389400056914	0.00746930031943318	-2.40599e-05	0.0268164	-0.00549323110884909	0.0941699472150381	186.229600140191	0.000483498674757865	-0.00448066289172012	-0.00549323110884911	-0.00795115817716953	-0.00211308523746252	0	0.158	0.008	0.449239072669551	0.168489284029246	1.67454122278158	0
Lead (mg/kg)	s__Myxococcaceae bacterium	p__Proteobacteria	Bacillariophyta OTUsq2741	Bacillariophyta	-0.00764868665789593	0.0221487405443676	-2.40599e-05	0.0268164	-0.00372026601161151	0.215346155939366	163.27677931137	0.000839762430163492	-0.00392842064628448	-0.00372026601161147	-0.00722103124317513	-0.00146367048257747	0	0.004	0	0.513607214152128	0.246648453423292	0.856717991567498	0
Lead (mg/kg)	s__Planctomycetes bacterium	p__Planctomycetes	Bacillariophyta OTUsq2741	Bacillariophyta	-0.00764868665789593	0.0221487405443676	-0.000166533	0.0224564	-0.00419692083172331	0.187105973198572	20.7271798072568	0.0056004794228538	-0.00345176582617268	-0.00419692083172335	-0.00734317486508811	-0.00101377728588488	0	0	0	0.451288695767042	0.205564954178794	0.765945784514191	0
Lead (mg/kg)	s__Acidimicrobiia bacterium	p__Actinobacteria	Syllis_gracilis_complex_lineage_1_PAC-2017	Annelida	-0.0102757832830872	0.00637258182597404	1.82984e-05	0.0235537	-0.00660379609756553	0.0661573144280886	-200.672433558189	0.00754672411992086	-0.00367198718552164	-0.00660379609756558	-0.00917383224777062	-0.00152776677852241	0	0.026	0	0.357343774616709	0.158163014378711	0.906911508722453	0
Iron (mg/kg)	s__Myxococcaceae bacterium	p__Proteobacteria	Bacillariophyta OTUsq2741	Bacillariophyta	-1.88323167332898e-05	0.00957694263721214	-7.61535e-08	0.000866236	-6.67292139833191e-06	0.357548780857236	159.669651923004	0.00266076610295816	-1.2159395334931e-05	-6.67292139833187e-06	-2.25640511454323e-05	-4.30858547221907e-06	0	0.22	0	0.645666462982448	0.188432120426325	1.31666020821561	0
Iron (mg/kg)	s__Lignipirellula cremea	p__Planctomycetes	Dodecaceria_sp._AMW23009	Annelida	-1.88880572056505e-05	0.0181473990421949	-8.12569e-08	0.000596282	-4.52469964009542e-06	0.572754691004449	176.764759687522	0.00192923818293019	-1.4363357565502e-05	-4.52469964007985e-06	-2.59344271573608e-05	-6.72994889035855e-06	0	0.638	0.004	0.760446530268729	0.303101694624704	3.83037595042433	0
Iron (mg/kg)	s__Planctomycetaceae bacterium	p__Planctomycetes	Dodecaceria_sp._AMW23009	Annelida	-1.88880572056505e-05	0.0181473990421949	-1.02993e-07	0.00888231	-8.6422531648462e-06	0.25504319205564	99.4804427329863	0.00270444135264911	-1.02458040408777e-05	-8.6422531648811e-06	-2.1910017493384e-05	-3.37991574071837e-06	0	0.346	0.002	0.542448803986038	0.162789835148968	3.15730767874582	0
Iron (mg/kg)	s__Anatilimnocola aggregata	p__Planctomycetes	Dodecaceria_sp._AMW23009	Annelida	-1.88880572056505e-05	0.0181473990421949	-2.97405e-08	0.001991	-6.08892226815133e-06	0.43312710831615	430.360466206686	0.00178232911973919	-1.27991349374639e-05	-6.08892226815093e-06	-2.41646364662444e-05	-5.33848236316555e-06	0	0.474	0.004	0.677631097689238	0.224372982963334	3.00023651736727	0
Iron (mg/kg)	s__Pirellula staleyi	p__Planctomycetes	Dodecaceria_sp._AMW23009	Annelida	-1.88880572056505e-05	0.0181473990421949	-3.25574e-08	0.000210685	-3.50814611515857e-06	0.672697728572903	472.393292140989	0.00252821014449202	-1.53799110905829e-05	-3.50814611516093e-06	-2.93023831348951e-05	-6.98649079181091e-06	0	0.672	0.01	0.814266439531213	0.295215329707617	4.02749789951148	0
Iron (mg/kg)	s__Blastopirellula sp.	p__Planctomycetes	Dodecaceria_sp._AMW23009	Annelida	-1.88880572056505e-05	0.0181473990421949	-4.3908e-08	0.00135079	-3.85220545096569e-06	0.605687038062728	342.439920105304	0.00031568815299752	-1.50358517546964e-05	-3.85220545105045e-06	-2.91224982937087e-05	-6.34352083755464e-06	0	0.626	0.01	0.796050731470445	0.232841620935139	4.35675446442487	0
Iron (mg/kg)	s__Nitrospinaceae bacterium	p__Nitrospinae	Dodecaceria_sp._AMW23009	Annelida	-1.88880572056505e-05	0.0181473990421949	1.03046e-07	0.000316395	-2.96783294744639e-06	0.711290991668538	-154.496992716522	0.00106697998462142	-1.59202242581777e-05	-2.96783294739811e-06	-3.54305329867107e-05	-4.74723633471275e-06	0	0.692	0.014	0.842872513827309	0.207089070687245	4.21654775760209	0
Iron (mg/kg)	s__Nitrospinaceae bacterium	p__Nitrospinae	Nematoda OTUsq1092	Nematoda	-1.72397318086987e-05	0.0451577284484636	1.03046e-07	0.000316395	-1.72783463823203e-06	0.848552249122193	-150.534403617464	0.00400983654305034	-1.55118971704366e-05	-1.72783463824832e-06	-3.3717759470267e-05	-5.47076770992933e-06	0	0.838	0.012	0.899776014070365	0.272447401315465	2.73941692411494	0
Indeno(1,2,3-cd)pyrene (μg/kg)	s__Planctomycetaceae bacterium	p__Planctomycetes	Polynoidae_HK03	Annelida	-0.0988270904275444	0.00703415743576474	-0.000469698	0.00594139	-0.0398743425180546	0.21763422842629	125.512138649604	0.000189852395553999	-0.0589527479094898	-0.0398743425180546	-0.110449609602856	-0.0291685624040906	0	0.036	0	0.59652416816532	0.267840433600931	0.977301588946294	0
Indeno(1,2,3-cd)pyrene (μg/kg)	s__Planctomycetia bacterium 21-64-5	p__Planctomycetes	Polynoidae_HK03	Annelida	-0.0988270904275444	0.00703415743576474	-8.72962e-05	0.00440472	-0.0425590293634907	0.209348187833904	644.565063746426	0.000764169741889199	-0.0562680610640537	-0.0425590293634906	-0.129275575162315	-0.0251458897808605	0	0.058	0	0.569358673017971	0.235233334014691	1.02009858124366	0
Indeno(1,2,3-cd)pyrene (μg/kg)	s__Planctomycetes bacterium CA13	p__Planctomycetes	Polynoidae_HK03	Annelida	-0.0988270904275444	0.00703415743576474	-8.56136e-05	0.0185112	-0.046524234826397	0.129820303540279	610.917310446099	6.94510997572126e-05	-0.0523028556011474	-0.046524234826397	-0.108005044919188	-0.0252600325021261	0	0.018	0	0.529236015902882	0.209472566756219	0.899341555882388	0
Copper (mg/kg)	s__Proteobacteria bacterium TMED72	p__Proteobacteria	Bacillariophyta OTUsq2741	Bacillariophyta	-0.01875515530134	0.00132812312049698	-5.08106e-05	0.00685383	-0.0126035915822152	0.0299191558821815	121.068442666446	0.0161463498641089	-0.00615156371912485	-0.0126035915822152	-0.0127284589280218	-0.00185781041073784	0	0	0	0.327993216813584	0.140057178182149	0.552450654903718	0
Copper (mg/kg)	s__Planctomycetaceae bacterium	p__Planctomycetes	Dodecaceria_sp._AMW23009	Annelida	-0.0212891971928117	0.000772488527662666	-0.00010069	0.0015015	-0.0130585123061439	0.0420019722129641	81.7427787314405	0.0122160531249363	-0.00823068488666785	-0.0130585123061438	-0.0181516315381308	-0.00283207239576122	0	0.116	0	0.386613211016099	0.126423887376981	1.28206779159587	0
Copper (mg/kg)	s__Planctomycetaceae bacterium	p__Planctomycetes	Syllidae_HK05	Annelida	-0.020118183170392	0.00288985311333009	-0.00010069	0.0015015	-0.00834398342243472	0.186218559697271	116.93508110073	0.000599664824895419	-0.0117741997479574	-0.0083439834224347	-0.0221065656942272	-0.00616164585388934	0	0.138	0	0.585251642667488	0.291300842939144	1.21613099289296	0
Copper (mg/kg)	s__Planctomycetaceae bacterium	p__Planctomycetes	Polynoidae_HK03	Annelida	-0.0252755128257136	0.000123869006953191	-0.00010069	0.0015015	-0.014668511366423	0.0170629811705372	105.343089333346	0.000988832496177681	-0.0106070014592907	-0.0146685113664229	-0.0197227474625591	-0.00498249197047491	0	0.018	0	0.419655242306295	0.193289032289147	0.827474405901772	0
Copper (mg/kg)	s__Caldilineae bacterium	p__Chloroflexi	Polynoidae_HK03	Annelida	-0.0252755128257136	0.000123869006953191	1.38492e-05	0.00991708	-0.0182818899175957	0.0037881858227923	-504.982902816822	0.0075560454036608	-0.00699362290811791	-0.0182818899175958	-0.0178671235624035	-0.00213796687942086	0	0.02	0	0.276695588981406	0.0843601559222754	0.772302570623612	0
Copper (mg/kg)	s__Phycisphaeraceae bacterium	p__Planctomycetes	Bacillariophyta OTUsq4882	Bacillariophyta	-0.0120698281340852	0.0201564452457558	-1.55384e-05	0.00220389	-0.00569269014064699	0.291006940719981	410.411171517792	0.0189496032632887	-0.00637713799343813	-0.00569269014064699	-0.0157111987551899	-0.00172106759437624	0	0.146	0	0.528353670209199	0.242052651730592	1.17394267731283	0
Copper (mg/kg)	s__Anatilimnocola aggregata	p__Planctomycetes	Dodecaceria_sp._AMW23009	Annelida	-0.0212891971928117	0.000772488527662666	-2.45498e-05	0.00195364	-0.0125544642003478	0.0444000961881456	355.796419446911	0.00573756480872772	-0.00873473299246374	-0.0125544642003478	-0.0171089358796209	-0.00319346310364131	0	0.098	0	0.410289449308735	0.12662543286558	1.2110971224762	0
Copper (mg/kg)	s__Planctomycetes bacterium	p__Planctomycetes	Dodecaceria_sp._AMW23009	Annelida	-0.0212891971928117	0.000772488527662666	-0.000461963	0.000206968	-0.00998536822961187	0.122830493769693	24.4691310823031	0.00364061343312689	-0.0113038289631997	-0.00998536822961198	-0.020987684795961	-0.00430366643436136	0	0.218	0	0.530965487370114	0.183323532253506	1.47992803039417	0
Copper (mg/kg)	s__Blastopirellula sp.	p__Planctomycetes	Dodecaceria_sp._AMW23009	Annelida	-0.0212891971928117	0.000772488527662666	-3.46278e-05	0.00232067	-0.0113163996869915	0.0555748611909286	287.999425185595	0.00100646983426271	-0.00997279750582009	-0.0113163996869916	-0.0186079493578255	-0.00433656216962319	0	0.102	0	0.468444038330738	0.185373597305285	1.23644364896325	0
Copper (mg/kg)	s__Alphaproteobacteria bacterium MarineAlpha12_Bin1	p__Proteobacteria	Platyhelminthes OTUsq10251	Platyhelminthes	-0.00901383311021865	0.0411684702346854	-1.5118e-05	0.0419757	-0.00488722616614086	0.237853993441215	272.95945547388	0.00478879342965122	-0.00412660694407778	-0.00488722616614086	-0.010673446190259	-0.00065897856431715	0	0.026	#N/A	0.45780822582566	0.194016162545925	0.90576247745383	0
Copper (mg/kg)	s__Acidimicrobiia bacterium	p__Actinobacteria	Syllis_gracilis_complex_lineage_1_PAC-2017	Annelida	-0.0237204711100293	0.000299813236079116	3.22318e-05	0.0279416	-0.0179978781132604	0.00400113298867644	-177.544712249417	0.0103112050003424	-0.00572259299676896	-0.0179978781132604	-0.0144748159763644	-0.00248008033089454	0	0.004	0	0.24125123696845	0.109690695811021	0.625422462557272	0
Copper (mg/kg)	s__Nitrospinaceae bacterium	p__Nitrospinae	Syllidae_HK05	Annelida	-0.020118183170392	0.00288985311333009	7.12425e-05	0.00337279	-0.00942167910074623	0.129674265613851	-150.14215185337	0.000648645059226963	-0.0106965040696458	-0.00942167910074621	-0.0245442306548835	-0.00494330288922417	0	0.148	0	0.531683401977762	0.265541000281028	1.24106080424738	0
Copper (mg/kg)	s__Nitrospinaceae bacterium	p__Nitrospinae	Polynoidae_HK03	Annelida	-0.0252755128257136	0.000123869006953191	7.12425e-05	0.00337279	-0.0147637627226431	0.0114980846354775	-147.548841186217	0.000279040022057195	-0.0105117501030705	-0.0147637627226431	-0.0240583114939632	-0.0050719613758136	0	0.032	0	0.415886719116399	0.219273522661651	0.9423284501229	0
Copper (mg/kg)	s__Planctomycetia bacterium 21-64-5	p__Planctomycetes	Syllidae_HK05	Annelida	-0.020118183170392	0.00288985311333009	-1.79542e-05	0.00171705	-0.0109671615507066	0.107579682532791	509.687205369839	0.00901214431553394	-0.00915102161968536	-0.0109671615507066	-0.0179555482262721	-0.00324245280539658	0	0.042	0	0.454863222100142	0.156182364336414	0.955297497460102	0
Copper (mg/kg)	s__Planctomycetia bacterium 21-64-5	p__Planctomycetes	Polynoidae_HK03	Annelida	-0.0252755128257136	0.000123869006953191	-1.79542e-05	0.00171705	-0.0157811068547221	0.0129909341486336	528.812786934245	0.00323348627952396	-0.00949440597099149	-0.0157811068547221	-0.0196476214782339	-0.00369036941337589	0	0.018	0	0.375636531549717	0.152642326231782	0.830125573820089	0
Copper (mg/kg)	s__Ardenticatenaceae bacterium	p__Chloroflexi	Syllidae_HK05	Annelida	-0.020118183170392	0.00288985311333009	3.605e-05	0.00114331	-0.0108575568322571	0.117108803507029	-256.882768193214	0.0115732247896604	-0.0092606263381349	-0.0108575568322571	-0.0185344969355915	-0.00407049759056765	0	0.04	0	0.460311264675421	0.212125107409274	0.968079064932448	0
Copper (mg/kg)	s__Deltaproteobacteria bacterium	p__Proteobacteria	Syllidae_HK05	Annelida	-0.020118183170392	0.00288985311333009	-0.000741211	0.000356922	-0.00599326263210144	0.34831478873748	19.0565444651717	0.000293876980889217	-0.0141249205382904	-0.00599326263210143	-0.0280339279088915	-0.00517645688161555	0	0.412	0	0.702097223126898	0.214216673860763	1.50959756347353	0
Copper (mg/kg)	s__Gammaproteobacteria bacterium SG8_11	p__Proteobacteria	Phyllodoce_HK01	Annelida	-0.019017484077725	0.00518231291599005	2.14124e-05	0.0270059	-0.0130138491611114	0.0479046267646574	-280.381532811041	0.0135428158216502	-0.00600363491661363	-0.0130138491611114	-0.0116561795021216	-0.00189610081604445	0	0.03	0.008	0.315690282272703	0.0927811337375499	0.790642680176767	0
Copper (mg/kg)	s__Gammaproteobacteria bacterium SG8_15	p__Proteobacteria	Amphipoda OTUsq425	Arthropoda	-0.0202371776668965	0.00153195342883449	3.685e-05	0.0260524	-0.0155812649657771	0.0143053449834091	-126.347744845248	0.0422846999746224	-0.00465591270111946	-0.015581264965777	-0.0105190186100573	-0.00207427247850785	0	0.002	0	0.230067293856667	0.11931924543235	0.492483854764651	0
Copper (mg/kg)	s__Gammaproteobacteria bacterium SG8_15	p__Proteobacteria	Bacillariophyta OTUsq4469	Bacillariophyta	-0.0185360972509567	0.00416168940507361	3.685e-05	0.0260524	-0.0136176727158562	0.0342356526102089	-133.471542121498	0.0363402114216403	-0.00491842453510048	-0.0136176727158562	-0.00977721514218855	-0.00230585451934614	0	0.01	0	0.265343047595773	0.132550372726569	0.564262745167943	0
Copper (mg/kg)	s__Gammaproteobacteria bacterium SG8_15	p__Proteobacteria	Polynoidae_HK03	Annelida	-0.0252755128257136	0.000123869006953191	3.685e-05	0.0260524	-0.0199897984844974	0.00174411245856887	-143.438704670789	0.0192392577402426	-0.0052857143412162	-0.0199897984844974	-0.0110992482419546	-0.00211852914866494	0	0.002	0	0.209123920755383	0.0764491209147255	0.43444451650521	0
Copper (mg/kg)	s__Gammaproteobacteria bacterium SG8_15	p__Proteobacteria	Syllis_gracilis_complex_lineage_1_PAC-2017	Annelida	-0.0237204711100293	0.000299813236079116	3.685e-05	0.0260524	-0.0183139597198987	0.00394736021648039	-146.716780462597	0.0175287354691081	-0.00540651139013067	-0.0183139597198987	-0.0109931925323984	-0.0024643774443219	0	0	0	0.227925970148406	0.114739450779515	0.455898145023468	0
Copper (mg/kg)	s__Gammaproteobacteria bacterium SG8_15	p__Proteobacteria	Phyllodoce_HK01	Annelida	-0.019017484077725	0.00518231291599005	3.685e-05	0.0260524	-0.0127926676048589	0.0504662815930363	-168.923168003791	0.010760498743086	-0.00622481647286613	-0.0127926676048589	-0.011340386392319	-0.00315553870203842	0	0.02	0.002	0.327320714318736	0.156435380927696	0.825297673794879	0
Copper (mg/kg)	s__Mariniblastus fucicola	p__Planctomycetes	Platyhelminthes OTUsq10251	Platyhelminthes	-0.00901383311021865	0.0411684702346854	-3.67979e-05	0.017891	-0.00388561585947523	0.348887793062835	139.361714303152	0.00269261371326123	-0.0051282172507434	-0.00388561585947524	-0.0129719473396297	-0.000489092235477699	0	0.086	#N/A	0.568927468263167	0.18437807196859	1.10828161877683	0
Cadmium (mg/kg)	s__Myxococcales bacterium	p__Proteobacteria	Syllidae_HK05	Annelida	-0.829711576451995	0.0497108701574385	-0.00642962	0.00464644	-0.125396367473856	0.744688328590401	109.542224899439	0.000279379429067347	-0.704315208978139	-0.125396367473856	-1.23374181351955	-0.260388894798996	0	0.744	#N/A	0.848867520916033	0.357840994440072	1.4976795070154	0
Cadmium (mg/kg)	s__Deltaproteobacteria bacterium	p__Proteobacteria	Syllidae_HK05	Annelida	-0.829711576451995	0.0497108701574385	-0.037673	0.00354556	-0.0227103223976809	0.950464907452876	21.4212207745399	3.51913994891794e-05	-0.807001254054315	-0.0227103223976808	-1.18054952133944	-0.430887742454102	0	0.904	#N/A	0.972628654291176	0.662489255703575	1.341146203923	0
Cadmium (mg/kg)	s__Candidatus Nitronauta litoralis	p__Nitrospinae	Syllidae_HK05	Annelida	-0.829711576451995	0.0497108701574385	0.0014935	0.0257299	-0.283516299399393	0.441801045041452	-365.715128127457	0.000248349142153196	-0.546195277052602	-0.283516299399393	-1.08399147870741	-0.223009644341695	0	0.134	#N/A	0.658295355342922	0.36395064504331	1.17355671264515	0
Cadmium (mg/kg)	s__Candidatus Nitronauta litoralis	p__Nitrospinae	Polynoidae_HK03	Annelida	-0.940339786645595	0.0273072585984241	0.0014935	0.0257299	-0.418713924629056	0.268459057128514	-349.264222846076	0.000532507886476267	-0.521625862016539	-0.418713924629056	-1.00053840833554	-0.218348240348514	0	0.052	#N/A	0.554720612085655	0.274699327500289	1.0008044717503	0
Benzo(k)fluoranthene (μg/kg)	s__Myxococcaceae bacterium	p__Proteobacteria	Eunicidae_HK01	Annelida	-0.13373210852382	0.0337890073888128	-0.000691851	1.32429e-05	0.0309738687193685	0.652468841172654	238.065794331304	0.000725710185203775	-0.164705977243188	0.0309738687193685	-0.272630043090033	-0.0677654307999767	0	0.77	0.016	1.23161130906608	0.31947041282712	5.58309284533848	0
Benzo(k)fluoranthene (μg/kg)	s__Myxococcaceae bacterium	p__Proteobacteria	Bacillariophyta OTUsq858	Bacillariophyta	-0.144413586840419	0.0172260495309947	-0.000691851	1.32429e-05	0.00926713864873966	0.88851201258443	222.129910519083	0.00099592899443211	-0.153680725489158	0.00926713864873967	-0.233199323605847	-0.0803957874204107	0	0.982	0.01	1.06417082250703	0.367701875176437	4.51706044452899	0
Benzo(k)fluoranthene (μg/kg)	s__Myxococcaceae bacterium	p__Proteobacteria	Bacillariophyta OTUsq2741	Bacillariophyta	-0.138645588549455	0.00918116003435696	-0.000691851	1.32429e-05	-0.0199498802730717	0.738991679941462	171.562614469127	0.00414866944007492	-0.118695708276384	-0.0199498802730717	-0.199800007673814	-0.0410421376512114	0	0.58	0	0.856108798831666	0.321710951839494	1.51868515971279	0
Benzo(k)fluoranthene (μg/kg)	s__Lignipirellula cremea	p__Planctomycetes	Bacillariophyta OTUsq858	Bacillariophyta	-0.144413586840419	0.0172260495309947	-0.000610189	0.000404456	-0.0385091284440947	0.538862035705047	173.560199398758	0.00391001306476881	-0.105904458396324	-0.0385091284440947	-0.165834800886796	-0.0517556325043491	0	0.552	0.006	0.733341375374545	0.251525721367146	3.27211877656038	0
Benzo(k)fluoranthene (μg/kg)	s__Lignipirellula cremea	p__Planctomycetes	Dodecaceria_sp._AMW23009	Annelida	-0.141850032044435	0.0151991140460524	-0.000610189	0.000404456	-0.0347154790306384	0.558754656383224	175.576124604559	0.00224570993480783	-0.107134553013797	-0.0347154790306384	-0.163298799799426	-0.0542421902739099	0	0.546	0.022	0.755266329303587	0.250604747619445	2.91534379462383	0
Benzo(k)fluoranthene (μg/kg)	s__Planctomycetaceae bacterium	p__Planctomycetes	Dodecaceria_sp._AMW23009	Annelida	-0.141850032044435	0.0151991140460524	-0.000980521	0.000405358	-0.0423858275008943	0.4852535442206	101.440135353981	0.00498311975402078	-0.0994642045435406	-0.0423858275008943	-0.182200032214694	-0.0405330867571115	0	0.552	0.018	0.701192682934207	0.210858862920134	3.51181532414777	0
Benzo(k)fluoranthene (μg/kg)	s__Planctomycetaceae bacterium	p__Planctomycetes	Polynoidae_HK03	Annelida	-0.19953001495407	0.000884304062373965	-0.000980521	0.000405358	-0.08630483582524	0.137262566713755	115.47448199095	0.00094331555960287	-0.11322517912883	-0.0863048358252401	-0.192926296752911	-0.0562174757683336	0	0.052	0	0.567459382764509	0.262199096259432	1.00019082979294	0
Benzo(k)fluoranthene (μg/kg)	s__Phycisphaeraceae bacterium	p__Planctomycetes	Bacillariophyta OTUsq858	Bacillariophyta	-0.144413586840419	0.0172260495309947	-0.000119163	0.00951121	-0.0576193148505779	0.293799808645169	728.368833716515	0.000544586211832404	-0.0867942719898408	-0.0576193148505779	-0.152151843521002	-0.0516383594254723	0	0.352	0.014	0.601011815361605	0.26920122127791	2.13064256255519	0
Benzo(k)fluoranthene (μg/kg)	s__Acidobacteria bacterium Mor1	p__Acidobacteria	Eunicidae_HK01	Annelida	-0.13373210852382	0.0337890073888128	-0.000345119	0.0128518	-0.0485025924288063	0.398044817037137	246.956861649939	0.000733428589775511	-0.0852295160950134	-0.0485025924288063	-0.169044705567319	-0.0342732589689775	0	0.382	0.036	0.637315279298335	0.169986395093126	2.90384200566382	0
Benzo(k)fluoranthene (μg/kg)	s__Anatilimnocola aggregata	p__Planctomycetes	Bacillariophyta OTUsq858	Bacillariophyta	-0.144413586840419	0.0172260495309947	-0.000235958	0.000688461	-0.0430390807679578	0.485673798202686	429.628613454573	0.00370531845975091	-0.101374506072461	-0.0430390807679578	-0.166195342966835	-0.0551834347534883	0	0.492	0.006	0.701973465865665	0.257039990244585	2.98901343611339	0
Benzo(k)fluoranthene (μg/kg)	s__Anatilimnocola aggregata	p__Planctomycetes	Dodecaceria_sp._AMW23009	Annelida	-0.141850032044435	0.0151991140460524	-0.000235958	0.000688461	-0.0399558592800578	0.495383179861262	431.830978614774	0.00228024471329398	-0.101894172764377	-0.0399558592800578	-0.164998399839892	-0.0483924482786488	0	0.492	0.016	0.718323226972966	0.225985475577533	3.30197368796527	0
Benzo(k)fluoranthene (μg/kg)	s__Planctomycetes bacterium	p__Planctomycetes	Bacillariophyta OTUsq858	Bacillariophyta	-0.144413586840419	0.0172260495309947	-0.00349277	0.00219203	-0.0567438536547567	0.347994536318809	25.1003220084995	0.00484857289996557	-0.0876697331856619	-0.0567438536547567	-0.153731032816986	-0.0354455413740782	0	0.334	0.016	0.607073995624384	0.140834162340727	2.46184425773992	0
Benzo(k)fluoranthene (μg/kg)	s__Planctomycetes bacterium	p__Planctomycetes	Dodecaceria_sp._AMW23009	Annelida	-0.141850032044435	0.0151991140460524	-0.00349277	0.00219203	-0.0414117187588584	0.449067095798808	28.75603602123	0.00056050093802901	-0.100438313285576	-0.0414117187588583	-0.166608754484333	-0.0470365238213734	0	0.488	0.012	0.708059856159313	0.220384396377556	2.79869780054031	0
Benzo(k)fluoranthene (μg/kg)	s__Pirellula staleyi	p__Planctomycetes	Dodecaceria_sp._AMW23009	Annelida	-0.141850032044435	0.0151991140460524	-0.000250779	7.96749e-05	-0.0227832048925792	0.715400696578157	474.787332416996	0.00305875874421522	-0.119066827151856	-0.0227832048925793	-0.197282974161718	-0.0498891738894793	0	0.65	0.028	0.839385267918428	0.260691847789664	4.10017633149909	0
Benzo(k)fluoranthene (μg/kg)	s__Blastopirellula sp.	p__Planctomycetes	Bacillariophyta OTUsq858	Bacillariophyta	-0.144413586840419	0.0172260495309947	-0.000334091	0.000804604	-0.0486887980623099	0.434060376248594	286.522849502996	0.00566833259910561	-0.0957247887781088	-0.0486887980623099	-0.155272865928026	-0.0459007719758829	0	0.4	0.006	0.662851680873265	0.202109372167253	2.7100997577498	0
Benzo(k)fluoranthene (μg/kg)	s__Blastopirellula sp.	p__Planctomycetes	Dodecaceria_sp._AMW23009	Annelida	-0.141850032044435	0.0151991140460524	-0.000334091	0.000804604	-0.0275511314851972	0.619170586187983	342.118766740823	0.00037497651845698	-0.114298900559238	-0.0275511314851973	-0.173920656044375	-0.0595750452471861	0	0.606	0.014	0.80577282156294	0.286728741719627	3.87689714059392	0
Benzo(k)fluoranthene (μg/kg)	s__Nitrospinaceae bacterium	p__Nitrospinae	Polynoidae_HK03	Annelida	-0.19953001495407	0.000884304062373965	0.000925038	2.79706e-06	-0.0392548129467954	0.551121190062014	-173.263438986934	0.00104744175285676	-0.160275202007274	-0.0392548129467954	-0.299439418069045	-0.0832279379255546	0	0.49	0	0.803263619481853	0.414535051274956	1.56554288636281	0
Benzo(k)fluoranthene (μg/kg)	s__Planctomycetia bacterium 21-64-5	p__Planctomycetes	Polynoidae_HK03	Annelida	-0.19953001495407	0.000884304062373965	-0.000174289	0.000504789	-0.0985270574671107	0.0996876473281772	579.514806734625	0.00304567839559081	-0.101002957486959	-0.0985270574671107	-0.1811259850022	-0.0507483325316124	0	0.04	0	0.506204329760658	0.222768701484743	0.958234368787949	0
Benzo(k)fluoranthene (μg/kg)	s__Candidatus Nitronauta litoralis	p__Nitrospinae	Polynoidae_HK03	Annelida	-0.19953001495407	0.000884304062373965	0.00023486	0.0164877	-0.128364490888378	0.0185387636613662	-303.01240622215	0.0013201593196723	-0.0711655240656919	-0.128364490888378	-0.236550614204443	-0.0200668314765739	0	0.024	0	0.356665758192188	0.117523086829979	0.827996068314975	0
Benzo(k)fluoranthene (μg/kg)	s__Planctomycetes bacterium CA13	p__Planctomycetes	Dodecaceria_sp._AMW23009	Annelida	-0.141850032044435	0.0151991140460524	-0.000181781	0.00224019	-0.0612798356071229	0.297937192092266	443.226327468511	0.00729896141726051	-0.080570196437312	-0.0612798356071229	-0.153955820334722	-0.0277456911499022	0	0.352	0.02	0.567995616751592	0.144817582080328	2.8069885928896	0
Benzo(k)fluoranthene (μg/kg)	s__Planctomycetes bacterium CA13	p__Planctomycetes	Polynoidae_HK03	Annelida	-0.19953001495407	0.000884304062373965	-0.000181781	0.00224019	-0.0967501073969998	0.0740397349080158	565.404615831081	0.000304888391970571	-0.10277990755707	-0.0967501073969997	-0.177062247792424	-0.0514156297721798	0	0.026	0	0.515110007788698	0.221587352919381	0.906876930779642	0
Benzo(k)fluoranthene (μg/kg)	s__Novipirellula artificiosorum	p__Planctomycetes	Polynoidae_HK03	Annelida	-0.19953001495407	0.000884304062373965	-0.000181999	0.00827721	-0.109673977784944	0.0351364676052654	493.717191236897	0.000180000848861291	-0.0898560371691255	-0.109673977784944	-0.173381202098203	-0.0355728838175328	0	0.004	0	0.45033844752535	0.181844672775259	0.817403096558427	0
Benzo(ghi)perylene (μg/kg)	s__Acidimicrobiia bacterium	p__Actinobacteria	Syllis_gracilis_complex_lineage_1_PAC-2017	Annelida	-0.0550799578665135	0.00208531263294873	0.000117862	0.00176641	-0.0339246733775176	0.0671131218141776	-179.491384517384	0.02334806339028	-0.0211552844889959	-0.0339246733775176	-0.0422645963686119	-0.0078422865348951	0	0.038	0	0.384083163975285	0.128684923942059	0.938208653690612	0
Benzo(b)fluoranthene (μg/kg)	s__Myxococcaceae bacterium	p__Proteobacteria	Bacillariophyta OTUsq858	Bacillariophyta	-0.108965935509957	0.00838156117816167	-0.000522724	6.90556e-07	0.00854529894753082	0.862536552349104	224.805415194456	0.00194028743641172	-0.117511234457487	0.00854529894753086	-0.203171474131876	-0.0576945774611059	0	0.88	0.002	1.07842174627822	0.44713371742416	4.57837905961404	0
Benzo(b)fluoranthene (μg/kg)	s__Lignipirellula cremea	p__Planctomycetes	Bacillariophyta OTUsq858	Bacillariophyta	-0.108965935509957	0.00838156117816167	-0.00049924	1.05106e-05	-0.0223535257859271	0.639277029217736	173.488638777362	0.00849012422787227	-0.0866124097240294	-0.0223535257859271	-0.144593532699475	-0.0379541299888963	0	0.568	0.004	0.79485767105735	0.300554827501852	3.34572418111221	0
Benzo(b)fluoranthene (μg/kg)	s__Planctomycetaceae bacterium	p__Planctomycetes	Dodecaceria_sp._AMW23009	Annelida	-0.108359446072981	0.00642755283741087	-0.000757564	4.3859e-05	-0.0349665171871254	0.430401987997643	96.8802159500027	0.0105978150713049	-0.0733929288858555	-0.0349665171871254	-0.152060882979926	-0.0240122579953476	0	0.492	0	0.677309930473665	0.221181271816875	2.69637655403093	0
Benzo(b)fluoranthene (μg/kg)	s__Planctomycetaceae bacterium	p__Planctomycetes	Syllidae_HK05	Annelida	-0.0852117658950773	0.0461421322486946	-0.000757564	4.3859e-05	0.0312530257843231	0.465873578097939	153.735984375559	9.07336965508657e-05	-0.1164647916794	0.0312530257843231	-0.171182271319271	-0.0758006093876335	0	0.568	0.044	1.36676890164212	0.433598212069159	6.07662391217688	0
Benzo(b)fluoranthene (μg/kg)	s__Planctomycetaceae bacterium	p__Planctomycetes	Polynoidae_HK03	Annelida	-0.140705549378348	0.000616171669375635	-0.000757564	4.3859e-05	-0.0534573826623474	0.210032912216347	115.16942246349	0.00189719115554797	-0.0872481667160008	-0.0534573826623474	-0.166035829486642	-0.0439836639712338	0	0.144	0	0.620076230834337	0.287749143381663	1.16693145039806	0
Benzo(b)fluoranthene (μg/kg)	s__Phycisphaeraceae bacterium	p__Planctomycetes	Bacillariophyta OTUsq858	Bacillariophyta	-0.108965935509957	0.00838156117816167	-0.000101185	0.000986914	-0.0364328924352335	0.364335892966524	716.836007975041	0.00123539643096608	-0.0725330430747231	-0.0364328924352335	-0.132997974160761	-0.0451876007338432	0	0.392	0.002	0.665648789553094	0.33028171048505	2.07769497504438	0
Benzo(b)fluoranthene (μg/kg)	s__Acidobacteria bacterium Mor1	p__Acidobacteria	Eunicidae_HK01	Annelida	-0.102698877994542	0.0168476892531283	-0.000268232	0.00438202	-0.0382945923936363	0.344886457676198	240.106350117039	0.00125451724329245	-0.0644042856009053	-0.0382945923936363	-0.120581646506858	-0.0295603433529735	0	0.334	0.008	0.62711771402535	0.218084829064752	1.95321632654364	0
Benzo(b)fluoranthene (μg/kg)	s__Anatilimnocola aggregata	p__Planctomycetes	Bacillariophyta OTUsq858	Bacillariophyta	-0.108965935509957	0.00838156117816167	-0.000190366	3.57426e-05	-0.0284200070634615	0.537232311203596	423.111620405793	0.00780639512853009	-0.0805459284464952	-0.0284200070634615	-0.148022936695488	-0.0332528357992253	0	0.518	0.004	0.739184480631889	0.266361131379677	2.91778933746393	0
Benzo(b)fluoranthene (μg/kg)	s__Anatilimnocola aggregata	p__Planctomycetes	Dodecaceria_sp._AMW23009	Annelida	-0.108359446072981	0.00642755283741087	-0.000190366	3.57426e-05	-0.0278953023816194	0.523388247085891	422.682001169458	0.00533425417948241	-0.0804641436913616	-0.0278953023816194	-0.146683252716776	-0.0347214384684146	0	0.552	0.004	0.742566952927835	0.26715969483541	2.59857392584577	0
Benzo(b)fluoranthene (μg/kg)	s__Myxococcales bacterium	p__Proteobacteria	Syllidae_HK05	Annelida	-0.0852117658950773	0.0461421322486946	-0.000669324	0.00345874	-0.0117703910483196	0.764334445848105	109.724670976022	0.00030071102009201	-0.0734413748467578	-0.0117703910483196	-0.148192640200345	-0.0278086611607341	0	0.734	0.042	0.861868945858807	0.18169439076808	3.35656468973059	0
Benzo(b)fluoranthene (μg/kg)	s__Blastopirellula sp.	p__Planctomycetes	Dodecaceria_sp._AMW23009	Annelida	-0.108359446072981	0.00642755283741087	-0.00026851	4.97925e-05	-0.0166665184690047	0.685477010298021	341.48850681396	0.000872375768306616	-0.0916929276039761	-0.0166665184690047	-0.152066798798702	-0.0463512244854431	0	0.62	0.002	0.846192288046769	0.361896240680758	2.69492596282879	0
Benzo(b)fluoranthene (μg/kg)	s__Nitrospinaceae bacterium	p__Nitrospinae	Syllidae_HK05	Annelida	-0.0852117658950773	0.0461421322486946	0.000623814	5.15761e-06	0.0486143722028496	0.28781496407223	-214.528816380621	9.5519237293266e-05	-0.133826138097927	0.0486143722028496	-0.197676566003962	-0.0786301777626642	0	0.354	0.048	1.57051243677674	0.332623306349433	7.20587015957217	0
Benzo(b)fluoranthene (μg/kg)	s__Nitrospinaceae bacterium	p__Nitrospinae	Polynoidae_HK03	Annelida	-0.140705549378348	0.000616171669375635	0.000623814	5.15761e-06	-0.0368128130799041	0.40732376260105	-166.544339285499	0.00124546078307055	-0.103892736298444	-0.0368128130799041	-0.189190229344025	-0.0494354928523205	0	0.372	0	0.738369856465882	0.36114558479203	1.47580436245582	0
Benzo(b)fluoranthene (μg/kg)	s__Planctomycetia bacterium 21-64-5	p__Planctomycetes	Syllidae_HK05	Annelida	-0.0852117658950773	0.0461421322486946	-0.000131165	0.000103145	0.00231777968559645	0.959664806778672	667.326265404794	0.00271416453734802	-0.0875295455806738	0.00231777968559643	-0.137366145904712	-0.0436282944202993	0	0.982	0.056	1.0272002306401	-1.16284973723429	5.03534559020979	0
Benzo(b)fluoranthene (μg/kg)	s__Mariniblastus fucicola	p__Planctomycetes	Bacillariophyta OTUsq858	Bacillariophyta	-0.108965935509957	0.00838156117816167	-0.000291745	0.00153971	-0.0521369065026847	0.216833680606068	194.78981033779	0.00992863672552946	-0.0568290290072718	-0.0521369065026847	-0.0935388885187473	-0.0251721002891806	0	0.19	0.002	0.521530226316271	0.175978915163577	1.67846174636022	0
Benzo(b)fluoranthene (μg/kg)	s__Planctomycetes bacterium CA13	p__Planctomycetes	Syllidae_HK05	Annelida	-0.0852117658950773	0.0461421322486946	-0.000123732	0.00253019	-0.00355798039122582	0.92566273283091	659.925419476001	8.0985406942109e-05	-0.0816537855038515	-0.00355798039122589	-0.127436354488633	-0.0459118156571252	0	0.914	0.042	0.958245432965127	0.280629376207744	4.68245406526343	0
Benzo(b)fluoranthene (μg/kg)	s__Planctomycetes bacterium CA13	p__Planctomycetes	Polynoidae_HK03	Annelida	-0.140705549378348	0.000616171669375635	-0.000123732	0.00253019	-0.0718026892051534	0.0521603057272609	556.872515123589	0.000316813247490843	-0.0689028601731949	-0.0718026892051534	-0.117220713022153	-0.0330932596417262	0	0.018	0	0.489695399205041	0.218742586771242	0.898197478239848	0
Benzo(b)fluoranthene (μg/kg)	s__Novipirellula artificiosorum	p__Planctomycetes	Syllidae_HK05	Annelida	-0.0852117658950773	0.0461421322486946	-0.000119452	0.0121625	-0.0106285625278746	0.752273800114821	624.375900047061	4.1895489546678e-06	-0.0745832033672027	-0.0106285625278746	-0.12479913421485	-0.0335117629112189	0	0.792	0.042	0.87526883856671	0.309576680930319	4.0009345650437	0
Benzo(b)fluoranthene (μg/kg)	s__Nitrospina gracilis	p__Nitrospinae	Polynoidae_HK03	Annelida	-0.140705549378348	0.000616171669375635	0.000118848	0.0214512	-0.108379556667697	0.00766099914449781	-271.993951913183	0.0315210051934617	-0.0323259927106517	-0.108379556667696	-0.075550979892475	-0.0117494054728291	0	0.004	0	0.229742130665573	0.0862818081166646	0.489185754982768	0
Benzo(a)pyrene (μg/kg)	s__Myxococcaceae bacterium	p__Proteobacteria	Bacillariophyta OTUsq858	Bacillariophyta	-0.0572221258886769	0.0379965679693464	-0.000294214	5.33286e-05	0.0103743698134595	0.7171235328525	229.753172379998	0.000458851644568456	-0.0675964957021365	0.0103743698134595	-0.108951660591059	-0.0376012812370975	0	0.864	0.034	1.18129997186128	0.305086825889679	6.70460809228046	0
Benzo(a)pyrene (μg/kg)	s__Proteobacteria bacterium TMED72	p__Proteobacteria	Bacillariophyta OTUsq858	Bacillariophyta	-0.0572221258886769	0.0379965679693464	-0.000284645	5.82924e-05	0.00381186038143162	0.897595721128936	214.421518649163	0.00175570841068181	-0.0610339862701086	0.00381186038143164	-0.0944446153681406	-0.0276109364472604	0	0.988	0.032	1.06661514793853	0.23144467401382	5.23539266169043	0
Benzo(a)pyrene (μg/kg)	s__Lignipirellula cremea	p__Planctomycetes	Dodecaceria_sp._AMW23009	Annelida	-0.0559216230275707	0.0355101488283496	-0.000275184	0.000397079	-0.00409329470012222	0.878711500091482	188.340830256072	0.00122727486394359	-0.0518283283274483	-0.00409329470012222	-0.0846302831305226	-0.0277182621605371	0	0.812	0.042	0.926803006091148	0.238339160874544	5.99591650237249	0
Benzo(a)pyrene (μg/kg)	s__Planctomycetaceae bacterium	p__Planctomycetes	Dodecaceria_sp._AMW23009	Annelida	-0.0559216230275707	0.0355101488283496	-0.000433776	0.000539013	-0.00879951670960567	0.746552599410259	108.63246235875	0.00280033049906247	-0.0471221063179651	-0.00879951670960565	-0.100722537007351	-0.0204453828210158	0	0.774	0.044	0.84264554150606	0.141292113370433	5.18079953345695	0
Benzo(a)pyrene (μg/kg)	s__Planctomycetaceae bacterium	p__Planctomycetes	Polynoidae_HK03	Annelida	-0.0771631697589734	0.00526194646146563	-0.000433776	0.000539013	-0.0218831963463817	0.404557572444627	127.439117224831	0.000386770088610428	-0.0552799734125918	-0.0218831963463817	-0.108733597206192	-0.0295908412012192	0	0.182	0	0.716403610495319	0.367938998298787	1.21775110622171	0
Benzo(a)pyrene (μg/kg)	s__Phycisphaeraceae bacterium	p__Planctomycetes	Bacillariophyta OTUsq858	Bacillariophyta	-0.0572221258886769	0.0379965679693464	-5.48914e-05	0.00785974	-0.0153913713519479	0.537803783439645	762.063253702643	0.000393576237158503	-0.041830754536729	-0.015391371351948	-0.0761109730450252	-0.0247981131598596	0	0.62	0.038	0.731024125494897	0.212334879299191	3.20619617277584	0
Benzo(a)pyrene (μg/kg)	s__Anatilimnocola aggregata	p__Planctomycetes	Bacillariophyta OTUsq858	Bacillariophyta	-0.0572221258886769	0.0379965679693464	-0.000104926	0.000830178	-0.00927752619724777	0.738094184965408	456.93801935654	0.00219709920112416	-0.0479445996914291	-0.00927752619724779	-0.0838982862732646	-0.0241285148643963	0	0.712	0.026	0.837868201274157	0.264140298175294	4.62428182886996	0
Benzo(a)pyrene (μg/kg)	s__Anatilimnocola aggregata	p__Planctomycetes	Dodecaceria_sp._AMW23009	Annelida	-0.0559216230275707	0.0355101488283496	-0.000104926	0.000830178	-0.00769831079165821	0.770100444065227	459.594300957923	0.0012877612602897	-0.0482233122359124	-0.00769831079165824	-0.083231272131666	-0.0255727585516176	0	0.75	0.052	0.862337493533355	-0.764809515851124	5.37262983252398	0
Benzo(a)pyrene (μg/kg)	s__Planctomycetes bacterium	p__Planctomycetes	Dodecaceria_sp._AMW23009	Annelida	-0.0559216230275707	0.0355101488283496	-0.0015462	0.00267924	-0.00921354268051328	0.707920571279556	30.2082225198103	0.000328470323901602	-0.0467080803470573	-0.00921354268051333	-0.0763831004338127	-0.0255103290128277	0	0.672	0.046	0.835241858485208	0.160729111141189	4.24605795922946	0
Benzo(a)pyrene (μg/kg)	s__Nitrospinaceae bacterium	p__Nitrospinae	Polynoidae_HK03	Annelida	-0.0771631697589734	0.00526194646146563	0.000383467	2.80759e-05	-0.00509789761477191	0.85501565832044	-187.930618147106	0.000226927451368441	-0.0720652721442015	-0.00509789761477185	-0.144398795093692	-0.0352277732162089	0	0.746	0	0.933933538102496	0.470571198884715	1.69686231028129	0
Benzo(a)pyrene (μg/kg)	s__Planctomycetia bacterium 21-64-5	p__Planctomycetes	Dodecaceria_sp._AMW23009	Annelida	-0.0559216230275707	0.0355101488283496	-7.45441e-05	0.00107209	-0.0141455249705171	0.602745298312479	560.42124813273	0.00495626586118532	-0.0417760980570536	-0.0141455249705171	-0.0939390465232225	-0.0157745045723183	0	0.61	0.054	0.747047310062102	-0.738186923954749	5.36615917750453	0
Benzo(a)pyrene (μg/kg)	s__Planctomycetia bacterium 21-64-5	p__Planctomycetes	Polynoidae_HK03	Annelida	-0.0771631697589734	0.00526194646146563	-7.45441e-05	0.00107209	-0.0293192314580497	0.272411887448295	641.820583185411	0.00122863946506517	-0.0478439383009238	-0.0293192314580497	-0.0919222511327393	-0.0238676737722275	0	0.128	0	0.620035937486354	0.293598852693822	1.10742846395114	0
Benzo(a)pyrene (μg/kg)	s__Rubinisphaera sp. JC658	p__Planctomycetes	Bacillariophyta OTUsq858	Bacillariophyta	-0.0572221258886769	0.0379965679693464	-7.5926e-05	0.00328595	-0.017589362014044	0.517247346717937	521.991841562508	0.00354970313352016	-0.039632763874633	-0.017589362014044	-0.0875383897660579	-0.0122173082278749	0	0.582	0.028	0.692612573530328	0.118899776694524	4.16961323278472	0
Benzo(a)pyrene (μg/kg)	s__Planctomycetes bacterium CA13	p__Planctomycetes	Dodecaceria_sp._AMW23009	Annelida	-0.0559216230275707	0.0355101488283496	-7.7209e-05	0.00425736	-0.0196767975866229	0.452220329603443	469.43761285492	0.00440295548092551	-0.0362448254409478	-0.0196767975866229	-0.0750829994774583	-0.0120944725146606	0	0.544	0.058	0.648136149823087	-1.87611705865184	5.48249548265128	0
Benzo(a)anthracene (μg/kg)	s__Proteobacteria bacterium TMED72	p__Proteobacteria	Terebellidae_HK04	Annelida	-0.212678936605317	0.0273004546371854	-0.00083747	0.000878119	-0.053091544298908	0.586769378039116	190.558879165641	0.00340237758551598	-0.159587392306409	-0.053091544298908	-0.279214637850736	-0.0684135196084369	0	0.228	#N/A	0.750367642671481	0.270702084886508	1.20959547656134	0
Benzo(a)anthracene (μg/kg)	s__Lignipirellula cremea	p__Planctomycetes	Dodecaceria_sp._AMW23009	Annelida	-0.21881390593047	0.0155180699842177	-0.000865474	0.00141392	-0.0697013123252176	0.431604161975664	172.290028325504	0.00189418419626272	-0.149112593605253	-0.0697013123252177	-0.245939658389741	-0.0780267538306816	0	0.478	0.026	0.681458488532417	0.180410586232444	3.28971453438466	0
Benzo(a)anthracene (μg/kg)	s__Planctomycetaceae bacterium	p__Planctomycetes	Dodecaceria_sp._AMW23009	Annelida	-0.21881390593047	0.0155180699842177	-0.00132221	0.00260748	-0.0875312467490486	0.325730156979204	99.290100782349	0.00375201749736114	-0.131282659181422	-0.0875312467490487	-0.275099168398864	-0.0530510043667723	0	0.434	0.018	0.599974021866497	0.16972593777802	3.94658573915715	0
Benzo(a)anthracene (μg/kg)	s__Planctomycetaceae bacterium	p__Planctomycetes	Polynoidae_HK03	Annelida	-0.225971370143149	0.0192112664769498	-0.00132221	0.00260748	-0.0493020320434755	0.569496601968483	133.616400630845	0.00014295207722656	-0.176669338099674	-0.0493020320434756	-0.401667624051134	-0.0959160192405247	0	0.4	0	0.781821776748782	0.403869178702762	1.28714440130621	0
Benzo(a)anthracene (μg/kg)	s__Phycisphaeraceae bacterium	p__Planctomycetes	Dodecaceria_sp._AMW23009	Annelida	-0.21881390593047	0.0155180699842177	-0.000150511	0.0373657	-0.146495933322819	0.0961566099834001	480.48306843594	0.0191809896658404	-0.0723179726076514	-0.146495933322819	-0.19769849514252	-0.0139762911873984	0	0.154	#N/A	0.330499893505996	0.0391745982002603	1.68992029232272	0
Benzo(a)anthracene (μg/kg)	s__Anatilimnocola aggregata	p__Planctomycetes	Dodecaceria_sp._AMW23009	Annelida	-0.21881390593047	0.0155180699842177	-0.00033407	0.00220929	-0.0767391566263876	0.38146531168909	425.284691621899	0.00189772141308458	-0.142074749304083	-0.0767391566263876	-0.247983718417688	-0.0721843481527812	0	0.42	0.028	0.649294882333612	0.192618718224164	2.73564525268978	0
Benzo(a)anthracene (μg/kg)	s__Planctomycetes bacterium	p__Planctomycetes	Dodecaceria_sp._AMW23009	Annelida	-0.21881390593047	0.0155180699842177	-0.00484346	0.0067992	-0.0814430291220774	0.319980674597997	28.3621623843072	0.000439883681691866	-0.137370876808393	-0.0814430291220774	-0.222322035674643	-0.068163641346897	0	0.35	0.03	0.627797745414057	0.145054852452654	2.67097401834486	0
Benzo(a)anthracene (μg/kg)	s__Blastopirellula sp.	p__Planctomycetes	Dodecaceria_sp._AMW23009	Annelida	-0.21881390593047	0.0155180699842177	-0.000513137	0.000890764	-0.0433852593508815	0.611901234894696	341.874820394205	0.000365880979132888	-0.175428646579589	-0.0433852593508814	-0.285527630816764	-0.103613372012977	0	0.658	#N/A	0.801725310069336	0.243649921329837	3.58277880147256	0
Benzo(a)anthracene (μg/kg)	s__Blastopirellula sp.	p__Planctomycetes	Polynoidae_HK03	Annelida	-0.225971370143149	0.0192112664769498	-0.000513137	0.000890764	-0.0553874668493856	0.560693447850235	332.433399206782	0.00147987228011883	-0.170583903293763	-0.0553874668493856	-0.303307514970084	-0.0863988698478927	0	0.246	0	0.754891662539823	0.332911919202117	1.19506620082072	0
Benzo(a)anthracene (μg/kg)	s__Nitrospinaceae bacterium	p__Nitrospinae	Polynoidae_HK03	Annelida	-0.225971370143149	0.0192112664769498	0.00132602	2.37307e-05	0.0507522917831298	0.597339552488897	-208.687356164705	6.07433513984802e-05	-0.276723661926279	0.0507522917831298	-0.857822171473255	-0.123149082973759	0	0.574	0	1.22459611476878	0.597908895847669	2.53910541813039	0
Benzo(a)anthracene (μg/kg)	s__Nitrospinaceae bacterium	p__Nitrospinae	Nematoda OTUsq1092	Nematoda	-0.225971370143149	0.0192112664769497	0.00132602	2.37307e-05	-0.0325390607722671	0.767397593396786	-145.874324437773	0.0086040930139668	-0.193432309370882	-0.0325390607722671	-0.506000544667837	-0.071465589887567	0	0.732	0	0.856003613415035	0.330768305934473	1.82938226635429	0
Benzo(a)anthracene (μg/kg)	s__Planctomycetia bacterium 21-64-5	p__Planctomycetes	Polynoidae_HK03	Annelida	-0.225971370143149	0.0192112664769498	-0.000234851	0.00306761	-0.065258278862073	0.466702717387296	684.318024360159	0.000529031414001505	-0.160713091281076	-0.065258278862073	-0.394193940398363	-0.0756291325333551	0	0.286	0	0.7112099695606	0.319686660437912	1.29026914181038	0
Benzo(a)anthracene (μg/kg)	s__Planctomycetes bacterium CA13	p__Planctomycetes	Polynoidae_HK03	Annelida	-0.225971370143149	0.0192112664769498	-0.000268993	0.00366834	-0.0509983970599882	0.545920045789417	650.473504779288	7.72121346825436e-05	-0.174972973083161	-0.0509983970599882	-0.488606928403908	-0.094859232277848	0	0.448	0	0.774314785861229	0.443606986783955	1.395132598309	0
Benzo(a)anthracene (μg/kg)	s__Fuerstiella marisgermanici	p__Planctomycetes	Dodecaceria_sp._AMW23009	Annelida	-0.21881390593047	0.0155180699842177	-0.00055558	0.00540808	-0.10835675621834	0.226548715372797	198.814007209362	0.00833510299400016	-0.11045714971213	-0.10835675621834	-0.182694306057714	-0.0410738733026261	0	0.278	0.032	0.504799497282538	0.0591398755859294	2.64696441542471	0
Arsenic (mg/kg)	s__Myxococcaceae bacterium	p__Proteobacteria	Eunicidae_HK01	Annelida	-0.056388494495048	0.00648860377634289	-0.000232716	1.24617e-05	-0.00937289742768856	0.685284220160802	202.029666247033	0.00343086784132569	-0.0470155970673594	-0.00937289742768863	-0.0794493625122785	-0.0189356341795232	0	0.632	0.006	0.833779966788939	0.282382978148463	2.48569902411923	0
Arsenic (mg/kg)	s__Planctomycetaceae bacterium	p__Planctomycetes	Syllidae_HK05	Annelida	-0.0517375745488571	0.0116015819759488	-0.000299908	0.00152868	-0.0138794645703357	0.464844128989107	126.232216955355	0.000312115816196882	-0.0378581099785216	-0.0138794645703357	-0.0543203435417144	-0.0199433858863929	0	0.336	0.002	0.731733373832031	0.330837242516962	1.51716377347762	0
Arsenic (mg/kg)	s__Planctomycetes bacterium	p__Planctomycetes	Dodecaceria_sp._AMW23009	Annelida	-0.0616288998974295	0.00116967205987328	-0.00151179	3.02806e-05	-0.0229920029390533	0.262403859849249	25.557018503346	0.00448626349882673	-0.0386368969583761	-0.0229920029390532	-0.0739305830592652	-0.0158076330630435	0	0.356	0	0.626928227222627	0.263400499412722	1.84024295510874	0
Arsenic (mg/kg)	s__Nitrospinaceae bacterium	p__Nitrospinae	Syllidae_HK05	Annelida	-0.0517375745488571	0.0116015819759488	0.000243207	0.000605088	-0.0114337749566838	0.561640625740212	-165.718324261032	0.00050338436904858	-0.0403037995921733	-0.0114337749566839	-0.0625712999976454	-0.0213821915850841	0	0.498	0	0.779004426543292	0.403261413402651	1.7471460787184	0
Arsenic (mg/kg)	s__Nitrospinaceae bacterium	p__Nitrospinae	Polynoidae_HK03	Annelida	-0.0712002188554983	0.000346417690030723	0.000243207	0.000605088	-0.0340322150056472	0.0680992606306234	-152.824780205612	0.000525857442813858	-0.0371680038498511	-0.0340322150056473	-0.062678526884273	-0.0190168507348283	0	0.06	0	0.522020921386266	0.258988777416909	1.02361925610632	0
Arsenic (mg/kg)	s__Planctomycetia bacterium 21-64-5	p__Planctomycetes	Polynoidae_HK03	Annelida	-0.0712002188554983	0.000346417690030723	-5.18983e-05	0.00249453	-0.0422947538457475	0.0254140704572622	556.963592153296	0.00220463847808896	-0.0289054650097508	-0.0422947538457475	-0.0579132394509476	-0.0125817601420238	0	0.03	0	0.40597438427001	0.166167445905973	0.914554393580313	0
