# Supplementary material for: Chemical pollution drives taxonomic and functional shifts in marine sediment microbiome, influencing benthic metazoans
Source: ISME Commun. 2025 Feb 13;5(1):ycae141. doi: 10.1093/ismeco/ycae141 (PMC11851482; doi:10.1093/ismeco/ycae141)
Supplement: Supplementary_Tab_S11_ycae141 [file supplementary_tab_s11_ycae141.xlsx]

## Sheet: Table S11
Table S11. Mediation analyses mediated by microbial functions.
independent variable	mediator	outcome variable	benthos_phylum	Beta_step1_iv	Beta_step1_iv_p	Beta_step2_iv	Beta_step2_iv_p	Beta_step3_iv	Beta_step3_iv_p	Beta_step3_med	Beta_step3_med_p	ACME	ADE	ACME_lower_95_CI	ACME_upper_95_CI	ACME_P_value	ADE_P_value	Percentage_Medi_P_value	Percentage_Medi	Percentage_Medi_lower_95_CI	Percentage_Medi_upper_95_CI	BH_P
Pyrene (μg/kg)	Na+-translocating NADH dehydrogenase	Polynoidae_HK03	Annelida	-0.147711015736767	0.00899038370704474	-179.426	0.0055644	-0.0422179914637072	0.355058529193705	0.000587947567177357	8.29864870091594e-06	-0.10549302427306	-0.0422179914637071	-0.173722467694746	-0.0451676900547762	0	0.296	0.002	0.714185220018099	0.313468620593533	1.46272585285631	0
Lead (mg/kg)	Molybdopterin biosynthesis	Bacillariophyta OTUsq2741	Bacillariophyta	-0.00764868665789593	0.0221487405443676	7.37509	0.00273052	-0.00358834833078071	0.297683737591755	-0.000550547768874646	0.0173892713106582	-0.00406033832711561	-0.00358834833078081	-0.00798787839530506	-0.00121612753455701	0	0.006	0	0.530854316397412	0.226591197384557	0.85467098626952	0
Lead (mg/kg)	Molybdopterin biosynthesis	DorvilleidaeDorvilleidae_sp._BMOO-13194 OTUsq649	Annelida	-0.0100002886919368	0.00632163109922595	7.37509	0.00273052	-0.00420956552511546	0.223284375585656	-0.000785173417292367	0.00110295780190896	-0.00579072316682192	-0.00420956552511509	-0.0116680976150493	-0.00199896978674302	0	0.118	0	0.579055599813917	0.209494120326686	1.12351355434325	0
Copper (mg/kg)	FoF1-type ATP synthase	Platyhelminthes OTUsq10251	Platyhelminthes	-0.00901383311021865	0.0411684702346854	17.5896	0.00170415	-0.00242307152505573	0.587756046607259	-0.000374696414100112	0.00517797776785894	-0.00659076158516297	-0.00242307152505594	-0.0157103809444873	-0.000803123019341832	0	0.262	#N/A	0.731183005561871	0.302815647510809	1.31956603127866	0
Copper (mg/kg)	Arginine biosynthesis	Polynoidae_HK03	Annelida	-0.0252755128257136	0.000123869006953191	14.6698	0.045924	-0.019584346524478	0.00123604000606027	-0.000387950174194709	0.00385979934355771	-0.00569116630123523	-0.0195843465244785	-0.0127076699206265	-0.00199026287922645	0	0.002	0	0.225165215854508	0.082984670433738	0.525027459474414	0
Copper (mg/kg)	Na+-translocating NADH dehydrogenase	Syllidae_HK05	Annelida	-0.020118183170392	0.00288985311333009	-24.1407	0.00213954	-0.00686622873991957	0.231236088439814	0.000548945888233305	3.00105086432043e-05	-0.0132519544304723	-0.00686622873991949	-0.0235474053257089	-0.00651134974344625	0	0.158	0	0.658705327326743	0.319547226884741	1.19846096561506	0
Copper (mg/kg)	Na+-translocating NADH dehydrogenase	Polynoidae_HK03	Annelida	-0.0252755128257136	0.000123869006953191	-24.1407	0.00213954	-0.0130718698423563	0.0187771908859728	0.000505520877869664	4.03192036630087e-05	-0.0122036429833572	-0.0130718698423564	-0.0246110632379715	-0.00550258536461048	0	0.032	0	0.482824742963951	0.221797793072236	0.949194353706499	0
Copper (mg/kg)	Threonine biosynthesis	Phyllodoce_HK01	Annelida	-0.019017484077725	0.00518231291599005	7.50584	0.0335816	-0.013332139580683	0.0423879550321672	-0.000757456054626338	0.0147984021271175	-0.00568534449704192	-0.0133321395806831	-0.0115390506465049	-0.00231055013231267	0	0.026	0.004	0.298953556306699	0.118039263611135	0.782419532126493	0
Benzo(k)fluoranthene (μg/kg)	Na+-translocating NADH dehydrogenase	Polynoidae_HK03	Annelida	-0.19953001495407	0.000884304062373965	-234.162	0.000672949	-0.0710905501434092	0.174800210499485	0.000548507403436927	4.27771851012792e-05	-0.12843946481066	-0.0710905501434091	-0.236112156174665	-0.0659139336991838	0	0.154	0	0.643709994409745	0.316002315509803	1.15222431233599	0
Benzo(b)fluoranthene (μg/kg)	Na+-translocating NADH dehydrogenase	Dodecaceria_sp._AMW23009	Annelida	-0.108359446072981	0.00642755283741087	-166.569	0.000400545	-0.0319443437177174	0.415807078677481	0.00045876057452383	0.00108384502364957	-0.0764151023552634	-0.0319443437177174	-0.140920117782402	-0.0340904028915198	0	0.468	0.002	0.705200193657296	0.269050774177956	2.07366100774445	0
Benzo(b)fluoranthene (μg/kg)	Na+-translocating NADH dehydrogenase	Syllidae_HK05	Annelida	-0.0852117658950773	0.0461421322486946	-166.569	0.000400545	0.02522610440165	0.49467950201205	0.000663017378305258	4.11412220704619e-06	-0.110437870296727	0.02522610440165	-0.170254003957895	-0.0712433472702949	0	0.616	0.062	1.29604015521414	-3.44574723541381	12.5120093235741	0
Benzo(b)fluoranthene (μg/kg)	Na+-translocating NADH dehydrogenase	Polynoidae_HK03	Annelida	-0.140705549378348	0.000616171669375635	-166.569	0.000400545	-0.0502403146636362	0.169060343350864	0.000543111005193801	5.87630054917321e-05	-0.090465234714712	-0.0502403146636361	-0.159698187700566	-0.0414980178891874	0	0.168	0	0.642940062523453	0.272559041980688	1.17988311571051	0
Benzo(b)fluoranthene (μg/kg)	Molybdopterin biosynthesis	DorvilleidaeDorvilleidae_sp._BMOO-13194 OTUsq649	Annelida	-0.100778328110785	0.0138356238301584	68.712	0.0134428	-0.0451729032240307	0.218351447850218	-0.000809253478668806	0.000521954175816075	-0.0556054248867547	-0.0451729032240307	-0.104640488728905	-0.0214498733963176	0	0.122	0	0.551759747647607	0.208007203929963	1.1723208382223	0
Benzo(a)pyrene (μg/kg)	Na+-translocating NADH dehydrogenase	Dodecaceria_sp._AMW23009	Annelida	-0.0559216230275707	0.0355101488283496	-96.1669	0.00226971	-0.00810839080081833	0.742119467617567	0.000497190088167699	0.000304201523474722	-0.0478132322267525	-0.00810839080081838	-0.0892934140660995	-0.0221710914382063	0	0.702	0.052	0.855004372873428	-1.3149707578758	3.8423476413086	0
Benzo(a)pyrene (μg/kg)	Na+-translocating NADH dehydrogenase	Polynoidae_HK03	Annelida	-0.0771631697589734	0.00526194646146563	-96.1669	0.00226971	-0.0210953971855607	0.35937434632453	0.000583025649823027	1.36516968727887e-05	-0.0560677725734129	-0.0210953971855607	-0.106253596873622	-0.0303906497515362	0	0.214	0	0.72661313355252	0.381957961662504	1.17563396457355	0
Benzo(a)anthracene (μg/kg)	FoF1-type ATP synthase	Dodecaceria_sp._AMW23009	Annelida	-0.21881390593047	0.0155180699842177	213.878	0.00635713	-0.119630779048605	0.188751646241491	-0.000463737362529466	0.0164354915091335	-0.0991831268818654	-0.119630779048605	-0.209318028552056	-0.0247446319353954	0	0.23	0.02	0.453276159301235	0.0493466168524456	2.25181160301205	0
Benzo(a)anthracene (μg/kg)	Na+-translocating NADH dehydrogenase	Polynoidae_HK03	Annelida	-0.225971370143149	0.0192112664769498	-307.052	0.00495253	-0.0389908697090951	0.616122488892021	0.000608953940844779	5.7549790782641e-06	-0.186980500434054	-0.038990869709095	-0.407001799047569	-0.106016214901593	0	0.444	0	0.827452169341652	0.481374725070509	1.33557114087735	0
Arsenic (mg/kg)	Pyrimidine salvage	Polynoidae_HK03	Annelida	-0.0712002188554983	0.000346417690030723	75.1572	0.00264849	-0.0495901339614773	0.0146664079151792	-0.000287531702981748	0.0255772499335047	-0.0216100848940212	-0.0495901339614777	-0.0476144223078522	-0.00880536512418232	0	0.016	0	0.303511495349178	0.116871963062985	0.757525034079941	0
Arsenic (mg/kg)	Na+-translocating NADH dehydrogenase	Syllidae_HK05	Annelida	-0.0517375745488571	0.0116015819759488	-90.0816	5.78443e-05	0.00612689449168819	0.747740482328339	0.000642356242683327	1.68132710060183e-05	-0.0578644690405451	0.00612689449168835	-0.0895660138329774	-0.032373493127362	0	0.698	0	1.11842253033919	0.654866061627052	2.0877780284471	0
Arsenic (mg/kg)	Na+-translocating NADH dehydrogenase	Polynoidae_HK03	Annelida	-0.0712002188554983	0.000346417690030723	-90.0816	5.78443e-05	-0.0223733591367771	0.235412448156195	0.00054202930867588	0.000131899058550927	-0.0488268597187212	-0.022373359136777	-0.0903865000516327	-0.0203136661203025	0	0.454	0	0.685768393743508	0.258614071953923	1.5461806523064	0
