# Supplementary material for: Chemical pollution drives taxonomic and functional shifts in marine sediment microbiome, influencing benthic metazoans
Source: ISME Commun. 2025 Feb 13;5(1):ycae141. doi: 10.1093/ismeco/ycae141 (PMC11851482; doi:10.1093/ismeco/ycae141)
Supplement: Supplementary_Tab_S12_ycae141 [file supplementary_tab_s12_ycae141.xlsx]

## Sheet: Table S12
Table S12. Mediation analyses mediated by benthic metazoans.
independent variable	mediator	micro_phylum	micro_genus	outcome variable	benthos_phylum	Beta_step1_iv	Beta_step1_iv_p	Beta_step2_iv	Beta_step2_iv_p	Beta_step3_iv	Beta_step3_iv_p	Beta_step3_med	Beta_step3_med_p	ACME	ADE	ACME_lower_95_CI	ACME_upper_95_CI	ACME_P_value	ADE_P_value	Percentage_Medi_P_value	Percentage_Medi	Percentage_Medi_lower_95_CI	Percentage_Medi_upper_95_CI	BH_P
Zinc (mg/kg)	Amphipoda OTUsq425	p__Proteobacteria	g__(Gammaproteobacteria bacterium SG8_15)	s__Gammaproteobacteria bacterium SG8_15	Arthropoda	5.39574529042148e-06	0.0324707127732197	-0.00247474	0.0130765	3.06351036283619e-06	0.228632320397382	-0.000942417371558084	0.0271734311329978	2.33223492758522e-06	3.06351036283617e-06	9.33938667183886e-07	5.0230614392653e-06	0	0.066	0	0.432235919609741	0.138340377802738	1.05756725500929	0
Zinc (mg/kg)	Bacillariophyta OTUsq4469	p__Proteobacteria	g__(Gammaproteobacteria bacterium SG8_15)	s__Gammaproteobacteria bacterium SG8_15	Bacillariophyta	5.39574529042148e-06	0.0324707127732197	-0.00240541	0.016134	3.12464848109337e-06	0.216747091114623	-0.000944160206124674	0.0259971821351769	2.27109680932814e-06	3.12464848109334e-06	7.85703467827713e-07	4.78268053069281e-06	0	0.07	0	0.420905118215975	0.126797222726585	1.10793114889985	0
Zinc (mg/kg)	Bacillariophyta OTUsq858	p__Proteobacteria	g__(Myxococcaceae bacterium)	s__Myxococcaceae bacterium	Bacillariophyta	-8.27121288542722e-06	0.00469759891267548	-0.00302444	0.00284231	-3.73295641514586e-06	0.177005026832789	0.00150052669033391	0.00126923957829576	-4.5382564702813e-06	-3.73295641514608e-06	-9.88699304378402e-06	-1.5228311583365e-06	0	0.156	0	0.548680892771726	0.185932118636336	1.17262678950931	0
Zinc (mg/kg)	Bacillariophyta OTUsq2741	p__Planctomycetes	g__Rubinisphaera	s__Rubinisphaera sp. JC658	Bacillariophyta	-2.63801330177336e-06	0.00777164172478461	-0.00237943	0.0088959	-1.6304965067433e-06	0.099883696642562	0.000423426994370467	0.0189317647793786	-1.00751679503008e-06	-1.63049650674335e-06	-2.30143536749625e-06	-3.34469268423092e-07	0	0.064	0	0.381922560569645	0.108573156024745	1.08933481598374	0
Zinc (mg/kg)	Polynoidae_HK03	p__Planctomycetes	g__Lignipirellula	s__Lignipirellula cremea	Annelida	-6.24983834001011e-06	0.0458602660060871	-0.00309726	0.00295167	-1.54991053384556e-06	0.613467133584541	0.00151744609463424	0.00258338503778705	-4.69992780616463e-06	-1.54991053384532e-06	-1.01762887643922e-05	-1.66231820214465e-06	0	0.552	0.002	0.752007900120685	0.23708664606855	2.06960512231487	0
Zinc (mg/kg)	Polynoidae_HK03	p__Chloroflexi	g__(Caldilineae bacterium)	s__Caldilineae bacterium	Annelida	1.75740366785376e-06	0.0339351684882498	-0.00309726	0.00295167	5.16965656067989e-07	0.523302136401638	-0.000400495048913582	0.00256181915240662	1.2404380117858e-06	5.16965656068014e-07	5.12171568690053e-07	2.61526920294532e-06	0	0.524	0	0.705835565542351	0.279113583638358	2.24802359395931	0
Zinc (mg/kg)	Polynoidae_HK03	p__Nitrospinae	g__Candidatus Nitronauta	s__Candidatus Nitronauta litoralis	Annelida	4.84693357622886e-06	0.00312138145800382	-0.00309726	0.00295167	2.43152096238127e-06	0.121171640351239	-0.0007798541996764	0.00214226903887057	2.41541261384764e-06	2.43152096238131e-06	9.72627308084968e-07	5.29958389528118e-06	0	0.106	0	0.498338294895078	0.197197249039943	1.15975840748637	0
Zinc (mg/kg)	Syllis_gracilis_complex_lineage_1_PAC-2017	p__Actinobacteria	g__(Acidimicrobiia bacterium)	s__Acidimicrobiia bacterium	Annelida	6.19422037414028e-06	0.00445184496519723	-0.00300446	0.00349139	3.63812426108291e-06	0.0987166705473001	-0.000850767910332297	0.0154969723478755	2.55609611305731e-06	3.63812426108299e-06	9.71480763433844e-07	5.12834365039121e-06	0	0.03	0	0.412658245697639	0.146347269261462	0.937463586528261	0
Zinc (mg/kg)	Syllis_gracilis_complex_lineage_1_PAC-2017	p__Proteobacteria	g__(Gammaproteobacteria bacterium SG8_15)	s__Gammaproteobacteria bacterium SG8_15	Annelida	5.39574529042148e-06	0.0324707127732197	-0.00300446	0.00349139	2.24240955857283e-06	0.381685935821636	-0.00104955241606786	0.0117405823478409	3.15333573184863e-06	2.24240955857288e-06	9.89517225544604e-07	6.87655646242149e-06	0	0.264	0	0.58441152465933	0.175774835361626	1.6602096312009	0
Total Cyanide (mg/kg)	Terebellidae_HK04	p__Proteobacteria	g__(Proteobacteria bacterium TMED72)	s__Proteobacteria bacterium TMED72	Annelida	-0.0197426032245249	0.00165026708391537	-5	0.0364899	-0.0136276607586043	0.0177693551196822	0.00122298849318411	0.00267373991450219	-0.00611494246592054	-0.0136276607586043	-0.0109350515370497	-0.00198472209325733	0	0	#N/A	0.309733341463519	0.102621717290656	0.62886174784126	0
Total Cyanide (mg/kg)	Terebellidae_HK04	p__Chloroflexi	g__(Anaerolineaceae bacterium)	s__Anaerolineaceae bacterium	Annelida	0.0557927187741182	0.0390710011970896	-5	0.0364899	0.0348558982811132	0.191196558716478	-0.00418736409860099	0.0263755816130363	0.0209368204930049	0.0348558982811132	0.00531347295651771	0.0444531646486487	0	0.238	#N/A	0.375260803793584	-0.968143517678792	2.33657822584349	0
Total Cyanide (mg/kg)	Terebellidae_HK04	p__Proteobacteria	g__(Alphaproteobacteria bacterium MarineAlpha12_Bin1)	s__Alphaproteobacteria bacterium MarineAlpha12_Bin1	Annelida	-0.00802576609475986	0.000852339708026519	-5	0.0364899	-0.00578415954546519	0.00940529166296985	0.000448321309858933	0.00395194605230574	-0.00224160654929467	-0.00578415954546519	-0.00408752235699498	-0.000792492124546519	0	0.002	#N/A	0.279301255833788	0.0998329671385987	0.603408415442032	0
Pyrene (μg/kg)	Polynoidae_HK03	p__Nitrospinae	g__Candidatus Nitronauta	s__Candidatus Nitronauta litoralis	Annelida	0.000253036140263149	0.00405459666527096	-0.147711	0.00899038	0.000136061399552833	0.094212165004786	-0.000791916162290659	0.00134141922025866	0.000116974740710315	0.000136061399552833	4.24030597990915e-05	0.000219591896144162	0	0.15	0.01	0.462284717861511	0.141052331388378	1.40784071192818	0
Pyrene (μg/kg)	Polynoidae_HK03	p__Planctomycetes	g__(Planctomycetes bacterium CA13)	s__Planctomycetes bacterium CA13	Annelida	-0.000179010123749398	0.000870016605037807	-0.147711	0.00899038	-9.87212395762025e-05	0.033127929471587	0.000543553801811751	0.000150990899587125	-8.0288884173195e-05	-9.87212395762026e-05	-0.000144941157926419	-2.83168604791863e-05	0	0.022	0	0.448515885535022	0.198703908779153	0.863634477028268	0
Manganese (mg/kg)	Platyhelminthes OTUsq10251	p__Proteobacteria	g__(Alphaproteobacteria bacterium MarineAlpha12_Bin1)	s__Alphaproteobacteria bacterium MarineAlpha12_Bin1	Platyhelminthes	-1.83893076312326e-06	0.00913162447038801	-0.000871025	0.0412988	-1.21283960000725e-06	0.0680314764720981	0.000718798090029536	0.00673336933218705	-6.26091163116018e-07	-1.21283960000738e-06	-1.58510261442058e-06	-5.04865293397042e-08	0	0.034	0	0.340464782944099	0.043226608859539	0.904900860169147	0
Manganese (mg/kg)	Platyhelminthes OTUsq10251	p__Proteobacteria	g__Thioalkalivibrio	s__Thioalkalivibrio sp. HK1	Platyhelminthes	-1.5154169896263e-06	0.0199072974613835	-0.000871025	0.0412988	-8.28318753707741e-07	0.155982919444556	0.000788838636825496	0.00108962383503519	-6.87098235918545e-07	-8.28318753707753e-07	-1.69382552048367e-06	-9.60768272286901e-08	0	0.228	0.016	0.453405393117601	0.0539307741219653	2.03699993829032	0
Manganese (mg/kg)	Platyhelminthes OTUsq10251	p__Candidatus Tectomicrobia	g__Candidatus Entotheonella	s__Candidatus Entotheonella palauensis	Platyhelminthes	-4.8188429530871e-06	0.0455573513485249	-0.000871025	0.0412988	-2.1719893904173e-06	0.311019918220511	0.00303877996930361	0.000722179679613255	-2.64685356267004e-06	-2.17198939041728e-06	-6.24314239026589e-06	-2.85328060435515e-07	0	0.2	0.012	0.549271596613096	0.0488580691336896	1.68847792346043	0
Manganese (mg/kg)	Platyhelminthes OTUsq10251	p__Candidatus Tectomicrobia	g__Candidatus Entotheonella	s__Candidatus Entotheonella serta	Platyhelminthes	-1.44235184190532e-05	0.0473863209348677	-0.000871025	0.0412988	-6.84615453507793e-06	0.300207474944902	0.00869936362007234	0.00149963769051855	-7.57736388397553e-06	-6.84615453507881e-06	-1.94258824172812e-05	-6.09600379322077e-07	0	0.212	0.012	0.525347814855321	0.0325789763536195	1.6973834252008	0
Manganese (mg/kg)	Platyhelminthes OTUsq10251	p__Candidatus Tectomicrobia	g__Candidatus Entotheonella	s__Candidatus Entotheonella factor	Platyhelminthes	-6.14718900843815e-06	0.0456005842613562	-0.000871025	0.0412988	-2.78843025405862e-06	0.309135331460167	0.00385609879159189	0.000782095981332467	-3.35875875437963e-06	-2.78843025405876e-06	-8.02125177360712e-06	-3.49635552012024e-07	0	0.214	0.002	0.546389374032463	0.0691668148773447	1.59402383205996	0
Lead (mg/kg)	Amphipoda OTUsq425	p__Proteobacteria	g__(Acidithiobacillales bacterium SG8_45)	s__Acidithiobacillales bacterium SG8_45	Arthropoda	1.00669859895821e-05	0.018175966337458	-0.00870282	0.0166563	6.31069403220379e-06	0.138948922390127	-0.000431617562212774	0.027367187744857	3.75629195737835e-06	6.31069403220382e-06	9.88191855208721e-07	8.44110550166331e-06	0	0.014	0	0.373129749188641	0.0987582639972356	0.814530380164623	0
Lead (mg/kg)	Bacillariophyta OTUsq2741	p__Proteobacteria	g__(Myxococcaceae bacterium)	s__Myxococcaceae bacterium	Bacillariophyta	-2.40598856913566e-05	0.026816417214358	-0.00764869	0.0221487	-1.08021546598327e-05	0.270673058821223	0.0017333343127395	0.000839762430163492	-1.32577310315239e-05	-1.08021546598325e-05	-2.61109282664033e-05	-5.53032199408244e-06	0	0.028	0	0.55103050785843	0.259150146367535	0.934553966116779	0
Lead (mg/kg)	Bacillariophyta OTUsq2741	p__Planctomycetes	g__(Planctomycetes bacterium)	s__Planctomycetes bacterium	Bacillariophyta	-0.000166533308355057	0.0224563964221341	-0.00764869	0.0221487	-9.10058156341721e-05	0.190083533443665	0.0098745701188996	0.00560047942285379	-7.55274927208858e-05	-9.10058156341693e-05	-0.000159418009488746	-1.85305458126115e-05	0	0.036	0	0.453527846572639	0.117344932948021	0.945170245864455	0
Lead (mg/kg)	Bacillariophyta OTUsq2741	p__Planctomycetes	g__Rubinisphaera	s__Rubinisphaera sp. JC658	Bacillariophyta	-7.69361946830832e-06	0.0360911061849787	-0.00764869	0.0221487	-4.08740631260819e-06	0.250178116673864	0.000471481355819086	0.00944351669545375	-3.60621315570017e-06	-4.08740631260816e-06	-7.43248967607078e-06	-1.16860624932785e-06	0	0.22	0.008	0.468727777680573	0.124009504636847	1.82065972626581	0
Lead (mg/kg)	Syllis_gracilis_complex_lineage_1_PAC-2017	p__Actinobacteria	g__(Acidimicrobiia bacterium)	s__Acidimicrobiia bacterium	Annelida	1.82984135908079e-05	0.0235537316787092	-0.0102758	0.00637258	8.47493700789408e-06	0.287998558069211	-0.000955983238677498	0.00754672411992086	9.8234765829138e-06	8.47493700789406e-06	3.93596135874898e-06	2.07870698457315e-05	0	0.192	0	0.53684853794367	0.194678940375226	1.49539835475273	0
Iron (mg/kg)	Bacillariophyta OTUsq2741	p__Proteobacteria	g__(Myxococcaceae bacterium)	s__Myxococcaceae bacterium	Bacillariophyta	-7.61534530107289e-08	0.000866236126465022	-1.88323e-05	0.00957694	-4.83053713801043e-08	0.0239325601459897	0.00147873902212985	0.00266076610295814	-2.78480816305829e-08	-4.83053713799808e-08	-8.75223506701001e-08	-9.70284538850352e-09	0	0.044	0	0.365683767835451	0.135970051834176	0.936591257979076	0
Iron (mg/kg)	Phyllodoce_HK01	p__Proteobacteria	g__Sulfuriflexus	s__Sulfuriflexus mobilis	Annelida	3.27768494099889e-08	0.00545309613115709	-2.02895e-05	0.0153129	2.14052878589403e-08	0.0641267925196788	-0.000560464459459883	0.0147812452855619	1.13715615510105e-08	2.14052878589399e-08	4.14628669612002e-09	2.67579757551577e-08	0	0.046	0.008	0.346938822849713	0.115336777729169	0.886830203824712	0
Indeno(1,2,3-cd)pyrene (μg/kg)	Terebellidae_HK04	p__Proteobacteria	g__(Alphaproteobacteria bacterium MarineAlpha12_Bin1)	s__Alphaproteobacteria bacterium MarineAlpha12_Bin1	Annelida	-0.000121154533981964	0.00128880515701534	-0.0872493	0.0179973	-8.23509296392193e-05	0.0208516361434987	0.000444743826009861	0.0056981096946633	-3.88036043427446e-05	-8.23509296392193e-05	-0.000109323553716236	-1.23569550333221e-05	0	0.068	0.006	0.320281900044461	0.0954148656951849	1.22139524444348	0
Indeno(1,2,3-cd)pyrene (μg/kg)	Polynoidae_HK03	p__Planctomycetes	g__Lignipirellula	s__Lignipirellula cremea	Annelida	-0.000323845354591089	0.00199664855755843	-0.0988271	0.00703416	-0.000200827608713471	0.0481184448760847	0.00124477757409857	0.00679039273740745	-0.000123017745877619	-0.000200827608713471	-0.000458165823867049	-3.89597722963126e-05	0	0.062	0	0.379865711005642	0.11425903330916	1.06447155221981	0
Indeno(1,2,3-cd)pyrene (μg/kg)	Polynoidae_HK03	p__Planctomycetes	g__(Planctomycetaceae bacterium)	s__Planctomycetaceae bacterium	Annelida	-0.000469697580997087	0.00594139406132038	-0.0988271	0.00703416	-0.000201977757146363	0.177939549860616	0.0027089720307713	0.000189852395553999	-0.000267719823850724	-0.000201977757146364	-0.000948797531987079	-0.000127020065082355	0	0.112	0	0.569983399280875	0.2887815850339	1.20143215769391	0
Indeno(1,2,3-cd)pyrene (μg/kg)	Polynoidae_HK03	p__Chloroflexi	g__(Caldilineae bacterium)	s__Caldilineae bacterium	Annelida	8.38841173507152e-05	0.00268331905479033	-0.0988271	0.00703416	5.00845908034315e-05	0.0630452285841147	-0.000342006694733809	0.00533479050093551	3.37995265472837e-05	5.00845908034315e-05	1.15241787705434e-05	0.000124736121062965	0	0.156	0	0.40293118190622	0.133201726432848	1.37673516672922	0
Indeno(1,2,3-cd)pyrene (μg/kg)	Polynoidae_HK03	p__Nitrospinae	g__(Nitrospinaceae bacterium)	s__Nitrospinaceae bacterium	Annelida	0.000429215192051447	0.000650793958524508	-0.0988271	0.00703416	0.000234647738461381	0.0307400003648627	-0.00196876638529305	0.000139852475417196	0.000194567453590066	0.000234647738461381	0.000102470664757384	0.000678604439533303	0	0.224	0.008	0.453309801687412	0.19032014472091	2.16815959814706	0
Indeno(1,2,3-cd)pyrene (μg/kg)	Polynoidae_HK03	p__Planctomycetes	g__(Planctomycetia bacterium 21-64-5)	s__Planctomycetia bacterium 21-64-5	Annelida	-8.72961695084823e-05	0.00440472372598967	-0.0988271	0.00703416	-4.33310544622161e-05	0.121657376813518	0.000444869062279026	0.0007641697418892	-4.39651150462662e-05	-4.33310544622162e-05	-0.000138260345413113	-1.94237184291331e-05	0	0.072	0.002	0.503631663265525	0.221729945085104	1.05496931830121	0
Indeno(1,2,3-cd)pyrene (μg/kg)	Polynoidae_HK03	p__Planctomycetes	g__(Planctomycetes bacterium CA13)	s__Planctomycetes bacterium CA13	Annelida	-8.5613641497497e-05	0.0185112253229787	-0.0988271	0.00703416	-2.47406540745417e-05	0.428140512005313	0.000615954463089092	6.94510997572129e-05	-6.08729874229553e-05	-2.47406540745418e-05	-0.000194445636459861	-3.34130162015912e-05	0	0.264	0.002	0.711019720201189	0.421222966766305	1.67157942855855	0
Indeno(1,2,3-cd)pyrene (μg/kg)	Polynoidae_HK03	p__Thaumarchaeota	g__Nitrosopumilus	s__Nitrosopumilus sp.	Annelida	0.000211072471479954	0.0339026236126085	-0.0988271	0.00703416	6.56672585622851e-05	0.476924127481698	-0.00147130925628407	0.00085881446021068	0.000145405212917669	6.5667258562285e-05	6.7335032618036e-05	0.000359352073729038	0	0.536	0.042	0.688887621858725	0.167861690442907	5.34165446495563	0
Copper (mg/kg)	Amphipoda OTUsq425	p__Proteobacteria	g__(Gammaproteobacteria bacterium SG8_15)	s__Gammaproteobacteria bacterium SG8_15	Arthropoda	3.68499865733422e-05	0.0260523534751411	-0.0202372	0.00153195	1.83032164481018e-05	0.302863715097233	-0.000916470193152419	0.0422846999746223	1.85467701252405e-05	1.83032164481017e-05	5.89637268238693e-06	4.61957861887381e-05	0	0.206	0	0.503304664394572	0.161188983990899	1.38076014095546	0
Copper (mg/kg)	Bacillariophyta OTUsq4469	p__Proteobacteria	g__(Gammaproteobacteria bacterium SG8_15)	s__Gammaproteobacteria bacterium SG8_15	Bacillariophyta	3.68499865733422e-05	0.0260523534751411	-0.0185361	0.00416169	1.98297779515582e-05	0.250811076415713	-0.000918219644154362	0.0363402114216404	1.70202086217841e-05	1.98297779515582e-05	5.26799752497713e-06	3.89910819201348e-05	0	0.126	0	0.461878285570306	0.145516123114832	1.28106836117098	0
Copper (mg/kg)	Dodecaceria_sp._AMW23009	p__Planctomycetes	g__(Planctomycetaceae bacterium)	s__Planctomycetaceae bacterium	Annelida	-0.000100690055004235	0.00150149998530838	-0.0212892	0.000772489	-5.61890573503341e-05	0.0863087875578381	0.00209030886655168	0.0122160531249363	-4.45009976539016e-05	-5.61890573503344e-05	-0.000110071401653709	-1.35953570041795e-05	0	0.068	0	0.441960208006932	0.162462723895657	1.06195475184498	0
Copper (mg/kg)	Dodecaceria_sp._AMW23009	p__Planctomycetes	g__Anatilimnocola	s__Anatilimnocola aggregata	Annelida	-2.45498057738806e-05	0.00195364476526274	-0.0212892	0.000772489	-1.23651614908794e-05	0.123043337962794	0.000572339303011171	0.00573756480872773	-1.21846442830013e-05	-1.23651614908793e-05	-2.96930816850365e-05	-4.34850287168034e-06	0	0.072	0	0.496323449367772	0.193929528929055	1.13788281510311	0
Copper (mg/kg)	Dodecaceria_sp._AMW23009	p__Planctomycetes	g__Blastopirellula	s__Blastopirellula sp.	Annelida	-3.46278382305568e-05	0.00232067391659745	-0.0212892	0.000772489	-1.42403473640909e-05	0.192910991355374	0.000957644888241709	0.00100646983426271	-2.0387490866466e-05	-1.4240347364091e-05	-4.92161210878938e-05	-6.87678954067197e-06	0	0.148	0	0.588760139478624	0.237676901254213	1.22562247056923	0
Copper (mg/kg)	Dodecaceria_sp._AMW23009	p__Planctomycetes	g__(Planctomycetes bacterium CA13)	s__Planctomycetes bacterium CA13	Annelida	-1.49601318456509e-05	0.0304889332686383	-0.0212892	0.000772489	-3.95588929966139e-06	0.579950489353193	0.000516893260291898	0.00584579764081551	-1.10042425459896e-05	-3.95588929966141e-06	-2.8417410790486e-05	-3.36117216844719e-06	0	0.588	0.008	0.735571227548278	0.252422327415978	3.00955376455107	0
Copper (mg/kg)	Dodecaceria_sp._AMW23009	p__Verrucomicrobia	g__(Verrucomicrobiaceae bacterium)	s__Verrucomicrobiaceae bacterium	Annelida	-2.09425981394357e-05	0.0468285434293246	-0.0212892	0.000772489	-1.42962140156057e-06	0.891114742170354	0.000916567053287654	0.00111330033626173	-1.95129767378752e-05	-1.42962140156049e-06	-4.52109310085384e-05	-7.2970763886409e-06	0	0.79	0.004	0.931736196624599	0.444790900041181	2.03156306896043	0
Copper (mg/kg)	Syllidae_HK05	p__Planctomycetes	g__(Planctomycetaceae bacterium)	s__Planctomycetaceae bacterium	Annelida	-0.000100690055004235	0.00150149998530838	-0.0201182	0.00288985	-4.97180755039747e-05	0.0878713181067301	0.00253362736925849	0.000599664824895417	-5.0971979500261e-05	-4.97180755039753e-05	-0.00010426756697509	-1.81904177900089e-05	0	0.054	0	0.506226553338525	0.194949071497147	1.00689330496965	0
Copper (mg/kg)	Syllidae_HK05	p__Nitrospinae	g__(Nitrospinaceae bacterium)	s__Nitrospinaceae bacterium	Annelida	7.12425120967498e-05	0.00337278729080949	-0.0201182	0.00288985	3.19557834004412e-05	0.154941414545803	-0.00195279704750512	0.000648645059226961	3.92867286963087e-05	3.1955783400441e-05	1.64700578871806e-05	8.55599487957771e-05	0	0.144	0	0.551450637267759	0.215704758979115	1.30016591883182	0
Copper (mg/kg)	Syllidae_HK05	p__Planctomycetes	g__(Planctomycetia bacterium 21-64-5)	s__Planctomycetia bacterium 21-64-5	Annelida	-1.79541913614356e-05	0.0017170451505596	-0.0201182	0.00288985	-1.06856297433314e-05	0.0607985895989898	0.000361293142454401	0.00901214431553394	-7.26856161810417e-06	-1.06856297433314e-05	-1.47721825003071e-05	-2.41310254197859e-06	0	0.024	0	0.404839264090535	0.13138220812912	0.931099143534161	0
Copper (mg/kg)	Syllidae_HK05	p__Proteobacteria	g__(Deltaproteobacteria bacterium)	s__Deltaproteobacteria bacterium	Annelida	-0.000741211008328697	0.000356922107632816	-0.0201182	0.00288985	-0.000399504645084299	0.0313287088341275	0.0169849513919969	0.000293876980889215	-0.000341706363244401	-0.0003995046450843	-0.000586431599786478	-0.000162907642494256	0	0.01	0.002	0.461010912418701	0.22967348682203	0.756299713058277	0
Copper (mg/kg)	Polynoidae_HK03	p__Planctomycetes	g__(Planctomycetaceae bacterium)	s__Planctomycetaceae bacterium	Annelida	-0.000100690055004235	0.00150149998530838	-0.0252755	0.000123869	-3.43460968149468e-05	0.279094547890858	0.0026248313395958	0.000988832496177681	-6.63439581892886e-05	-3.4346096814946e-05	-0.000123967153397689	-2.75658068188252e-05	0	0.232	0	0.658892858748547	0.324505984685138	1.34080460321727	0
Copper (mg/kg)	Polynoidae_HK03	p__Chloroflexi	g__(Caldilineae bacterium)	s__Caldilineae bacterium	Annelida	1.38492271106746e-05	0.00991707958895458	-0.0252755	0.000123869	4.24990716081878e-06	0.463664321898449	-0.000379787346593028	0.0075560454036608	9.59931994985584e-06	4.24990716081869e-06	3.42462458322628e-06	2.13972060543163e-05	0	0.458	0	0.69313037277416	0.266344732156204	2.16332786587447	0
Copper (mg/kg)	Polynoidae_HK03	p__Planctomycetes	g__Pirellula	s__Pirellula staleyi	Annelida	-2.20755380286984e-05	0.00323296293145163	-0.0252755	0.000123869	-9.58908249748208e-06	0.237869600291772	0.000494013934249968	0.0119974004449537	-1.24864555312163e-05	-9.5890824974821e-06	-2.97555943259601e-05	-3.83367793472791e-06	0	0.208	0	0.565624063838617	0.177980032518086	1.49796760568438	0
Copper (mg/kg)	Polynoidae_HK03	p__Planctomycetes	g__Blastopirellula	s__Blastopirellula sp.	Annelida	-3.46278382305568e-05	0.00232067391659745	-0.0252755	0.000123869	-1.42752727827864e-05	0.236249665310251	0.000805228585790157	0.00622753594301438	-2.03525654477703e-05	-1.42752727827866e-05	-4.80847218122446e-05	-6.56586554227339e-06	0	0.238	0	0.587751545801391	0.197583976314901	1.47437816507056	0
Copper (mg/kg)	Polynoidae_HK03	p__Nitrospinae	g__(Nitrospinaceae bacterium)	s__Nitrospinaceae bacterium	Annelida	7.12425120967498e-05	0.00337278729080949	-0.0252755	0.000123869	1.54613337296053e-05	0.512470587851269	-0.00220692568146022	0.000279040022057197	5.57811783671444e-05	1.54613337296052e-05	2.45089462812501e-05	0.00012819201609616	0	0.58	0	0.782976017063966	0.318524185733159	2.04950245258247	0
Copper (mg/kg)	Polynoidae_HK03	p__Planctomycetes	g__(Planctomycetia bacterium 21-64-5)	s__Planctomycetia bacterium 21-64-5	Annelida	-1.79541913614356e-05	0.0017170451505596	-0.0252755	0.000123869	-7.05848620660727e-06	0.234701244892126	0.000431077510868295	0.00323348627952396	-1.08957051548283e-05	-7.05848620660721e-06	-2.22308998017383e-05	-4.75559378143078e-06	0	0.264	0	0.606861369330819	0.264019046071079	1.4389429813892	0
Copper (mg/kg)	Polynoidae_HK03	p__Planctomycetes	g__(Planctomycetes bacterium CA13)	s__Planctomycetes bacterium CA13	Annelida	-1.49601318456509e-05	0.0304889332686383	-0.0252755	0.000123869	2.77261871833666e-06	0.674372076604049	0.000701578270093395	5.65416142748718e-05	-1.77327505639876e-05	2.77261871833659e-06	-3.23980627237485e-05	-9.33472702067986e-06	0	0.716	0.004	1.1853338424382	0.508631760599173	4.03639120399577	0
Copper (mg/kg)	Polynoidae_HK03	p__Nitrospinae	g__Nitrospina	s__Nitrospina gracilis	Annelida	1.94738172332531e-05	0.0212064982082092	-0.0252755	0.000123869	7.34932939850031e-06	0.444652303395003	-0.00047969304988416	0.037525694417625	1.21244878347528e-05	7.34932939850031e-06	4.17735579398898e-06	2.70528545157043e-05	0	0.608	0.024	0.622604581809942	0.132192323980363	4.22269412381636	0
Copper (mg/kg)	Syllis_gracilis_complex_lineage_1_PAC-2017	p__Actinobacteria	g__(Acidimicrobiia bacterium)	s__Acidimicrobiia bacterium	Annelida	3.22318413444484e-05	0.0279416498286799	-0.0237205	0.000299813	8.41288349988317e-06	0.59367060878207	-0.00100415197211215	0.0103112050003424	2.38189578445652e-05	8.41288349988325e-06	9.84123073083414e-06	5.30400455343076e-05	0	0.536	0	0.738988430416427	0.272164856423052	2.18701890544464	0
Copper (mg/kg)	Syllis_gracilis_complex_lineage_1_PAC-2017	p__Proteobacteria	g__(Gammaproteobacteria bacterium SG8_15)	s__Gammaproteobacteria bacterium SG8_15	Annelida	3.68499865733422e-05	0.0260523534751411	-0.0237205	0.000299813	1.1795165867489e-05	0.513690409088939	-0.00105625308155283	0.0175287354691081	2.50548207058533e-05	1.1795165867489e-05	7.84876880849188e-06	6.30614197827265e-05	0	0.452	0	0.679913971094314	0.229945900851353	1.95254965042275	0
Copper (mg/kg)	Bacillariophyta OTUsq4882	p__Planctomycetes	g__(Phycisphaeraceae bacterium)	s__Phycisphaeraceae bacterium	Bacillariophyta	-1.55384122948069e-05	0.00220388655560323	-0.0120698	0.0201564	-1.10822840505858e-05	0.0257627120370132	0.000369195666642263	0.0189496032632888	-4.45612824422108e-06	-1.10822840505857e-05	-9.87817497320398e-06	-1.03053216968134e-06	0	0	0	0.286781439420963	0.0701317020531508	0.641644043334147	0
Copper (mg/kg)	Platyhelminthes OTUsq10251	p__Proteobacteria	g__(Proteobacteria bacterium)	s__Proteobacteria bacterium	Platyhelminthes	-0.000146148144294385	0.0328496689482352	-0.00901383	0.0411685	-9.59160071289654e-05	0.156118245557913	0.00557278313800519	0.0309173525374192	-5.02321371654192e-05	-9.59160071289655e-05	-0.000108075964586223	-9.85078416176929e-06	0	0.042	0.006	0.343706979024223	0.0610935419352567	0.945709799320212	0
Copper (mg/kg)	Platyhelminthes OTUsq10251	p__Proteobacteria	g__(Alphaproteobacteria bacterium MarineAlpha12_Bin1)	s__Alphaproteobacteria bacterium MarineAlpha12_Bin1	Platyhelminthes	-1.5118021601097e-05	0.0419756645013636	-0.00901383	0.0411685	-8.13846303256294e-06	0.243304468498905	0.000774316373865587	0.00478879342965122	-6.97955856853404e-06	-8.13846303256302e-06	-1.69612056849362e-05	-1.07659677243235e-06	0	0.082	0.002	0.461671424522079	0.0933413574168009	1.18787806231112	0
Copper (mg/kg)	Platyhelminthes OTUsq10251	p__Planctomycetes	g__Mariniblastus	s__Mariniblastus fucicola	Platyhelminthes	-3.67978915614375e-05	0.017890967334282	-0.00901383	0.0411685	-2.15585131327282e-05	0.131623845056664	0.00169066569597711	0.00269261371326122	-1.52393784287094e-05	-2.15585131327282e-05	-3.28923447341177e-05	-1.22363911934128e-06	0	0.004	0	0.414137272057171	0.0384199853535046	0.806305705676839	0
Copper (mg/kg)	Platyhelminthes OTUsq10251	p__Proteobacteria	g__Thioalkalivibrio	s__Thioalkalivibrio sp. HK1	Platyhelminthes	-1.63599120064141e-05	0.0147174944824492	-0.00901383	0.0411685	-9.33779027113632e-06	0.120953904833757	0.000779038356869186	0.0011641868226496	-7.0221217352778e-06	-9.33779027113627e-06	-1.56537494439871e-05	-1.5637912252811e-06	0	0.106	0.002	0.429227353577738	0.100440499920129	1.26892424727927	0
Chromium (mg/kg)	Dodecaceria_sp._AMW23009	p__Planctomycetes	g__Pirellula	s__Pirellula staleyi	Annelida	-2.68875270521178e-05	0.0420938845183815	-0.0310755	0.00504398	-6.97850862930849e-06	0.576022255727127	0.000640666544798055	0.00109278340948293	-1.99090184228093e-05	-6.97850862930852e-06	-3.33420637518799e-05	-7.13224232735384e-06	0	0.54	0.024	0.740455542237795	0.238566803387899	3.24375764673413	0
Chromium (mg/kg)	Bacillariophyta OTUsq2741	p__Planctomycetes	g__Rubinisphaera	s__Rubinisphaera sp. JC658	Bacillariophyta	-2.28856401268088e-05	0.0444786324630099	-0.03354	0.000710287	-6.3417515165237e-06	0.601183759355275	0.000493258026052531	0.0140510352387041	-1.65438886102851e-05	-6.34175151652369e-06	-3.490560879977e-05	-5.64043616807248e-06	0	0.602	0.038	0.722893854776	0.151813876370404	4.13618433491344	0
Cadmium (mg/kg)	Syllidae_HK05	p__Proteobacteria	g__(Deltaproteobacteria bacterium)	s__Deltaproteobacteria bacterium	Annelida	-0.0376729815050258	0.00354556366227437	-0.829712	0.0497109	-0.0221872243688575	0.0335066712883142	0.0186640244341152	3.51913994891794e-05	-0.0154857571361683	-0.0221872243688575	-0.0254937078469997	-0.0079567685802988	0	0	#N/A	0.411057381643723	0.200219201024491	0.698358571520224	0
Cadmium (mg/kg)	Syllidae_HK05	p__Nitrospinae	g__Candidatus Nitronauta	s__Candidatus Nitronauta litoralis	Annelida	0.00149349927045469	0.0257298792665693	-0.829712	0.0497109	0.000744797017169836	0.194697293418563	-0.00090236447764951	0.000248349142153195	0.000748702253284856	0.000744797017169836	0.000353057783023795	0.00125231772192651	0	0.088	#N/A	0.501307411457198	0.209575548405919	1.10263580234604	0
Cadmium (mg/kg)	Polynoidae_HK03	p__Nitrospinae	g__Candidatus Nitronauta	s__Candidatus Nitronauta litoralis	Annelida	0.00149349927045469	0.0257298792665693	-0.94034	0.0273073	0.00068338005330868	0.249803675092087	-0.000861517537225445	0.000532507886476267	0.000810119217146013	0.00068338005330868	0.000346236989078596	0.00140711845484793	0	0.154	#N/A	0.542430273099078	0.198300726034259	1.23215136859924	0
Benzo(k)fluoranthene (μg/kg)	Polynoidae_HK03	p__Chloroflexi	g__(Caldilineae bacterium)	s__Caldilineae bacterium	Annelida	0.000148835039082242	0.00139087305808154	-0.19953	0.000884304	8.45817847748925e-05	0.0777197371246064	-0.000322023001512532	0.012438759352719	6.42532543073499e-05	8.45817847748924e-05	1.93326053333789e-05	0.000141006015856077	0	0.134	0	0.43170784718137	0.116131283996879	1.22115533882197	0
Benzo(k)fluoranthene (μg/kg)	Polynoidae_HK03	p__Planctomycetes	g__(Planctomycetia bacterium 21-64-5)	s__Planctomycetia bacterium 21-64-5	Annelida	-0.000174288829747211	0.000504788743751454	-0.19953	0.000884304	-9.49376281199608e-05	0.0536915883559253	0.000397690551196101	0.00304567839559082	-7.93512016272502e-05	-9.49376281199608e-05	-0.000159990093186934	-3.14270912333824e-05	0	0.05	0	0.455285641325043	0.175296066190288	0.993935782498549	0
Benzo(k)fluoranthene (μg/kg)	Polynoidae_HK03	p__Nitrospinae	g__Candidatus Nitronauta	s__Candidatus Nitronauta litoralis	Annelida	0.000234860100129094	0.0164877485814921	-0.19953	0.000884304	6.04345225791809e-05	0.529755964823883	-0.000874182150440197	0.0013201593196723	0.000174425577549913	6.04345225791809e-05	7.56495065955019e-05	0.000326670749902344	0	0.546	0.002	0.742678630614727	0.205442396949257	2.22709001467931	0
Benzo(k)fluoranthene (μg/kg)	Polynoidae_HK03	p__Planctomycetes	g__(Planctomycetes bacterium CA13)	s__Planctomycetes bacterium CA13	Annelida	-0.000181781161099994	0.00224018820719057	-0.19953	0.000884304	-6.80480364051622e-05	0.216440042191413	0.000570005092822813	0.000304888391970571	-0.000113733124694832	-6.80480364051621e-05	-0.000209460302567438	-5.74853020942354e-05	0	0.152	0	0.625659578839799	0.334712163115792	1.23995081004077	0
Benzo(k)fluoranthene (μg/kg)	Polynoidae_HK03	p__Planctomycetes	g__Novipirellula	s__Novipirellula artificiosorum	Annelida	-0.000181999004215372	0.00827721032677835	-0.19953	0.000884304	-4.37928544563855e-05	0.490358938758529	0.000692658444348838	0.000180000848861291	-0.000138206149758986	-4.37928544563855e-05	-0.000254032584541324	-7.55160395969258e-05	0	0.434	0	0.759378604046852	0.410981598773694	1.8220085574042	0
Benzo(ghi)perylene (μg/kg)	Terebellidae_HK04	p__Proteobacteria	g__(Alphaproteobacteria bacterium MarineAlpha12_Bin1)	s__Alphaproteobacteria bacterium MarineAlpha12_Bin1	Annelida	-4.01233188162479e-05	0.0425621025082583	-0.0541224	0.00283054	-1.08823350770056e-05	0.57723912245447	0.000540275288727721	0.00322013395497417	-2.92409837392423e-05	-1.08823350770056e-05	-5.07679102820116e-05	-1.0645789039144e-05	0	0.606	0.048	0.728777793112199	0.0622036468297074	3.14566465225391	0
Benzo(ghi)perylene (μg/kg)	Syllis_gracilis_complex_lineage_1_PAC-2017	p__Actinobacteria	g__(Acidimicrobiia bacterium)	s__Acidimicrobiia bacterium	Annelida	0.000117862395155501	0.00176641094329485	-0.05508	0.00208531	7.42063293746452e-05	0.056132761852507	-0.000792594393166687	0.0233480633902799	4.36560657808559e-05	7.42063293746455e-05	1.68495177867982e-05	7.7073914388202e-05	0	0.082	0	0.370398596798058	0.116742854093039	1.16377199562147	0
Benzo(b)fluoranthene (μg/kg)	Polynoidae_HK03	p__Planctomycetes	g__(Planctomycetia bacterium 21-64-5)	s__Planctomycetia bacterium 21-64-5	Annelida	-0.000131164544419032	0.000103145464647862	-0.140706	0.000616172	-7.9862253586739e-05	0.0178329339543018	0.00036460744483037	0.00528975769961887	-5.1302290832293e-05	-7.98622535867391e-05	-9.73520900840971e-05	-1.90150461327673e-05	0	0.01	0	0.391129257220589	0.160371893469442	0.824700054682351	0
Benzo(b)fluoranthene (μg/kg)	Polynoidae_HK03	p__Nitrospinae	g__Candidatus Nitronauta	s__Candidatus Nitronauta litoralis	Annelida	0.000148018189487935	0.0291318473003783	-0.140706	0.000616172	1.87313895339214e-05	0.779677546620645	-0.00091884648846628	0.000931363949392232	0.000129286799954014	1.87313895339214e-05	5.74499974660772e-05	0.000235995667121568	0	0.782	0.004	0.873452110185092	0.290030162075699	2.64483991042021	0
Benzo(b)fluoranthene (μg/kg)	Polynoidae_HK03	p__Planctomycetes	g__(Planctomycetes bacterium CA13)	s__Planctomycetes bacterium CA13	Annelida	-0.000123731838620017	0.00253019488809578	-0.140706	0.000616172	-4.2667366777433e-05	0.265525595443432	0.000576128462599629	0.000316813247490844	-8.10644718425839e-05	-4.2667366777433e-05	-0.000151136104838416	-4.21907221396856e-05	0	0.188	0	0.655162589893573	0.358382980567885	1.26448784597991	0
Benzo(b)fluoranthene (μg/kg)	Polynoidae_HK03	p__Planctomycetes	g__Novipirellula	s__Novipirellula artificiosorum	Annelida	-0.000119452405772838	0.0121625410717839	-0.140706	0.000616172	-1.90008278080902e-05	0.667256149492368	0.000713913405750901	0.000147495247313908	-0.000100451577964748	-1.90008278080902e-05	-0.0001749700229628	-5.57565877253601e-05	0	0.598	0.004	0.840933904301401	0.452561681901069	2.20862859635585	0
Benzo(b)fluoranthene (μg/kg)	Polynoidae_HK03	p__Thaumarchaeota	g__Nitrosopumilus	s__Nitrosopumilus sp.	Annelida	0.000298815302862855	0.00818266624180717	-0.140706	0.000616172	0.000104004998430975	0.359687085876603	-0.00138452467079352	0.00266906555251676	0.000194810304431879	0.000104004998430975	9.4058010540342e-05	0.0003312357033479	0	0.398	0.024	0.651942194946053	0.223012365223078	2.55363634446723	0
Benzo(a)pyrene (μg/kg)	Polynoidae_HK03	p__Planctomycetes	g__(Planctomycetaceae bacterium)	s__Planctomycetaceae bacterium	Annelida	-0.00043377555193721	0.000539013065920778	-0.0771632	0.00526195	-0.000244118315563304	0.0291310410657015	0.00245787254419846	0.000386770088610428	-0.000189657236373906	-0.000244118315563304	-0.000382777600576625	-8.7698727236303e-05	0	0.008	0	0.437224356068272	0.215628167704383	0.81256824035618	0
Benzo(a)pyrene (μg/kg)	Polynoidae_HK03	p__Planctomycetes	g__(Planctomycetia bacterium 21-64-5)	s__Planctomycetia bacterium 21-64-5	Annelida	-7.45441008816983e-05	0.00107209360240062	-0.0771632	0.00526195	-4.23488643683554e-05	0.0446847527720009	0.000417235795443705	0.00122863946506517	-3.21952365133429e-05	-4.23488643683553e-05	-7.39250785572234e-05	-1.37436366118263e-05	0	0.036	0	0.431895161824232	0.17319505099282	0.939696848371898	0
Benzo(a)pyrene (μg/kg)	Polynoidae_HK03	p__Planctomycetes	g__(Planctomycetes bacterium CA13)	s__Planctomycetes bacterium CA13	Annelida	-7.72090357662696e-05	0.00425736382335658	-0.0771632	0.00526195	-3.25978027647938e-05	0.166949654580691	0.000578141529706767	0.000135753619587513	-4.46112330014758e-05	-3.25978027647937e-05	-9.50347361037544e-05	-2.27124685601917e-05	0	0.114	0	0.577798084883806	0.301463699447607	1.14936682526643	0
Benzo(a)pyrene (μg/kg)	Polynoidae_HK03	p__Planctomycetes	g__Novipirellula	s__Novipirellula artificiosorum	Annelida	-7.56804981139928e-05	0.0155934661531562	-0.0771632	0.00526195	-2.2043913271377e-05	0.418416908327147	0.000695106033230034	9.16783001952782e-05	-5.36365848426158e-05	-2.20439132713769e-05	-0.000104482247511698	-2.93557340818184e-05	0	0.366	0.002	0.708723993357263	0.344329778058565	1.82716983289698	0
Benzo(a)pyrene (μg/kg)	Polynoidae_HK03	p__Thaumarchaeota	g__Nitrosopumilus	s__Nitrosopumilus sp.	Annelida	0.000214110029452536	0.00344248875684852	-0.0771632	0.00526195	0.000113841782764338	0.100306691973098	-0.00129943141269852	0.00221161015650945	0.000100268246688198	0.000113841782764338	4.59191126879397e-05	0.000205231057614232	0	0.148	0.008	0.468302428170119	0.162107046998897	1.57229763924485	0
Benzo(a)pyrene (μg/kg)	Lysidice_HK01	p__Acidobacteria	g__(Acidobacteria bacterium Mor1)	s__Acidobacteria bacterium Mor1	Annelida	-0.000160625943573454	0.00991498753946494	-0.0521935	0.0450692	-0.000107971159902123	0.0675392353856117	0.00100883766588892	0.00883165154741813	-5.2654783671331e-05	-0.000107971159902123	-0.000150784877487819	-7.99351811462955e-06	0	0.008	0	0.327809957096078	0.0560444825232842	0.755083838290037	0
Benzo(a)anthracene (μg/kg)	Terebellidae_HK04	p__Proteobacteria	g__(Alphaproteobacteria bacterium MarineAlpha12_Bin1)	s__Alphaproteobacteria bacterium MarineAlpha12_Bin1	Annelida	-0.000278606423884645	0.00514461406196336	-0.212679	0.0273005	-0.000177312922482373	0.0560643096933974	0.000476274251785683	0.00372936924661925	-0.000101293501402272	-0.000177312922482373	-0.000280515836844158	-4.04219661469733e-05	0	0.17	#N/A	0.363572023896376	-0.898214488187553	2.32257596211081	0
Benzo(a)anthracene (μg/kg)	Polynoidae_HK03	p__Planctomycetes	g__(Planctomycetaceae bacterium)	s__Planctomycetaceae bacterium	Annelida	-0.00132221297135354	0.00260747601820478	-0.225971	0.0192113	-0.000729564341298648	0.0512548615788683	0.00262267131309358	0.000142952077226561	-0.000592648630054888	-0.000729564341298648	-0.00139715354288527	-0.000277245191990879	0	0.006	#N/A	0.448224788967393	0.23434741429702	0.764687312929142	0
Benzo(a)anthracene (μg/kg)	Polynoidae_HK03	p__Chloroflexi	g__(Caldilineae bacterium)	s__Caldilineae bacterium	Annelida	0.000205355042844002	0.00503423585701077	-0.225971	0.0192113	0.000124642353686997	0.0680604938362303	-0.000357181040703851	0.00310112307262349	8.07126891570052e-05	0.000124642353686997	3.23231800892845e-05	0.00021714762110673	0	0.142	#N/A	0.393039723004604	0.133224441494953	1.48688383730484	0
Benzo(a)anthracene (μg/kg)	Polynoidae_HK03	p__Planctomycetes	g__Anatilimnocola	s__Anatilimnocola aggregata	Annelida	-0.000334069746931767	0.00220929424173297	-0.225971	0.0192113	-0.000215730283959441	0.034003691898548	0.000523692284103781	0.00328941320252329	-0.000118339462972327	-0.00021573028395944	-0.000279590238633604	-4.27644578112163e-05	0	0.002	0	0.354235796743658	0.139158941732664	0.695347910854073	0
Benzo(a)anthracene (μg/kg)	Polynoidae_HK03	p__Planctomycetes	g__Pirellula	s__Pirellula staleyi	Annelida	-0.000362562809214194	0.000285892929668145	-0.225971	0.0192113	-0.000259223334703976	0.0054523882092759	0.00045731224466513	0.00399997795873783	-0.000103339474510218	-0.000259223334703976	-0.000249362751869774	-3.40629477656987e-05	0	0.01	0	0.285025027068255	0.0881494824573484	0.676197152412481	0
Benzo(a)anthracene (μg/kg)	Polynoidae_HK03	p__Planctomycetes	g__Blastopirellula	s__Blastopirellula sp.	Annelida	-0.000513137078587149	0.00089076363466318	-0.225971	0.0192113	-0.000336228343122829	0.0166282554979576	0.000782881191330792	0.00147987228011882	-0.00017690873546432	-0.000336228343122829	-0.000384639724785271	-7.01821846359413e-05	0	0.004	0	0.344759213174408	0.133665853371639	0.650873286601027	0
Benzo(a)anthracene (μg/kg)	Polynoidae_HK03	p__Planctomycetes	g__(Planctomycetia bacterium 21-64-5)	s__Planctomycetia bacterium 21-64-5	Annelida	-0.000234851466072874	0.00306760761586213	-0.225971	0.0192113	-0.000135406969484171	0.0538245011597816	0.000440075645537336	0.000529031414001504	-9.94444965887027e-05	-0.000135406969484171	-0.000220444457611603	-4.57634367925104e-05	0	0.016	0	0.423435707051729	0.212276912087038	0.882133535341278	0
Benzo(a)anthracene (μg/kg)	Polynoidae_HK03	p__Planctomycetes	g__(Planctomycetes bacterium CA13)	s__Planctomycetes bacterium CA13	Annelida	-0.000268993236154224	0.00366834449740443	-0.225971	0.0192113	-0.000139567661046567	0.0719996477471306	0.00057275209255787	7.72121346825439e-05	-0.000129425575107658	-0.000139567661046567	-0.00028799172436555	-6.53001235082076e-05	0	0.016	0	0.481148065126266	0.227780127508179	0.840716339353077	0
Benzo(a)anthracene (μg/kg)	Polynoidae_HK03	p__Planctomycetes	g__Novipirellula	s__Novipirellula artificiosorum	Annelida	-0.000254394435599351	0.018145639564554	-0.225971	0.0192113	-9.87917790433709e-05	0.272957742878415	0.000688594561591624	5.98609117335466e-05	-0.00015560265655598	-9.8791779043371e-05	-0.000327997018011906	-8.40697525411733e-05	0	0.214	0	0.611659041163309	0.292593323137416	1.41795255817292	0
Benzo(a)anthracene (μg/kg)	Polynoidae_HK03	p__Thaumarchaeota	g__Nitrosopumilus	s__Nitrosopumilus sp.	Annelida	0.000694277582154783	0.00610458740311832	-0.225971	0.0192113	0.000390689353163345	0.0890530414857158	-0.00134348094096664	0.00115338220357752	0.000303588228991439	0.000390689353163345	0.000134390076082158	0.000637963733160391	0	0.16	0.012	0.437272118234341	0.150794342776558	1.52974605211474	0
Benzo(a)anthracene (μg/kg)	Polynoidae_HK03	p__Nitrospinae	g__Nitrospina	s__Nitrospina gracilis	Annelida	0.000258677387463167	0.0264039105170176	-0.225971	0.0192113	0.000149399053554387	0.192627123556836	-0.000483593712953785	0.0159422529776223	0.00010927833390878	0.000149399053554387	3.89304824036046e-05	0.000240882374798802	0	0.12	#N/A	0.422450276695871	0.082775885355159	1.24534478939171	0
Arsenic (mg/kg)	Bacillariophyta OTUsq858	p__Planctomycetes	g__(Phycisphaeraceae bacterium)	s__Phycisphaeraceae bacterium	Bacillariophyta	-4.65704417583092e-05	0.00208216046710317	-0.074126	0.000101049	-1.76536241735093e-05	0.265836153648698	0.000390103619160494	0.00375340786712759	-2.89168175848e-05	-1.76536241735094e-05	-6.37521358638786e-05	-7.09159302135451e-06	0	0.266	0	0.620926417981432	0.145904238857904	1.47798762837412	0
Arsenic (mg/kg)	Dodecaceria_sp._AMW23009	p__Planctomycetes	g__Fuerstiella	s__Fuerstiella marisgermanici	Annelida	-0.000119798445395103	0.00573025335139639	-0.0616289	0.00116967	-6.28501091639816e-05	0.163925100080548	0.000924052454707164	0.0168651246348577	-5.69483362311217e-05	-6.28501091639816e-05	-0.000110576521482401	-1.65322093429458e-05	0	0.076	0.006	0.475367906848059	0.133202789947618	1.12415795227591	0
Arsenic (mg/kg)	Syllidae_HK05	p__Nitrospinae	g__(Nitrospinaceae bacterium)	s__Nitrospinaceae bacterium	Annelida	0.000243206656668146	0.000605088158850201	-0.0517376	0.0116016	0.000148584620727748	0.0182914333282986	-0.00182888426381573	0.000503384369048582	9.46220359403981e-05	0.000148584620727748	2.98210458699742e-05	0.000196945317362546	0	0.01	0	0.3890602224326	0.140199550770263	0.821347447023721	0
Arsenic (mg/kg)	Polynoidae_HK03	p__Planctomycetes	g__(Planctomycetaceae bacterium)	s__Planctomycetaceae bacterium	Annelida	-0.000299908461497676	0.00152867977658016	-0.0712002	0.000346418	-0.0001150604321557	0.20990189786161	0.00259617220723895	0.000782894191490145	-0.000184848029341976	-0.0001150604321557	-0.000364884200882629	-8.08753466269663e-05	0	0.174	0	0.61634816309912	0.3055282030336	1.22402173544298	0
Arsenic (mg/kg)	Polynoidae_HK03	p__Nitrospinae	g__(Nitrospinaceae bacterium)	s__Nitrospinaceae bacterium	Annelida	0.000243206656668146	0.000605088158850201	-0.0712002	0.000346418	0.00010279286958128	0.127864900318372	-0.00197209768936017	0.000525857442813856	0.000140413787086867	0.00010279286958128	6.24156969349015e-05	0.000285027901442939	0	0.214	0	0.577343519336563	0.254802264732148	1.40206192835183	0
Arsenic (mg/kg)	Polynoidae_HK03	p__Planctomycetes	g__(Planctomycetia bacterium 21-64-5)	s__Planctomycetia bacterium 21-64-5	Annelida	-5.18983025407433e-05	0.00249452624481095	-0.0712002	0.000346418	-2.0717374491331e-05	0.229043005951184	0.000437933036592126	0.00220463847808896	-3.11809280494123e-05	-2.07173744913309e-05	-6.56808824998619e-05	-1.20914249333979e-05	0	0.224	0.002	0.600808244642172	0.242981858449176	1.36308393563704	0
Arsenic (mg/kg)	Polynoidae_HK03	p__Planctomycetes	g__(Planctomycetes bacterium CA13)	s__Planctomycetes bacterium CA13	Annelida	-4.55151266642128e-05	0.0270942558435516	-0.0712002	0.000346418	2.49822558593779e-06	0.896277268461729	0.000674342762170355	6.82838977758509e-05	-4.80133522501505e-05	2.49822558593787e-06	-9.4559745608886e-05	-2.28401112902156e-05	0	0.928	0.006	1.05488780915339	0.517855469979073	3.15337121750114	0
Arsenic (mg/kg)	Syllis_gracilis_complex_lineage_1_PAC-2017	p__Actinobacteria	g__(Acidimicrobiia bacterium)	s__Acidimicrobiia bacterium	Annelida	0.000114365399807727	0.00790402453416094	-0.0670498	0.000700402	5.51556373516365e-05	0.226094434443187	-0.000883071951763163	0.0179366622662479	5.92097624560901e-05	5.51556373516366e-05	2.65805008569609e-05	0.000111063590978114	0	0.176	0	0.517724438996712	0.205018708317374	1.80053721616688	0
